# Supplementary material for: Comparative techno-economic optimization of microgrid configurations using hybrid battery–hydrogen storage: NEOM case study, Saudi Arabia
Source: PLoS One. 2025 Sep 5;20(9):e0326050. doi: 10.1371/journal.pone.0326050 (PMC12413001; doi:10.1371/journal.pone.0326050)
Supplement: S1 Table — (CSV) [file pone.0326050.s001.csv]

sep=
Time	Global Solar	Generic flat plate PV Solar Altitude	Generic flat plate PV Solar Azimuth	Generic flat plate PV Angle of Incidence	Generic flat plate PV Incident Solar	Generic flat plate PV Power Output	AC Primary Load	AC Primary Load Served	Total Electrical Load Served	Renewable Penetration	Excess Electrical Production	Unmet Electrical Load	Capacity Shortage	Total Renewable Power Output	Inverter Power Input	Inverter Power Output	Rectifier Power Input	Rectifier Power Output	Generic 1kWh Li-Ion Maximum Charge Power	Generic 1kWh Li-Ion Maximum Discharge Power	Generic 1kWh Li-Ion Charge Power	Generic 1kWh Li-Ion Discharge Power	Generic 1kWh Li-Ion Input Power	Generic 1kWh Li-Ion Energy Content	Generic 1kWh Li-Ion State of Charge	Generic 1kWh Li-Ion Energy Cost	Excess Hydrogen	AC Required Operating Capacity	DC Required Operating Capacity	AC Operating Capacity	DC Operating Capacity
	kW/m2	°	°	°	kW/m2	kW	kW	kW	kW	%	kW	kW	kW	kW	kW	kW	kW	kW	kW	kW	kW	kW	kW	kWh	%	$/kWh	kg/hr	kW	kW	kW	kW
1/1/2023 12:00:00 AM	0	0	156.9669	90	0	0	31.71605	31.71605	31.71605	0	0	0.000000000000007105427	0	0	33.38531	31.71605	0	0	0	850.0219	0	33.38531	-33.38531	1084.811	96.85793	0	0	34.88765	0	0	850.0219
1/1/2023 1:00:00 AM	0	0	-110.8895	90	0	0	36.60165	36.60165	36.60165	0	0	0	0	0	38.52806	36.60165	0	0	37.0948	816.6366	0	38.52806	-38.52806	1044.199	93.23186	0	0	40.26182	0	0	816.6366
1/1/2023 2:00:00 AM	0	0	-95.0874	90	0	0	30.70249	30.70249	30.70249	0	0	0.000000000000007105427	0	0	32.31841	30.70249	0	0	79.90375	778.1086	0	32.31841	-32.31841	1010.132	90.1902	0	0	33.77274	0	0	778.1086
1/1/2023 3:00:00 AM	0	0	-87.50622	90	0	0	32.99255	32.99255	32.99255	0	0	0.000000000000007105427	0	0	34.729	32.99255	0	0	115.8131	745.7902	0	34.729	-34.729	973.5247	86.92168	0	0	36.29181	0	0	745.7902
1/1/2023 4:00:00 AM	0	0	-81.65115	90	0	0	22.54974	22.54974	22.54974	0	0	0.000000000000003552714	0	0	23.73657	22.54974	0	0	154.4009	711.0612	0	23.73657	-23.73657	948.5042	84.68771	0	0	24.80471	0	0	711.0612
1/1/2023 5:00:00 AM	0	0	-76.13202	90	0	0	30.64683	30.64683	30.64683	0	0	0.000000000000007105427	0	0	32.25982	30.64683	0	0	180.7748	687.3246	0	32.25982	-32.25982	914.4993	81.65157	0	0	33.71151	0	0	687.3246
1/1/2023 6:00:00 AM	0	0	-70.34261	90	0	0	49.12268	49.12268	49.12268	0	0	0	0	0	51.70809	49.12268	0	0	216.6191	655.0648	0	51.70809	-51.70809	859.9942	76.78504	0	0	54.03495	0	0	655.0648
1/1/2023 7:00:00 AM	0.01937711	0	-63.82856	90	0	0	72.19761	72.19761	72.19761	0	0	0.00000000000001421085	0	0	75.99749	72.19761	0	0	274.0725	603.3567	0	75.99749	-75.99749	779.8859	69.63252	0	0	79.41737	0	0	603.3567
1/1/2023 8:00:00 AM	0.199764	11.08101	-56.10535	64.68953	0.4271063	339.8793	143.9997	143.9997	143.9997	236.0278	0	0	0	339.8793	151.5786	143.9997	0	0	358.5142	527.3592	188.3007	0	188.3007	958.5236	85.58229	0	0	158.3997	271.9035	0	867.2385
1/1/2023 9:00:00 AM	0.2602738	21.42618	-46.5862	51.40657	0.3431002	273.0296	113.3662	113.3662	113.3662	240.8386	0	0	0	273.0296	119.3328	113.3662	0	0	170.2135	696.8298	153.6967	0	153.6967	1104.333	98.60098	0	0	124.7028	218.4237	0	969.8594
1/1/2023 10:00:00 AM	0.3309584	30.06087	-34.62221	38.96291	0.3926235	312.4388	135.1575	135.1575	135.1575	231.1665	153.6511	0	0	312.4388	142.2711	135.1575	0	0	16.51672	835.1569	16.51672	0	16.51672	1120.002	100	0	0	148.6733	249.9511	0	1147.596
1/1/2023 11:00:00 AM	0.6034411	36.14335	-19.81653	28.55796	0.8775536	698.3328	160.9879	160.9879	160.9879	433.7795	528.8718	0	0	698.3328	169.461	160.9879	0	0	0	850.0219	0	0	0	1120.002	100	0	0	177.0867	558.6662	0	1548.355
1/1/2023 12:00:00 PM	0.4879915	38.74884	-2.728958	23.18123	0.6202679	493.592	155.7458	155.7458	155.7458	316.9214	329.649	0	0	493.592	163.943	155.7458	0	0	0	850.0219	0	0	0	1120.002	100	0	0	171.3204	394.8736	0	1343.614
1/1/2023 1:00:00 PM	0.4891113	37.35561	14.72408	26.16149	0.6371859	507.0548	80.20798	80.20798	80.20798	632.1751	422.6254	0	0	507.0548	84.42945	80.20798	0	0	0	850.0219	0	0	0	1120.002	100	0	0	88.22878	405.6439	0	1357.077
1/1/2023 2:00:00 PM	0.343893	32.25375	30.35899	35.44376	0.3987926	317.3481	139.0892	139.0892	139.0892	228.1616	170.9384	0	0	317.3481	146.4097	139.0892	0	0	0	850.0219	0	0	0	1120.002	100	0	0	152.9981	253.8785	0	1167.37
1/1/2023 3:00:00 PM	0.2644335	24.3065	43.18511	47.44463	0.3167042	252.0244	137.436	137.436	137.436	183.3759	107.355	0	0	252.0244	144.6694	137.436	0	0	0	850.0219	0	0	0	1120.002	100	0	0	151.1796	201.6195	0	1102.046
1/1/2023 4:00:00 PM	0.1804196	14.4137	53.39101	60.53858	0.2651261	210.98	106.418	106.418	106.418	198.256	98.96109	0	0	210.98	112.0189	106.418	0	0	0	850.0219	0	0	0	1120.002	100	0	0	117.0597	168.784	0	1061.002
1/1/2023 5:00:00 PM	0.05489935	3.248603	61.60035	74.10585	0.2199566	175.0353	98.63171	98.63171	98.63171	177.4636	71.21249	0	0	175.0353	103.8228	98.63171	0	0	0	850.0219	0	0	0	1120.002	100	0	0	108.4949	140.0283	0	1025.057
1/1/2023 6:00:00 PM	0	0	68.43166	90	0	0	112.5414	112.5414	112.5414	0	0	0.00000000000001421085	0	0	118.4646	112.5414	0	0	0	850.0219	0	118.4646	-118.4646	995.1296	88.85068	0	0	123.7955	0	0	850.0219
1/1/2023 7:00:00 PM	0	0	74.39693	90	0	0	64.29395	64.29395	64.29395	0	0	0.00000000000001421085	0	0	67.67784	64.29395	0	0	131.6274	731.5573	0	67.67784	-67.67784	923.7908	82.48116	0	0	70.72334	0	0	731.5573
1/1/2023 8:00:00 PM	0	0	79.94741	90	0	0	20.65825	20.65825	20.65825	0	0	0.000000000000003552714	0	0	21.74553	20.65825	0	0	206.825	663.8795	0	21.74553	-21.74553	900.8691	80.43458	0	0	22.72408	0	0	663.8795
1/1/2023 9:00:00 PM	0	0	85.61015	90	0	0	30.78146	30.78146	30.78146	0	0	0.000000000000003552714	0	0	32.40154	30.78146	0	0	230.9867	642.1339	0	32.40154	-32.40154	866.7148	77.3851	0	0	33.8596	0	0	642.1339
1/1/2023 10:00:00 PM	0	0	92.39336	90	0	0	25.73719	25.73719	25.73719	0	0	0	0	0	27.09178	25.73719	0	0	266.9884	609.7324	0	27.09178	-27.09178	838.1576	74.83535	0	0	28.31091	0	0	609.7324
1/1/2023 11:00:00 PM	0	0	103.9587	90	0	0	24.44425	24.44425	24.44425	0	0	0.000000000000003552714	0	0	25.73079	24.44425	0	0	297.0903	582.6406	0	25.73079	-25.73079	811.035	72.41369	0	0	26.88867	0	0	582.6406
1/2/2023 12:00:00 AM	0	0	156.2605	90	0	0	38.77695	38.77695	38.77695	0	0	0.000000000000007105427	0	0	40.81784	38.77695	0	0	325.6801	556.9099	0	40.81784	-40.81784	768.0092	68.57211	0	0	42.65464	0	0	556.9099
1/2/2023 1:00:00 AM	0	0	-111.4129	90	0	0	32.3985	32.3985	32.3985	0	0	0	0	0	34.10368	32.3985	0	0	371.0333	516.092	0	34.10368	-34.10368	732.0607	65.36243	0	0	35.63835	0	0	516.092
1/2/2023 2:00:00 AM	0	0	-95.32503	90	0	0	24.9155	24.9155	24.9155	0	0	0.000000000000003552714	0	0	26.22684	24.9155	0	0	408.9262	481.9883	0	26.22684	-26.22684	704.4152	62.89409	0	0	27.40705	0	0	481.9883
1/2/2023 3:00:00 AM	0	0	-87.66815	90	0	0	34.98434	34.98434	34.98434	0	0	0.000000000000007105427	0	0	36.82562	34.98434	0	0	438.0672	455.7615	0	36.82562	-36.82562	665.5976	59.42824	0	0	38.48277	0	0	455.7615
1/2/2023 4:00:00 AM	0	0	-81.7827	90	0	0	29.07895	29.07895	29.07895	0	0	0.000000000000003552714	0	0	30.60942	29.07895	0	0	478.9845	418.9359	0	30.60942	-30.60942	633.3325	56.54743	0	0	31.98685	0	0	418.9359
1/2/2023 5:00:00 AM	0	0	-76.2504	90	0	0	30.12967	30.12967	30.12967	0	0	0	0	0	31.71545	30.12967	0	0	512.995	388.3264	0	31.71545	-31.71545	599.9014	53.56252	0	0	33.14264	0	0	388.3264
1/2/2023 6:00:00 AM	0	0	-70.45702	90	0	0	25.70922	25.70922	25.70922	0	0	0.000000000000003552714	0	0	27.06233	25.70922	0	0	548.2344	356.611	0	27.06233	-27.06233	571.3752	51.01554	0	0	28.28014	0	0	356.611
1/2/2023 7:00:00 AM	0.02282279	0	-63.94532	90	0	0	119.2705	119.2705	119.2705	0	0	0.00000000000001421085	0	0	125.5478	119.2705	0	0	578.3036	329.5486	0	125.5478	-125.5478	439.0362	39.19958	0	0	131.1975	0	0	329.5486
1/2/2023 8:00:00 AM	0.2221902	11.04333	-56.22958	64.7763	0.4824847	383.9479	302.3763	302.3763	302.3763	126.9769	0	0	65.86304	383.9479	318.2908	302.3763	0	0	717.8013	204.0008	65.6571	0	65.6571	501.324	44.76098	0	0	332.6139	307.1584	0	587.9487
1/2/2023 9:00:00 AM	0.4152039	21.40711	-46.72174	51.47903	0.696654	554.3779	259.3231	259.3231	259.3231	213.7788	0	0	0	554.3779	272.9717	259.3231	0	0	652.1442	263.0922	281.4062	0	281.4062	768.2893	68.59712	0	0	285.2554	443.5023	0	817.47
1/2/2023 10:00:00 AM	0.4914495	30.06651	-34.76951	39.0122	0.7333262	583.5606	278.325	278.325	278.325	209.6688	0	0	0	583.5606	292.9737	278.325	0	0	370.738	516.3577	290.587	0	290.587	1043.964	93.21091	0	0	306.1575	466.8485	0	1099.918
1/2/2023 11:00:00 AM	0.498842	36.17972	-19.96803	28.56474	0.6704311	533.5104	186.2266	186.2266	186.2266	286.4845	257.3314	0	0	533.5104	196.028	186.2266	0	0	80.151	777.886	80.151	0	80.151	1120.002	100	0	0	204.8493	426.8083	0	1311.396
1/2/2023 12:00:00 PM	0.4782206	38.81818	-2.866386	23.11828	0.5997011	477.2255	215.8253	215.8253	215.8253	221.1165	250.0409	0	0	477.2255	227.1846	215.8253	0	0	0	850.0219	0	0	0	1120.002	100	0	0	237.4079	381.7804	0	1327.247
1/2/2023 1:00:00 PM	0.6383674	37.45285	14.62007	26.04547	0.9261941	737.0396	185.2861	185.2861	185.2861	397.7845	542.0015	0	0	737.0396	195.038	185.2861	0	0	0	850.0219	0	0	0	1120.002	100	0	0	203.8147	589.6317	0	1587.062
1/2/2023 2:00:00 PM	0.5212715	32.36896	30.29408	35.31618	0.7635841	607.639	225.1014	225.1014	225.1014	269.9401	370.6902	0	0	607.639	236.9488	225.1014	0	0	0	850.0219	0	0	0	1120.002	100	0	0	247.6115	486.1112	0	1457.661
1/2/2023 3:00:00 PM	0.4683332	24.43062	43.15258	47.32008	0.7558066	601.45	175.7607	175.7607	175.7607	342.1982	416.4387	0	0	601.45	185.0113	175.7607	0	0	0	850.0219	0	0	0	1120.002	100	0	0	193.3368	481.1599	0	1451.472
1/2/2023 4:00:00 PM	0.2118303	14.54098	53.38157	60.41999	0.35651	283.7008	192.5331	192.5331	192.5331	147.3517	81.03438	0	0	283.7008	202.6664	192.5331	0	0	0	850.0219	0	0	0	1120.002	100	0	0	211.7864	226.9606	0	1133.723
1/2/2023 5:00:00 PM	0.04975854	3.376029	61.6072	73.99384	0.1614385	128.4682	207.4522	207.4522	207.4522	61.92668	0	0	0	128.4682	218.3707	207.4522	0	0	0	850.0219	0	89.90247	-89.90247	1025.237	91.53881	0	0	228.1974	102.7746	0	978.4902
1/2/2023 6:00:00 PM	0	0	68.45108	90	0	0	97.70027	97.70027	97.70027	0	0	0	0	0	102.8424	97.70027	0	0	99.89162	760.1194	0	102.8424	-102.8424	916.8313	81.85978	0	0	107.4703	0	0	760.1194
1/2/2023 7:00:00 PM	0	0	74.42773	90	0	0	131.9037	131.9037	131.9037	0	0	0	0	0	138.8459	131.9037	0	0	214.1609	657.2771	0	138.8459	-138.8459	770.4749	68.79226	0	0	145.094	0	0	657.2771
1/2/2023 8:00:00 PM	0	0	79.99068	90	0	0	42.88108	42.88108	42.88108	0	0	0.000000000000007105427	0	0	45.13797	42.88108	0	0	368.4342	518.4312	0	45.13797	-45.13797	722.8953	64.54409	0	0	47.16918	0	0	518.4312
1/2/2023 9:00:00 PM	0	0	85.66973	90	0	0	21.56103	21.56103	21.56103	0	0	0	0	0	22.69582	21.56103	0	0	418.5875	473.2932	0	22.69582	-22.69582	698.9717	62.40807	0	0	23.71713	0	0	473.2932
1/2/2023 10:00:00 PM	0	0	92.47701	90	0	0	33.67878	33.67878	33.67878	0	0	0.000000000000007105427	0	0	35.45134	33.67878	0	0	443.8051	450.5973	0	35.45134	-35.45134	661.6027	59.07156	0	0	37.04665	0	0	450.5973
1/2/2023 11:00:00 PM	0	0	104.068	90	0	0	34.13751	34.13751	34.13751	0	0	0.000000000000007105427	0	0	35.93422	34.13751	0	0	483.1955	415.146	0	35.93422	-35.93422	623.7247	55.6896	0	0	37.55126	0	0	415.146
1/3/2023 12:00:00 AM	0	0	155.6152	90	0	0	35.6072	35.6072	35.6072	0	0	0.000000000000007105427	0	0	37.48126	35.6072	0	0	523.1224	379.2118	0	37.48126	-37.48126	584.216	52.16204	0	0	39.16792	0	0	379.2118
1/3/2023 1:00:00 AM	0	0	-111.9674	90	0	0	34.91549	34.91549	34.91549	0	0	0.000000000000007105427	0	0	36.75315	34.91549	0	0	564.7682	341.7305	0	36.75315	-36.75315	545.4748	48.70301	0	0	38.40704	0	0	341.7305
1/3/2023 2:00:00 AM	0	0	-95.57851	90	0	0	37.646	37.646	37.646	0	0	0.000000000000007105427	0	0	39.62737	37.646	0	0	605.6051	304.9774	0	39.62737	-39.62737	503.7039	44.97347	0	0	41.4106	0	0	304.9774
1/3/2023 3:00:00 AM	0	0	-87.84064	90	0	0	28.65694	28.65694	28.65694	0	0	0	0	0	30.1652	28.65694	0	0	649.6355	265.35	0	30.1652	-30.1652	471.907	42.13447	0	0	31.52263	0	0	265.35
1/3/2023 4:00:00 AM	0	0	-81.92236	90	0	0	26.05728	26.05728	26.05728	0	0	0	0	0	27.42871	26.05728	0	0	683.1524	235.1848	0	27.42871	-27.42871	442.9946	39.55301	0	0	28.66301	0	0	235.1848
1/3/2023 5:00:00 AM	0	0	-76.37556	90	0	0	26.62534	26.62534	26.62534	0	0	0.000000000000003552714	0	0	28.02667	26.62534	0	0	713.6287	207.7561	0	28.02667	-28.02667	413.4519	36.91527	0	0	29.28787	0	0	207.7561
1/3/2023 6:00:00 AM	0	0	-70.57739	90	0	0	24.82828	24.82828	24.82828	0	0	0.000000000000003552714	0	0	26.13503	24.82828	0	0	744.7695	179.7294	0	26.13503	-26.13503	385.9031	34.45557	0	0	27.31111	0	0	179.7294
1/3/2023 7:00:00 AM	0.01815426	0	-64.0675	90	0	0	90.07027	90.07027	90.07027	0	0	0.00000000000001421085	0	0	94.81081	90.07027	0	0	773.8084	153.5944	0	94.81081	-94.81081	285.9638	25.53243	0	0	99.07729	0	0	153.5944
1/3/2023 8:00:00 AM	0.1619824	11.01028	-56.35878	64.86104	0.3039581	241.8814	169.9546	169.9546	169.9546	142.3212	0	0	85.14819	241.8814	178.8996	169.9546	0	0	879.1537	58.78356	62.98187	0	62.98187	345.7136	30.86723	0	0	186.95	193.5051	0	300.665
1/3/2023 9:00:00 AM	0.2647551	21.39329	-46.8617	51.54867	0.3537199	281.4805	245.4329	245.4329	245.4329	114.6873	0	0	106.801	281.4805	258.3504	245.4329	0	0	816.1719	115.4672	23.13003	0	23.13003	367.6567	32.82642	0	0	269.9762	225.1844	0	396.9477
1/3/2023 10:00:00 AM	0.5697378	30.07803	-34.92035	39.05762	0.8712569	693.322	219.5258	219.5258	219.5258	315.8271	0	0	0	693.322	231.0798	219.5258	0	0	793.0419	136.2843	462.2422	0	462.2422	806.1782	71.98005	0	0	241.4784	554.6576	0	829.6063
1/3/2023 11:00:00 AM	0.5199308	36.22252	-20.12152	28.56632	0.7132329	567.5709	200.2043	200.2043	200.2043	283.4959	26.02993	0	0	567.5709	210.7413	200.2043	0	0	330.7996	552.3023	330.7996	0	330.7996	1120.002	100	0	0	220.2247	454.0567	0	1119.873
1/3/2023 12:00:00 PM	0.4379247	38.89412	-3.003527	23.04906	0.520729	414.3817	239.291	239.291	239.291	173.1706	162.4964	0	0	414.3817	251.8853	239.291	0	0	0	850.0219	0	0	0	1120.002	100	0	0	263.2201	331.5053	0	1264.404
1/3/2023 1:00:00 PM	0.534575	37.55636	14.51876	25.92407	0.7277408	579.1159	100.978	100.978	100.978	573.5069	472.8233	0	0	579.1159	106.2926	100.978	0	0	0	850.0219	0	0	0	1120.002	100	0	0	111.0758	463.2927	0	1429.138
1/3/2023 2:00:00 PM	0.5117233	32.48968	30.23366	35.18517	0.7424852	590.8491	192.7161	192.7161	192.7161	306.5905	387.9901	0	0	590.8491	202.859	192.7161	0	0	0	850.0219	0	0	0	1120.002	100	0	0	211.9877	472.6793	0	1440.871
1/3/2023 3:00:00 PM	0.4214912	24.55932	43.12547	47.19361	0.6674477	531.1363	169.7272	169.7272	169.7272	312.9354	352.4761	0	0	531.1363	178.6602	169.7272	0	0	0	850.0219	0	0	0	1120.002	100	0	0	186.6999	424.9091	0	1381.158
1/3/2023 4:00:00 PM	0.2136358	14.67198	53.37798	60.30054	0.3579422	284.8405	158.1483	158.1483	158.1483	180.1097	118.3686	0	0	284.8405	166.4719	158.1483	0	0	0	850.0219	0	0	0	1120.002	100	0	0	173.9632	227.8724	0	1134.862
1/3/2023 5:00:00 PM	0.03711573	3.506435	61.62015	73.88179	0.06579267	52.35598	89.55066	89.55066	89.55066	58.46521	0	0	0	52.35598	94.26385	89.55066	0	0	0	850.0219	0	41.90787	-41.90787	1075.828	96.05583	0	0	98.50572	41.88478	0	902.3779
1/3/2023 6:00:00 PM	0	0	68.47691	90	0	0	113.9952	113.9952	113.9952	0	0	0.00000000000001421085	0	0	119.9949	113.9952	0	0	46.5643	808.1141	0	119.9949	-119.9949	949.3417	84.76248	0	0	125.3947	0	0	808.1141
1/3/2023 7:00:00 PM	0	0	74.46545	90	0	0	79.41294	79.41294	79.41294	0	0	0.00000000000001421085	0	0	83.59258	79.41294	0	0	179.892	688.1191	0	83.59258	-83.59258	861.2274	76.89515	0	0	87.35424	0	0	688.1191
1/3/2023 8:00:00 PM	0	0	80.04179	90	0	0	22.59704	22.59704	22.59704	0	0	0	0	0	23.78636	22.59704	0	0	272.7726	604.5266	0	23.78636	-23.78636	836.1544	74.65649	0	0	24.85674	0	0	604.5266
1/3/2023 9:00:00 PM	0	0	85.73882	90	0	0	39.11992	39.11992	39.11992	0	0	0.000000000000007105427	0	0	41.17886	39.11992	0	0	299.2019	580.7402	0	41.17886	-41.17886	792.748	70.78093	0	0	43.03191	0	0	580.7402
1/3/2023 10:00:00 PM	0	0	92.5735	90	0	0	31.36923	31.36923	31.36923	0	0	0.000000000000003552714	0	0	33.02024	31.36923	0	0	344.9562	539.5613	0	33.02024	-33.02024	757.9417	67.67323	0	0	34.50615	0	0	539.5613
1/3/2023 11:00:00 PM	0	0	104.1985	90	0	0	24.92662	24.92662	24.92662	0	0	0	0	0	26.23854	24.92662	0	0	381.6454	506.5411	0	26.23854	-26.23854	730.2838	65.20378	0	0	27.41928	0	0	506.5411
1/4/2023 12:00:00 AM	0	0	155.0303	90	0	0	38.24709	38.24709	38.24709	0	0	0	0	0	40.2601	38.24709	0	0	410.7993	480.3026	0	40.2601	-40.2601	687.8459	61.41469	0	0	42.0718	0	0	480.3026
1/4/2023 1:00:00 AM	0	0	-112.5527	90	0	0	43.80344	43.80344	43.80344	0	0	0	0	0	46.10888	43.80344	0	0	455.5328	440.0424	0	46.10888	-46.10888	639.2429	57.07514	0	0	48.18378	0	0	440.0424
1/4/2023 2:00:00 AM	0	0	-95.84779	90	0	0	37.48133	37.48133	37.48133	0	0	0	0	0	39.45403	37.48133	0	0	506.7649	393.9336	0	39.45403	-39.45403	597.6547	53.36192	0	0	41.22947	0	0	393.9336
1/4/2023 3:00:00 AM	0	0	-88.02364	90	0	0	32.80745	32.80745	32.80745	0	0	0	0	0	34.53415	32.80745	0	0	550.6027	354.4795	0	34.53415	-34.53415	561.2525	50.11173	0	0	36.08819	0	0	354.4795
1/4/2023 4:00:00 AM	0	0	-82.07008	90	0	0	32.2275	32.2275	32.2275	0	0	0	0	0	33.92368	32.2275	0	0	588.9739	319.9454	0	33.92368	-33.92368	525.4938	46.91899	0	0	35.45024	0	0	319.9454
1/4/2023 5:00:00 AM	0	0	-76.50742	90	0	0	33.14315	33.14315	33.14315	0	0	0	0	0	34.88752	33.14315	0	0	626.6669	286.0217	0	34.88752	-34.88752	488.7191	43.63555	0	0	36.45746	0	0	286.0217
1/4/2023 6:00:00 AM	0	0	-70.70365	90	0	0	35.19681	35.19681	35.19681	0	0	0.000000000000007105427	0	0	37.04927	35.19681	0	0	665.4308	251.1342	0	37.04927	-37.04927	449.6657	40.14865	0	0	38.71649	0	0	251.1342
1/4/2023 7:00:00 AM	0.02396679	0	-64.19503	90	0	0	134.4655	134.4655	134.4655	0	0	0	0	0	141.5426	134.4655	0	0	706.5967	214.0849	0	141.5426	-141.5426	300.4667	26.82734	0	0	147.912	0	0	214.0849
1/4/2023 8:00:00 AM	0.2207659	10.98191	-56.49287	64.9437	0.4790291	381.198	176.1275	176.1275	176.1275	216.433	0	0	52.39743	381.198	185.3974	176.1275	0	0	863.8663	72.5423	195.8007	0	195.8007	486.2196	43.41238	0	0	193.7402	304.9584	0	453.7403
1/4/2023 9:00:00 AM	0.4280341	21.38474	-47.00603	51.61542	0.7179416	571.318	216.4709	216.4709	216.4709	263.9236	0	0	0	571.318	227.8642	216.4709	0	0	668.0656	248.7629	343.4539	0	343.4539	812.0485	72.50419	0	0	238.118	457.0544	0	820.0809
1/4/2023 10:00:00 AM	0.5675788	30.09546	-35.07467	39.09915	0.8668678	689.8293	229.4897	229.4897	229.4897	300.5927	123.6494	0	0	689.8293	241.5681	229.4897	0	0	324.6117	557.8714	324.6117	0	324.6117	1120.002	100	0	0	252.4387	551.8634	0	1247.701
1/4/2023 11:00:00 AM	0.6776646	36.27174	-20.27694	28.56271	0.9950418	791.8267	296.335	296.335	296.335	267.2066	479.8951	0	0	791.8267	311.9315	296.335	0	0	0	850.0219	0	0	0	1120.002	100	0	0	325.9685	633.4613	0	1641.849
1/4/2023 12:00:00 PM	0.7487317	38.97666	-3.140313	22.97357	1.086283	864.434	239.9689	239.9689	239.9689	360.2274	611.8351	0	0	864.434	252.5989	239.9689	0	0	0	850.0219	0	0	0	1120.002	100	0	0	263.9658	691.5472	0	1714.456
1/4/2023 1:00:00 PM	0.6606826	37.6661	14.42025	25.79733	0.9600143	763.9526	278.8524	278.8524	278.8524	273.9631	470.4239	0	0	763.9526	293.5288	278.8524	0	0	0	850.0219	0	0	0	1120.002	100	0	0	306.7376	611.1621	0	1613.975
1/4/2023 2:00:00 PM	0.5734867	32.61584	30.1778	35.05082	0.855951	681.142	231.3702	231.3702	231.3702	294.3948	437.5944	0	0	681.142	243.5476	231.3702	0	0	0	850.0219	0	0	0	1120.002	100	0	0	254.5072	544.9136	0	1531.164
1/4/2023 3:00:00 PM	0.444449	24.69254	43.10386	47.06532	0.7097054	564.7639	156.1798	156.1798	156.1798	361.6114	400.3641	0	0	564.7639	164.3998	156.1798	0	0	0	850.0219	0	0	0	1120.002	100	0	0	171.7978	451.8111	0	1414.786
1/4/2023 4:00:00 PM	0.2768477	14.80662	53.38029	60.18034	0.525224	417.9587	273.0562	273.0562	273.0562	153.0669	130.5312	0	0	417.9587	287.4276	273.0562	0	0	0	850.0219	0	0	0	1120.002	100	0	0	300.3618	334.367	0	1267.981
1/4/2023 5:00:00 PM	0.06297621	3.63974	61.63924	73.76979	0.2441909	194.3203	174.5169	174.5169	174.5169	111.3476	10.61836	0	0	194.3203	183.702	174.5169	0	0	0	850.0219	0	0	0	1120.002	100	0	0	191.9686	155.4563	0	1044.342
1/4/2023 6:00:00 PM	0	0	68.50916	90	0	0	156.4819	156.4819	156.4819	0	0	0.00000000000002842171	0	0	164.7178	156.4819	0	0	0	850.0219	0	164.7178	-164.7178	946.3744	84.49754	0	0	172.1301	0	0	850.0219
1/4/2023 7:00:00 PM	0	0	74.5101	90	0	0	104.5955	104.5955	104.5955	0	0	0	0	0	110.1005	104.5955	0	0	183.0198	685.3041	0	110.1005	-110.1005	830.3183	74.13541	0	0	115.055	0	0	685.3041
1/4/2023 8:00:00 PM	0	0	80.10073	90	0	0	35.71818	35.71818	35.71818	0	0	0	0	0	37.59809	35.71818	0	0	305.3537	575.2036	0	37.59809	-37.59809	790.6864	70.59686	0	0	39.29	0	0	575.2036
1/4/2023 9:00:00 PM	0	0	85.81737	90	0	0	41.69377	41.69377	41.69377	0	0	0.000000000000007105427	0	0	43.88818	41.69377	0	0	347.1294	537.6055	0	43.88818	-43.88818	744.4242	66.46632	0	0	45.86314	0	0	537.6055
1/4/2023 10:00:00 PM	0	0	92.68268	90	0	0	35.78238	35.78238	35.78238	0	0	0.000000000000007105427	0	0	37.66566	35.78238	0	0	395.894	493.7173	0	37.66566	-37.66566	704.7211	62.9214	0	0	39.36061	0	0	493.7173
1/4/2023 11:00:00 PM	0	0	104.3498	90	0	0	30.33323	30.33323	30.33323	0	0	0.000000000000003552714	0	0	31.92972	30.33323	0	0	437.7447	456.0517	0	31.92972	-31.92972	671.0643	59.91633	0	0	33.36655	0	0	456.0517
1/5/2023 12:00:00 AM	0	0	154.5045	90	0	0	30.38492	30.38492	30.38492	0	0	0.000000000000003552714	0	0	31.98413	30.38492	0	0	473.2222	424.1219	0	31.98413	-31.98413	637.35	56.90614	0	0	33.42341	0	0	424.1219
1/5/2023 1:00:00 AM	0	0	-113.1681	90	0	0	41.8275	41.8275	41.8275	0	0	0	0	0	44.02895	41.8275	0	0	508.7601	392.1378	0	44.02895	-44.02895	590.9395	52.76234	0	0	46.01025	0	0	392.1378
1/5/2023 2:00:00 AM	0	0	-96.13277	90	0	0	33.27728	33.27728	33.27728	0	0	0.000000000000007105427	0	0	35.02872	33.27728	0	0	557.6812	348.1089	0	35.02872	-35.02872	554.0159	49.46561	0	0	36.60501	0	0	348.1089
1/5/2023 3:00:00 AM	0	0	-88.21709	90	0	0	22.71911	22.71911	22.71911	0	0	0.000000000000003552714	0	0	23.91486	22.71911	0	0	596.602	313.0802	0	23.91486	-23.91486	528.8074	47.21486	0	0	24.99102	0	0	313.0802
1/5/2023 4:00:00 AM	0	0	-82.22579	90	0	0	30.10104	30.10104	30.10104	0	0	0.000000000000003552714	0	0	31.68531	30.10104	0	0	623.174	289.1653	0	31.68531	-31.68531	495.4082	44.23279	0	0	33.11115	0	0	289.1653
1/5/2023 5:00:00 AM	0	0	-76.64594	90	0	0	33.2373	33.2373	33.2373	0	0	0.000000000000007105427	0	0	34.98663	33.2373	0	0	658.3799	257.48	0	34.98663	-34.98663	458.5291	40.94001	0	0	36.56103	0	0	257.48
1/5/2023 6:00:00 AM	0	0	-70.83575	90	0	0	39.52531	39.52531	39.52531	0	0	0.000000000000007105427	0	0	41.60559	39.52531	0	0	697.254	222.4934	0	41.60559	-41.60559	414.6729	37.02429	0	0	43.47784	0	0	222.4934
1/5/2023 7:00:00 AM	0.01120418	0	-64.32785	90	0	0	101.3522	101.3522	101.3522	0	0	0	0	0	106.6865	101.3522	0	0	743.4824	180.8878	0	106.6865	-106.6865	302.2155	26.98347	0	0	111.4874	0	0	180.8878
1/5/2023 8:00:00 AM	0.140587	10.95827	-56.63181	65.02423	0.2288422	182.1062	202.645	202.645	202.645	89.86465	0	0	117.8181	182.1062	213.3105	202.645	0	0	862.0229	74.20126	0	31.2043	-31.2043	269.3232	24.04667	0	0	222.9095	145.685	0	256.3075
1/5/2023 9:00:00 AM	0.234315	21.38151	-47.15466	51.67926	0.2853947	227.1092	228.1589	228.1589	228.1589	99.53991	0	0	166.9769	227.1092	240.1673	228.1589	0	0	896.6944	42.99696	0	13.05809	-13.05809	255.5588	22.8177	0	0	250.9748	181.6873	0	270.1061
1/5/2023 10:00:00 AM	0.422869	30.11882	-35.2324	39.13678	0.5848356	465.3959	239.0511	239.0511	239.0511	194.6847	0	0	146.0891	465.3959	251.6328	239.0511	0	0	911.2034	29.93887	213.7632	0	213.7632	458.3524	40.92424	0	0	262.9562	372.3167	0	495.3348
1/5/2023 11:00:00 AM	0.6024159	36.32738	-20.43423	28.55393	0.8712906	693.3489	262.7666	262.7666	262.7666	263.865	0	0	0	693.3489	276.5964	262.7666	0	0	697.4402	222.3257	416.7525	0	416.7525	853.7184	76.22471	0	0	289.0432	554.6791	0	915.6746
1/5/2023 12:00:00 PM	0.6529897	39.06577	-3.276672	22.89183	0.9357349	744.6318	178.8004	178.8004	178.8004	416.4599	275.7332	0	0	744.6318	188.2109	178.8004	0	0	280.6877	597.403	280.6877	0	280.6877	1120.002	100	0	0	196.6804	595.7054	0	1342.035
1/5/2023 1:00:00 PM	0.6028198	37.78204	14.32461	25.66529	0.8578955	682.6894	236.5535	236.5535	236.5535	288.5983	433.6857	0	0	682.6894	249.0037	236.5535	0	0	0	850.0219	0	0	0	1120.002	100	0	0	260.2089	546.1516	0	1532.711
1/5/2023 2:00:00 PM	0.4481173	32.74739	30.1266	34.91322	0.6042436	480.8402	172.7264	172.7264	172.7264	278.3825	299.0229	0	0	480.8402	181.8173	172.7264	0	0	0	850.0219	0	0	0	1120.002	100	0	0	189.9991	384.6722	0	1330.862
1/5/2023 3:00:00 PM	0.3108265	24.8302	43.08781	46.93531	0.4088236	325.3305	218.3934	218.3934	218.3934	148.9653	95.44264	0	0	325.3305	229.8878	218.3934	0	0	0	850.0219	0	0	0	1120.002	100	0	0	240.2328	260.2644	0	1175.352
1/5/2023 4:00:00 PM	0.1595338	14.94482	53.38855	60.05948	0.2006699	159.6876	155.3495	155.3495	155.3495	102.7924	0	0.00000000000002842171	0	159.6876	163.5258	155.3495	0	0	0	850.0219	0	3.838249	-3.838249	1115.956	99.63876	0	0	170.8845	127.7501	0	1009.71
1/5/2023 5:00:00 PM	0.06999198	3.775861	61.6645	73.65794	0.2789013	221.9419	149.8098	149.8098	149.8098	148.1492	59.98272	0	0	221.9419	157.6945	149.8098	0	0	4.264721	846.1837	4.264721	0	4.264721	1120.002	100	0	0	164.7907	177.5535	0	1068.126
1/5/2023 6:00:00 PM	0	0	68.54784	90	0	0	124.3909	124.3909	124.3909	0	0	0	0	0	130.9377	124.3909	0	0	0	850.0219	0	130.9377	-130.9377	981.9818	87.67677	0	0	136.8299	0	0	850.0219
1/5/2023 7:00:00 PM	0	0	74.56166	90	0	0	103.6755	103.6755	103.6755	0	0	0.00000000000001421085	0	0	109.1321	103.6755	0	0	145.4864	719.0842	0	109.1321	-109.1321	866.9464	77.40577	0	0	114.0431	0	0	719.0842
1/5/2023 8:00:00 PM	0	0	80.16745	90	0	0	45.15199	45.15199	45.15199	0	0	0.000000000000007105427	0	0	47.52841	45.15199	0	0	266.7443	609.9521	0	47.52841	-47.52841	816.847	72.93262	0	0	49.66719	0	0	609.9521
1/5/2023 9:00:00 PM	0	0	85.90529	90	0	0	27.75611	27.75611	27.75611	0	0	0.000000000000003552714	0	0	29.21696	27.75611	0	0	319.5536	562.4236	0	29.21696	-29.21696	786.0497	70.18287	0	0	30.53172	0	0	562.4236
1/5/2023 10:00:00 PM	0	0	92.8044	90	0	0	30.37817	30.37817	30.37817	0	0	0.000000000000003552714	0	0	31.97703	30.37817	0	0	352.0169	533.2067	0	31.97703	-31.97703	752.3429	67.17334	0	0	33.41599	0	0	533.2067
1/5/2023 11:00:00 PM	0	0	104.5215	90	0	0	36.19959	36.19959	36.19959	0	0	0	0	0	38.10484	36.19959	0	0	387.547	501.2297	0	38.10484	-38.10484	712.1769	63.5871	0	0	39.81955	0	0	501.2297
1/6/2023 12:00:00 AM	0	0	154.0363	90	0	0	22.72786	22.72786	22.72786	0	0	0.000000000000003552714	0	0	23.92407	22.72786	0	0	429.8857	463.1248	0	23.92407	-23.92407	686.9587	61.33548	0	0	25.00065	0	0	463.1248
1/6/2023 1:00:00 AM	0	0	-113.813	90	0	0	35.44669	35.44669	35.44669	0	0	0	0	0	37.3123	35.44669	0	0	456.468	439.2008	0	37.3123	-37.3123	647.6281	57.82382	0	0	38.99136	0	0	439.2008
1/6/2023 2:00:00 AM	0	0	-96.43336	90	0	0	30.84812	30.84812	30.84812	0	0	0	0	0	32.47171	30.84812	0	0	497.9261	401.8885	0	32.47171	-32.47171	613.3999	54.76774	0	0	33.93294	0	0	401.8885
1/6/2023 3:00:00 AM	0	0	-88.42091	90	0	0	30.96195	30.96195	30.96195	0	0	0.000000000000003552714	0	0	32.59152	30.96195	0	0	534.0057	369.4168	0	32.59152	-32.59152	579.0454	51.70038	0	0	34.05814	0	0	369.4168
1/6/2023 4:00:00 AM	0	0	-82.38943	90	0	0	27.07362	27.07362	27.07362	0	0	0.000000000000003552714	0	0	28.49854	27.07362	0	0	570.2186	336.8252	0	28.49854	-28.49854	549.0053	49.01823	0	0	29.78098	0	0	336.8252
1/6/2023 5:00:00 AM	0	0	-76.79105	90	0	0	33.5346	33.5346	33.5346	0	0	0.000000000000007105427	0	0	35.29958	33.5346	0	0	601.8836	308.3267	0	35.29958	-35.29958	511.7963	45.69601	0	0	36.88806	0	0	308.3267
1/6/2023 6:00:00 AM	0	0	-70.97363	90	0	0	34.31366	34.31366	34.31366	0	0	0	0	0	36.11964	34.31366	0	0	641.1053	273.0271	0	36.11964	-36.11964	473.7228	42.2966	0	0	37.74503	0	0	273.0271
1/6/2023 7:00:00 AM	0.01896716	0	-64.4659	90	0	0	114.4452	114.4452	114.4452	0	0	0.00000000000001421085	0	0	120.4686	114.4452	0	0	681.2383	236.9075	0	120.4686	-120.4686	346.7378	30.95867	0	0	125.8897	0	0	236.9075
1/6/2023 8:00:00 AM	0.1733043	10.93939	-56.77552	65.10255	0.3451824	274.6866	282.1505	282.1505	282.1505	97.35462	0	0	147.5583	274.6866	297.0006	282.1505	0	0	815.0923	116.4388	0	22.31398	-22.31398	323.2168	28.85858	0	0	310.3656	219.7493	0	391.1255
1/6/2023 9:00:00 AM	0.3145887	21.38362	-47.30752	51.74013	0.4766584	379.3116	207.5988	207.5988	207.5988	182.7138	0	0	66.87083	379.3116	218.525	207.5988	0	0	839.8856	94.12486	160.7865	0	160.7865	475.7523	42.47779	0	0	228.3586	303.4492	0	473.4364
1/6/2023 10:00:00 AM	0.3940952	30.14811	-35.39348	39.17048	0.5207847	414.426	172.224	172.224	172.224	240.6319	0	0	0	414.426	181.2885	172.224	0	0	679.0991	238.8327	233.1375	0	233.1375	696.9259	62.2254	0	0	189.4464	331.5408	0	653.2587
1/6/2023 11:00:00 AM	0.4700626	36.38945	-20.59331	28.53999	0.6066938	482.79	112.5904	112.5904	112.5904	428.802	0	0	0	482.79	118.5163	112.5904	0	0	445.9616	448.6565	364.2738	0	364.2738	1042.506	93.08074	0	0	123.8495	386.232	0	931.4465
1/6/2023 12:00:00 PM	0.5737801	39.16144	-3.412537	22.80388	0.7871067	626.3577	145.711	145.711	145.711	429.8631	391.2899	0	0	626.3577	153.38	145.711	0	0	81.68782	776.5029	81.68782	0	81.68782	1120.002	100	0	0	160.2821	501.0861	0	1402.861
1/6/2023 1:00:00 PM	0.6110336	37.90414	14.23193	25.528	0.8710576	693.1634	155.7301	155.7301	155.7301	445.1057	529.237	0	0	693.1634	163.9264	155.7301	0	0	0	850.0219	0	0	0	1120.002	100	0	0	171.3031	554.5307	0	1543.185
1/6/2023 2:00:00 PM	0.520338	32.88428	30.08012	34.77243	0.75286	599.1051	153.4683	153.4683	153.4683	390.3771	437.5595	0	0	599.1051	161.5456	153.4683	0	0	0	850.0219	0	0	0	1120.002	100	0	0	168.8151	479.2841	0	1449.127
1/6/2023 3:00:00 PM	0.3061253	24.97224	43.07738	46.80367	0.3960099	315.1337	199.1246	199.1246	199.1246	158.2596	105.5289	0	0	315.1337	209.6048	199.1246	0	0	0	850.0219	0	0	0	1120.002	100	0	0	219.037	252.1069	0	1165.156
1/6/2023 4:00:00 PM	0.2156962	15.08651	53.4028	59.93806	0.3514356	279.6627	260.8996	260.8996	260.8996	107.1917	5.031595	0	0	279.6627	274.6311	260.8996	0	0	0	850.0219	0	0	0	1120.002	100	0	0	286.9895	223.7302	0	1129.685
1/6/2023 5:00:00 PM	0.03356221	3.914716	61.69594	73.54633	0.04372783	34.79739	200.3129	200.3129	200.3129	17.37152	0	0.00000000000002842171	0	34.79739	210.8557	200.3129	0	0	0	850.0219	0	176.0583	-176.0583	934.4205	83.43024	0	0	220.3442	27.83791	0	884.8193
1/6/2023 6:00:00 PM	0	0	68.59296	90	0	0	167.4606	167.4606	167.4606	0	0	0.00000000000002842171	0	0	176.2743	167.4606	0	0	195.6203	673.9637	0	176.2743	-176.2743	748.6111	66.84014	0	0	184.2066	0	0	673.9637
1/6/2023 7:00:00 PM	0	0	74.62012	90	0	0	81.34736	81.34736	81.34736	0	0	0.00000000000001421085	0	0	85.6288	81.34736	0	0	391.4807	497.6894	0	85.6288	-85.6288	658.3504	58.78117	0	0	89.48209	0	0	497.6894
1/6/2023 8:00:00 PM	0	0	80.24192	90	0	0	22.42449	22.42449	22.42449	0	0	0	0	0	23.60473	22.42449	0	0	486.6237	412.0605	0	23.60473	-23.60473	633.4688	56.5596	0	0	24.66694	0	0	412.0605
1/6/2023 9:00:00 PM	0	0	86.00252	90	0	0	25.61418	25.61418	25.61418	0	0	0.000000000000003552714	0	0	26.9623	25.61418	0	0	512.8513	388.4558	0	26.9623	-26.9623	605.0481	54.02204	0	0	28.1756	0	0	388.4558
1/6/2023 10:00:00 PM	0	0	92.9385	90	0	0	35.44004	35.44004	35.44004	0	0	0.000000000000007105427	0	0	37.3053	35.44004	0	0	542.8093	361.4935	0	37.3053	-37.3053	565.7249	50.51104	0	0	38.98404	0	0	361.4935
1/6/2023 11:00:00 PM	0	0	104.713	90	0	0	35.72234	35.72234	35.72234	0	0	0.000000000000007105427	0	0	37.60246	35.72234	0	0	584.2597	324.1882	0	37.60246	-37.60246	526.0884	46.97208	0	0	39.29457	0	0	324.1882
1/7/2023 12:00:00 AM	0	0	153.6237	90	0	0	34.67963	34.67963	34.67963	0	0	0.000000000000007105427	0	0	36.50488	34.67963	0	0	626.0402	286.5858	0	36.50488	-36.50488	487.6089	43.53642	0	0	38.1476	0	0	286.5858
1/7/2023 1:00:00 AM	0	0	-114.4865	90	0	0	23.79757	23.79757	23.79757	0	0	0.000000000000003552714	0	0	25.05008	23.79757	0	0	666.6012	250.0809	0	25.05008	-25.05008	461.2037	41.17883	0	0	26.17733	0	0	250.0809
1/7/2023 2:00:00 AM	0	0	-96.74941	90	0	0	21.34341	21.34341	21.34341	0	0	0.000000000000003552714	0	0	22.46675	21.34341	0	0	694.4346	225.0308	0	22.46675	-22.46675	437.5217	39.06436	0	0	23.47775	0	0	225.0308
1/7/2023 3:00:00 AM	0	0	-88.63503	90	0	0	26.24878	26.24878	26.24878	0	0	0.000000000000003552714	0	0	27.63029	26.24878	0	0	719.3976	202.5641	0	27.63029	-27.63029	408.3968	36.46393	0	0	28.87365	0	0	202.5641
1/7/2023 4:00:00 AM	0	0	-82.56095	90	0	0	38.66987	38.66987	38.66987	0	0	0	0	0	40.70513	38.66987	0	0	750.098	174.9338	0	40.70513	-40.70513	365.4899	32.63296	0	0	42.53686	0	0	174.9338
1/7/2023 5:00:00 AM	0	0	-76.94268	90	0	0	24.76034	24.76034	24.76034	0	0	0.000000000000003552714	0	0	26.06351	24.76034	0	0	795.3259	134.2286	0	26.06351	-26.06351	338.0165	30.17999	0	0	27.23637	0	0	134.2286
1/7/2023 6:00:00 AM	0	0	-71.11723	90	0	0	22.32109	22.32109	22.32109	0	0	0.000000000000003552714	0	0	23.49589	22.32109	0	0	824.2853	108.1651	0	23.49589	-23.49589	313.2497	27.96866	0	0	24.5532	0	0	108.1651
1/7/2023 7:00:00 AM	0.02161345	0	-64.60912	90	0	0	77.01078	77.01078	77.01078	0	0	0	4.276087	0	81.06398	77.01078	0	0	850.3919	84.66924	0	81.06398	-81.06398	227.8007	20.33931	0	0	84.71186	0	0	84.66924
1/7/2023 8:00:00 AM	0.1791773	10.92531	-56.92395	65.17863	0.3649054	290.3816	81.79727	81.79727	81.79727	355.0016	0	0	31.3795	290.3816	86.10239	81.79727	0	0	940.463	3.605254	204.2792	0	204.2792	421.597	37.64251	0	0	89.977	232.3053	0	293.9868
1/7/2023 9:00:00 AM	0.3691531	21.39109	-47.46455	51.79802	0.6045931	481.1184	147.9849	147.9849	147.9849	325.1132	0	0	0	481.1184	155.7736	147.9849	0	0	736.1838	187.4566	325.3448	0	325.3448	730.2462	65.20042	0	0	162.7834	384.8947	0	668.575
1/7/2023 10:00:00 AM	0.5673482	30.18335	-35.55784	39.20026	0.8630266	686.7726	100.8539	100.8539	100.8539	680.9576	169.7716	0	0	686.7726	106.162	100.8539	0	0	410.8389	480.2669	410.8389	0	410.8389	1120.002	100	0	0	110.9393	549.418	0	1167.039
1/7/2023 11:00:00 AM	0.6655194	36.45792	-20.75413	28.52091	0.9726294	773.9915	164.9068	164.9068	164.9068	469.3507	600.4053	0	0	773.9915	173.5862	164.9068	0	0	0	850.0219	0	0	0	1120.002	100	0	0	181.3975	619.1932	0	1624.013
1/7/2023 12:00:00 PM	0.6729501	39.26364	-3.547836	22.70971	0.9658731	768.615	91.99927	91.99927	91.99927	835.4577	671.7737	0	0	768.615	96.84134	91.99927	0	0	0	850.0219	0	0	0	1120.002	100	0	0	101.1992	614.892	0	1618.637
1/7/2023 1:00:00 PM	0.6099286	38.03236	14.14228	25.3855	0.8669958	689.9312	108.0449	108.0449	108.0449	638.5598	576.1997	0	0	689.9312	113.7315	108.0449	0	0	0	850.0219	0	0	0	1120.002	100	0	0	118.8494	551.9449	0	1539.953
1/7/2023 2:00:00 PM	0.5387194	33.02645	30.03846	34.62857	0.7862085	625.6429	123.3597	123.3597	123.3597	507.1697	495.7906	0	0	625.6429	129.8523	123.3597	0	0	0	850.0219	0	0	0	1120.002	100	0	0	135.6956	500.5143	0	1475.665
1/7/2023 3:00:00 PM	0.3860528	25.11859	43.07265	46.67052	0.5786275	460.4557	91.80356	91.80356	91.80356	501.5663	363.8203	0	0	460.4557	96.63533	91.80356	0	0	0	850.0219	0	0	0	1120.002	100	0	0	100.9839	368.3645	0	1310.478
1/7/2023 4:00:00 PM	0.2164056	15.2316	53.42308	59.81618	0.3492064	277.8888	123.8266	123.8266	123.8266	224.4176	147.545	0	0	277.8888	130.3438	123.8266	0	0	0	850.0219	0	0	0	1120.002	100	0	0	136.2093	222.311	0	1127.911
1/7/2023 5:00:00 PM	0.04573034	4.05622	61.7336	73.43504	0.08855826	70.4722	117.6201	117.6201	117.6201	59.9151	0	0.00000000000001421085	0	70.4722	123.8106	117.6201	0	0	0	850.0219	0	53.33842	-53.33842	1063.779	94.98004	0	0	129.3821	56.37776	0	920.4941
1/7/2023 6:00:00 PM	0	0	68.64453	90	0	0	63.1215	63.1215	63.1215	0	0	0.000000000000007105427	0	0	66.44369	63.1215	0	0	59.26492	796.6835	0	66.44369	-66.44369	993.7408	88.72668	0	0	69.43365	0	0	796.6835
1/7/2023 7:00:00 PM	0	0	74.68548	90	0	0	87.83934	87.83934	87.83934	0	0	0	0	0	92.46246	87.83934	0	0	133.0912	730.2398	0	92.46246	-92.46246	896.2768	80.02456	0	0	96.62328	0	0	730.2398
1/7/2023 8:00:00 PM	0	0	80.32411	90	0	0	25.7827	25.7827	25.7827	0	0	0.000000000000003552714	0	0	27.13968	25.7827	0	0	235.8273	637.7773	0	27.13968	-27.13968	867.6691	77.4703	0	0	28.36097	0	0	637.7773
1/7/2023 9:00:00 PM	0	0	86.10899	90	0	0	31.27146	31.27146	31.27146	0	0	0.000000000000003552714	0	0	32.91733	31.27146	0	0	265.9825	610.6377	0	32.91733	-32.91733	832.9712	74.37228	0	0	34.39861	0	0	610.6377
1/7/2023 10:00:00 PM	0	0	93.08484	90	0	0	14.15325	14.15325	14.15325	0	0	0.000000000000001776357	0	0	14.89816	14.15325	0	0	302.5573	577.7203	0	14.89816	-14.89816	817.2672	72.97013	0	0	15.56857	0	0	577.7203
1/7/2023 11:00:00 PM	0	0	104.9239	90	0	0	25.96683	25.96683	25.96683	0	0	0.000000000000003552714	0	0	27.3335	25.96683	0	0	319.1108	562.8222	0	27.3335	-27.3335	788.4551	70.39764	0	0	28.56351	0	0	562.8222
1/8/2023 12:00:00 AM	0	0	153.2649	90	0	0	26.81652	26.81652	26.81652	0	0	0.000000000000003552714	0	0	28.22791	26.81652	0	0	349.4814	535.4887	0	28.22791	-28.22791	758.7003	67.74096	0	0	29.49817	0	0	535.4887
1/8/2023 1:00:00 AM	0	0	-115.1877	90	0	0	34.48573	34.48573	34.48573	0	0	0	0	0	36.30077	34.48573	0	0	380.8457	507.2608	0	36.30077	-36.30077	720.4359	64.3245	0	0	37.9343	0	0	507.2608
1/8/2023 2:00:00 AM	0	0	-97.0808	90	0	0	28.21727	28.21727	28.21727	0	0	0.000000000000003552714	0	0	29.70239	28.21727	0	0	421.1799	470.96	0	29.70239	-29.70239	689.1268	61.52906	0	0	31.039	0	0	470.96
1/8/2023 3:00:00 AM	0	0	-88.85937	90	0	0	20.52814	20.52814	20.52814	0	0	0.000000000000003552714	0	0	21.60857	20.52814	0	0	454.1826	441.2576	0	21.60857	-21.60857	666.3494	59.49536	0	0	22.58096	0	0	441.2576
1/8/2023 4:00:00 AM	0	0	-82.74026	90	0	0	24.80328	24.80328	24.80328	0	0	0	0	0	26.10871	24.80328	0	0	478.1921	419.649	0	26.10871	-26.10871	638.8284	57.03814	0	0	27.2836	0	0	419.649
1/8/2023 5:00:00 AM	0	0	-77.10078	90	0	0	33.66948	33.66948	33.66948	0	0	0.000000000000007105427	0	0	35.44156	33.66948	0	0	507.2018	393.5403	0	35.44156	-35.44156	601.4697	53.70255	0	0	37.03643	0	0	393.5403
1/8/2023 6:00:00 AM	0	0	-71.26646	90	0	0	43.10122	43.10122	43.10122	0	0	0	0	0	45.3697	43.10122	0	0	546.5813	358.0988	0	45.3697	-45.3697	553.6458	49.43256	0	0	47.41134	0	0	358.0988
1/8/2023 7:00:00 AM	0.01452437	0	-64.75742	90	0	0	98.31874	98.31874	98.31874	0	0	0.00000000000001421085	0	0	103.4934	98.31874	0	0	596.9921	312.7291	0	103.4934	-103.4934	444.5542	39.69226	0	0	108.1506	0	0	312.7291
1/8/2023 8:00:00 AM	0.1629845	10.91609	-57.07701	65.25239	0.3083455	245.3728	185.1816	185.1816	185.1816	132.5038	0	0	0	245.3728	194.9281	185.1816	0	0	711.9847	209.2357	50.44473	0	50.44473	492.4103	43.96511	0	0	203.6998	196.2982	0	454.6084
1/8/2023 9:00:00 AM	0.2861718	21.40396	-47.62568	51.85287	0.4039212	321.4293	198.2171	198.2171	198.2171	162.1602	0	0	0	321.4293	208.6496	198.2171	0	0	661.54	254.6359	112.7797	0	112.7797	599.4025	53.51797	0	0	218.0388	257.1434	0	576.0652
1/8/2023 10:00:00 AM	0.4363473	30.22454	-35.72542	39.22611	0.6112186	486.3908	139.8561	139.8561	139.8561	347.7794	0	0	0	486.3908	147.217	139.8561	0	0	548.7604	356.1376	339.1738	0	339.1738	921.171	82.24725	0	0	153.8418	389.1126	0	842.5284
1/8/2023 11:00:00 AM	0.5159057	36.53281	-20.91663	28.4967	0.6985141	555.8582	114.0149	114.0149	114.0149	487.5312	226.2559	0	0	555.8582	120.0157	114.0149	0	0	209.5865	661.394	209.5865	0	209.5865	1120.002	100	0	0	125.4164	444.6865	0	1217.252
1/8/2023 12:00:00 PM	0.5789942	39.37235	-3.682501	22.60936	0.7937649	631.656	162.6437	162.6437	162.6437	388.368	460.4521	0	0	631.656	171.2039	162.6437	0	0	0	850.0219	0	0	0	1120.002	100	0	0	178.9081	505.3248	0	1481.678
1/8/2023 1:00:00 PM	0.6504655	38.16666	14.05576	25.23785	0.9359598	744.8107	122.7709	122.7709	122.7709	606.6674	615.5782	0	0	744.8107	129.2325	122.7709	0	0	0	850.0219	0	0	0	1120.002	100	0	0	135.0479	595.8486	0	1594.833
1/8/2023 2:00:00 PM	0.5347232	33.17384	30.00169	34.48172	0.7760089	617.5263	159.0061	159.0061	159.0061	388.3663	450.1514	0	0	617.5263	167.3749	159.0061	0	0	0	850.0219	0	0	0	1120.002	100	0	0	174.9068	494.0211	0	1467.548
1/8/2023 3:00:00 PM	0.3799642	25.26916	43.07367	46.53595	0.5614272	446.7681	174.5302	174.5302	174.5302	255.9832	263.0521	0	0	446.7681	183.716	174.5302	0	0	0	850.0219	0	0	0	1120.002	100	0	0	191.9832	357.4145	0	1296.79
1/8/2023 4:00:00 PM	0.2484216	15.38001	53.44946	59.69394	0.4375901	348.222	164.2745	164.2745	164.2745	211.9757	175.3015	0	0	348.222	172.9205	164.2745	0	0	0	850.0219	0	0	0	1120.002	100	0	0	180.702	278.5776	0	1198.244
1/8/2023 5:00:00 PM	0.04306928	4.200289	61.77749	73.32419	0.07087015	56.3965	113.092	113.092	113.092	49.8678	0	0	0	56.3965	119.0442	113.092	0	0	0	850.0219	0	62.64772	-62.64772	1053.966	94.1039	0	0	124.4012	45.1172	0	906.4185
1/8/2023 6:00:00 PM	0	0	68.70255	90	0	0	107.4952	107.4952	107.4952	0	0	0.00000000000001421085	0	0	113.1528	107.4952	0	0	69.60858	787.3742	0	113.1528	-113.1528	934.6922	83.45449	0	0	118.2447	0	0	787.3742
1/8/2023 7:00:00 PM	0	0	74.75771	90	0	0	73.28782	73.28782	73.28782	0	0	0.00000000000001421085	0	0	77.14507	73.28782	0	0	195.334	674.2214	0	77.14507	-77.14507	853.3741	76.19397	0	0	80.6166	0	0	674.2214
1/8/2023 8:00:00 PM	0	0	80.41398	90	0	0	37.90437	37.90437	37.90437	0	0	0.000000000000007105427	0	0	39.89933	37.90437	0	0	281.0507	597.0763	0	39.89933	-39.89933	811.3165	72.43884	0	0	41.6948	0	0	597.0763
1/8/2023 9:00:00 PM	0	0	86.22462	90	0	0	33.96938	33.96938	33.96938	0	0	0	0	0	35.75724	33.96938	0	0	325.3833	557.1769	0	35.75724	-35.75724	773.6251	69.07353	0	0	37.36632	0	0	557.1769
1/8/2023 10:00:00 PM	0	0	93.24325	90	0	0	35.55845	35.55845	35.55845	0	0	0.000000000000007105427	0	0	37.42995	35.55845	0	0	365.1136	521.4197	0	37.42995	-37.42995	734.1705	65.5508	0	0	39.1143	0	0	521.4197
1/8/2023 11:00:00 PM	0	0	105.1537	90	0	0	30.16314	30.16314	30.16314	0	0	0	0	0	31.75068	30.16314	0	0	406.7024	483.9898	0	31.75068	-31.75068	700.7023	62.56258	0	0	33.17946	0	0	483.9898
1/9/2023 12:00:00 AM	0	0	152.9577	90	0	0	35.04066	35.04066	35.04066	0	0	0	0	0	36.8849	35.04066	0	0	441.9809	452.2391	0	36.8849	-36.8849	661.8222	59.09115	0	0	38.54472	0	0	452.2391
1/9/2023 1:00:00 AM	0	0	-115.9155	90	0	0	38.81595	38.81595	38.81595	0	0	0.000000000000007105427	0	0	40.85889	38.81595	0	0	482.9641	415.3542	0	40.85889	-40.85889	618.7532	55.24571	0	0	42.69754	0	0	415.3542
1/9/2023 2:00:00 AM	0	0	-97.42734	90	0	0	25.47418	25.47418	25.47418	0	0	0	0	0	26.81492	25.47418	0	0	528.3629	374.4953	0	26.81492	-26.81492	590.4877	52.72202	0	0	28.02159	0	0	374.4953
1/9/2023 3:00:00 AM	0	0	-89.09381	90	0	0	30.08487	30.08487	30.08487	0	0	0.000000000000003552714	0	0	31.66828	30.08487	0	0	558.1573	347.6804	0	31.66828	-31.66828	557.1064	49.74155	0	0	33.09336	0	0	347.6804
1/9/2023 4:00:00 AM	0	0	-82.92728	90	0	0	31.3399	31.3399	31.3399	0	0	0.000000000000007105427	0	0	32.98937	31.3399	0	0	593.3442	316.0121	0	32.98937	-32.98937	522.3326	46.63675	0	0	34.47389	0	0	316.0121
1/9/2023 5:00:00 AM	0	0	-77.26526	90	0	0	35.59682	35.59682	35.59682	0	0	0.000000000000007105427	0	0	37.47034	35.59682	0	0	629.9991	283.0227	0	37.47034	-37.47034	482.8354	43.11022	0	0	39.1565	0	0	283.0227
1/9/2023 6:00:00 AM	0	0	-71.42127	90	0	0	28.77831	28.77831	28.77831	0	0	0.000000000000003552714	0	0	30.29296	28.77831	0	0	671.6328	245.5524	0	30.29296	-30.29296	450.9038	40.25919	0	0	31.65615	0	0	245.5524
1/9/2023 7:00:00 AM	0.008980717	0	-64.91077	90	0	0	133.52	133.52	133.52	0	0	0	0	0	140.5474	133.52	0	0	705.2917	215.2594	0	140.5474	-140.5474	302.7538	27.03154	0	0	146.872	0	0	215.2594
1/9/2023 8:00:00 AM	0.09882273	10.91175	-57.23465	65.32378	0.1146904	91.26742	247.9666	157.6805	157.6805	57.88124	0	90.28616	184.4461	91.26742	165.9794	157.6805	0	0	861.4554	74.71203	0	74.71203	-74.71203	224.0004	20	0	0	272.7633	73.01394	0	165.9794
1/9/2023 9:00:00 AM	0.2697154	21.42223	-47.79085	51.90466	0.3631235	288.9636	366.4494	274.5154	274.5154	105.2632	0	91.93402	348.1913	288.9636	288.9636	274.5154	0	0	944.4688	0	0	0	0	224.0004	20	0	0	403.0944	231.1709	0	288.9636
1/9/2023 10:00:00 AM	0.4756106	30.27168	-35.89616	39.24801	0.693429	551.8115	207.0905	207.0905	207.0905	266.4591	0	0	122.9554	551.8115	217.99	207.0905	0	0	944.4688	0	333.8215	0	333.8215	540.6913	48.27591	0	0	227.7996	441.4492	0	551.8115
1/9/2023 11:00:00 AM	0.5285396	36.61409	-21.08074	28.46738	0.7226843	575.0921	231.2321	231.2321	231.2321	248.7078	0	0	0	575.0921	243.4022	231.2321	0	0	610.6473	300.4393	331.6899	0	331.6899	855.36	76.37128	0	0	254.3553	460.0737	0	875.5314
1/9/2023 12:00:00 PM	0.6466404	39.48756	-3.816463	22.50285	0.9176944	730.2758	191.1165	191.1165	191.1165	382.1102	250.143	0	0	730.2758	201.1753	191.1165	0	0	278.9574	598.9603	278.9574	0	278.9574	1120.002	100	0	0	210.2282	584.2206	0	1329.236
1/9/2023 1:00:00 PM	0.404165	38.307	13.97244	25.08509	0.4624119	367.9745	275.5196	275.5196	275.5196	133.5566	77.95391	0	0	367.9745	290.0206	275.5196	0	0	0	850.0219	0	0	0	1120.002	100	0	0	303.0715	294.3796	0	1217.996
1/9/2023 2:00:00 PM	0.2525471	33.32639	29.96989	34.33198	0.2549261	202.8631	107.8704	107.8704	107.8704	188.0618	89.31525	0	0	202.8631	113.5478	107.8704	0	0	0	850.0219	0	0	0	1120.002	100	0	0	118.6575	162.2905	0	1052.885
1/9/2023 3:00:00 PM	0.2680117	25.42388	43.08052	46.40007	0.3120703	248.3369	233.467	233.467	233.467	106.3692	2.582149	0	0	248.3369	245.7548	233.467	0	0	0	850.0219	0	0	0	1120.002	100	0	0	256.8137	198.6695	0	1098.359
1/9/2023 4:00:00 PM	0.1473343	15.53166	53.48196	59.57144	0.1686288	134.1902	211.2542	211.2542	211.2542	63.52071	0	0.00000000000002842171	0	134.1902	222.3728	211.2542	0	0	0	850.0219	0	88.18264	-88.18264	1027.05	91.70067	0	0	232.3796	107.3521	0	984.2121
1/9/2023 5:00:00 PM	0.04098265	4.346839	61.82764	73.21386	0.05934575	47.2257	190.3331	190.3331	190.3331	24.81213	0	0	0	47.2257	200.3506	190.3331	0	0	97.98071	761.8393	0	153.1249	-153.1249	865.6417	77.28928	0	0	209.3664	37.78056	0	809.065
1/9/2023 6:00:00 PM	0	0	68.76703	90	0	0	175.207	175.207	175.207	0	0	0	0	0	184.4284	175.207	0	0	268.1195	608.7144	0	184.4284	-184.4284	671.2371	59.93177	0	0	192.7277	0	0	608.7144
1/9/2023 7:00:00 PM	0	0	74.83681	90	0	0	94.56649	94.56649	94.56649	0	0	0	0	0	99.54367	94.56649	0	0	473.04	424.286	0	99.54367	-99.54367	566.3089	50.56319	0	0	104.0231	0	0	424.286
1/9/2023 8:00:00 PM	0	0	80.51149	90	0	0	38.89855	38.89855	38.89855	0	0	0	0	0	40.94584	38.89855	0	0	583.644	324.7423	0	40.94584	-40.94584	523.1482	46.70956	0	0	42.7884	0	0	324.7423
1/9/2023 9:00:00 PM	0	0	86.34933	90	0	0	34.20546	34.20546	34.20546	0	0	0.000000000000007105427	0	0	36.00574	34.20546	0	0	629.1394	283.7964	0	36.00574	-36.00574	485.1948	43.32088	0	0	37.626	0	0	283.7964
1/9/2023 10:00:00 PM	0	0	93.41357	90	0	0	31.74859	31.74859	31.74859	0	0	0.000000000000003552714	0	0	33.41957	31.74859	0	0	669.1458	247.7907	0	33.41957	-33.41957	449.9675	40.17559	0	0	34.92345	0	0	247.7907
1/9/2023 11:00:00 PM	0	0	105.402	90	0	0	34.76302	34.76302	34.76302	0	0	0.000000000000007105427	0	0	36.59265	34.76302	0	0	706.2786	214.3711	0	36.59265	-36.59265	411.3954	36.73166	0	0	38.23932	0	0	214.3711
1/10/2023 12:00:00 AM	0	0	152.6997	90	0	0	30.13245	30.13245	30.13245	0	0	0	0	0	31.71837	30.13245	0	0	746.9371	177.7785	0	31.71837	-31.71837	377.9613	33.74648	0	0	33.14569	0	0	177.7785
1/10/2023 1:00:00 AM	0	0	-116.6687	90	0	0	21.42252	21.42252	21.42252	0	0	0.000000000000003552714	0	0	22.55002	21.42252	0	0	782.1798	146.0601	0	22.55002	-22.55002	354.1915	31.62418	0	0	23.56477	0	0	146.0601
1/10/2023 2:00:00 AM	0	0	-97.78883	90	0	0	25.10898	25.10898	25.10898	0	0	0.000000000000003552714	0	0	26.4305	25.10898	0	0	807.2354	123.5101	0	26.4305	-26.4305	326.3313	29.13667	0	0	27.61987	0	0	123.5101
1/10/2023 3:00:00 AM	0	0	-89.33826	90	0	0	37.28929	37.28929	37.28929	0	0	0.000000000000007105427	0	0	39.25189	37.28929	0	0	836.6026	97.07961	0	39.25189	-39.25189	284.9562	25.44247	0	0	41.01822	0	0	97.07961
1/10/2023 4:00:00 AM	0	0	-83.12193	90	0	0	29.44478	29.44478	29.44478	0	0	0.000000000000003552714	0	0	30.9945	29.44478	0	0	880.2158	57.82772	0	30.9945	-30.9945	252.2851	22.52541	0	0	32.38926	0	0	57.82772
1/10/2023 5:00:00 AM	0	0	-77.43606	90	0	0	29.2175	25.49156	25.49156	0	0	3.725948	6.647698	0	26.83322	25.49156	0	0	914.6541	26.83322	0	26.83322	-26.83322	224.0004	20	0	0	32.13926	0	0	26.83322
1/10/2023 6:00:00 AM	0	0	-71.5816	90	0	0	26.21025	0	0	0	0	26.21025	28.83128	0	0	0	0	0	944.4688	0	0	0	0	224.0004	20	0	0	28.83128	0	0	0
1/10/2023 7:00:00 AM	0.01970439	0	-65.06907	90	0	0	116.9357	0	0	0	0	116.9357	128.6293	0	0	0	0	0	944.4688	0	0	0	0	224.0004	20	0	0	128.6293	0	0	0
1/10/2023 8:00:00 AM	0.1793656	10.91234	-57.3968	65.39277	0.3634945	289.2589	181.2214	181.2214	181.2214	159.6163	0	0	144.3843	289.2589	190.7593	181.2214	0	0	944.4688	0	98.49952	0	98.49952	317.4453	28.34327	0	0	199.3435	231.4071	0	289.2589
1/10/2023 9:00:00 AM	0.3927673	21.44593	-47.95999	51.95335	0.6484049	515.9826	252.3384	252.3384	252.3384	204.4804	0	0	95.3185	515.9826	265.6194	252.3384	0	0	845.9693	88.64957	250.3632	0	250.3632	554.9607	49.54996	0	0	277.5723	412.7861	0	604.6321
1/10/2023 10:00:00 AM	0.5642818	30.32479	-36.07	39.26596	0.8538349	679.4581	251.3703	251.3703	251.3703	270.3017	0	0	0	679.4581	264.6003	251.3703	0	0	595.6061	313.9764	414.8578	0	414.8578	948.5293	84.68995	0	0	276.5073	543.5664	0	993.4344
1/10/2023 11:00:00 AM	0.7448325	36.70176	-21.24642	28.43299	1.08819	865.9514	205.6399	205.6399	205.6399	421.1008	468.7399	0	0	865.9514	216.4631	205.6399	0	0	180.7483	687.3484	180.7483	0	180.7483	1120.002	100	0	0	226.2039	692.7611	0	1553.3
1/10/2023 12:00:00 PM	0.7855923	39.60922	-3.94965	22.3902	1.131315	900.2689	235.0203	235.0203	235.0203	383.06	652.879	0	0	900.2689	247.3898	235.0203	0	0	0	850.0219	0	0	0	1120.002	100	0	0	258.5224	720.2151	0	1750.291
1/10/2023 1:00:00 PM	0.7433037	38.45333	13.89241	24.92728	1.074724	855.2357	167.2072	167.2072	167.2072	511.4825	679.2281	0	0	855.2357	176.0076	167.2072	0	0	0	850.0219	0	0	0	1120.002	100	0	0	183.928	684.1885	0	1705.258
1/10/2023 2:00:00 PM	0.6546602	33.48404	29.94316	34.17945	0.9719793	773.4741	194.2765	194.2765	194.2765	398.1306	568.9726	0	0	773.4741	204.5016	194.2765	0	0	0	850.0219	0	0	0	1120.002	100	0	0	213.7041	618.7793	0	1623.496
1/10/2023 3:00:00 PM	0.4225394	25.58268	43.09327	46.263	0.6487291	516.2405	244.2437	244.2437	244.2437	211.3629	259.1419	0	0	516.2405	257.0986	244.2437	0	0	0	850.0219	0	0	0	1120.002	100	0	0	268.6681	412.9925	0	1366.262
1/10/2023 4:00:00 PM	0.2548741	15.68646	53.52062	59.4488	0.4457248	354.6955	185.9564	185.9564	185.9564	190.7412	158.9519	0	0	354.6955	195.7436	185.9564	0	0	0	850.0219	0	0	0	1120.002	100	0	0	204.5521	283.7564	0	1204.717
1/10/2023 5:00:00 PM	0.04802168	4.495783	61.88407	73.10413	0.08290388	65.9726	181.1196	181.1196	181.1196	36.42487	0	0	0	65.9726	190.6523	181.1196	0	0	0	850.0219	0	124.6797	-124.6797	988.5784	88.26575	0	0	199.2316	52.77808	0	915.9946
1/10/2023 6:00:00 PM	0	0	68.83796	90	0	0	112.6683	112.6683	112.6683	0	0	0.00000000000001421085	0	0	118.5982	112.6683	0	0	138.5329	725.3423	0	118.5982	-118.5982	863.5648	77.10385	0	0	123.9352	0	0	725.3423
1/10/2023 7:00:00 PM	0	0	74.92274	90	0	0	59.3142	59.3142	59.3142	0	0	0.000000000000007105427	0	0	62.436	59.3142	0	0	270.3088	606.744	0	62.436	-62.436	797.7515	71.22767	0	0	65.24561	0	0	606.744
1/10/2023 8:00:00 PM	0	0	80.61661	90	0	0	28.55919	28.55919	28.55919	0	0	0.000000000000003552714	0	0	30.06231	28.55919	0	0	339.6821	544.308	0	30.06231	-30.06231	766.063	68.39835	0	0	31.41511	0	0	544.308
1/10/2023 9:00:00 PM	0	0	86.48307	90	0	0	24.84055	24.84055	24.84055	0	0	0.000000000000003552714	0	0	26.14795	24.84055	0	0	373.0847	514.2457	0	26.14795	-26.14795	738.5007	65.93743	0	0	27.32461	0	0	514.2457
1/10/2023 10:00:00 PM	0	0	93.59566	90	0	0	28.50189	28.50189	28.50189	0	0	0.000000000000003552714	0	0	30.00199	28.50189	0	0	402.1379	488.0978	0	30.00199	-30.00199	706.8758	63.11378	0	0	31.35208	0	0	488.0978
1/10/2023 11:00:00 PM	0	0	105.6682	90	0	0	33.24741	33.24741	33.24741	0	0	0	0	0	34.99728	33.24741	0	0	435.4735	458.0958	0	34.99728	-34.99728	669.9855	59.82001	0	0	36.57215	0	0	458.0958
1/11/2023 12:00:00 AM	0	0	152.4888	90	0	0	29.9144	29.9144	29.9144	0	0	0.000000000000003552714	0	0	31.48884	29.9144	0	0	474.3593	423.0985	0	31.48884	-31.48884	636.7933	56.85643	0	0	32.90584	0	0	423.0985
1/11/2023 1:00:00 AM	0	0	-117.446	90	0	0	36.09382	36.09382	36.09382	0	0	0.000000000000007105427	0	0	37.99349	36.09382	0	0	509.347	391.6097	0	37.99349	-37.99349	596.7446	53.28067	0	0	39.7032	0	0	391.6097
1/11/2023 2:00:00 AM	0	0	-98.16505	90	0	0	21.72825	21.72825	21.72825	0	0	0	0	0	22.87185	21.72825	0	0	551.562	353.6162	0	22.87185	-22.87185	572.6356	51.12807	0	0	23.90108	0	0	353.6162
1/11/2023 3:00:00 AM	0	0	-89.59261	90	0	0	22.38355	22.38355	22.38355	0	0	0	0	0	23.56163	22.38355	0	0	576.9751	330.7444	0	23.56163	-23.56163	547.7994	48.91057	0	0	24.62191	0	0	330.7444
1/11/2023 4:00:00 AM	0	0	-83.32413	90	0	0	19.92918	19.92918	19.92918	0	0	0.000000000000003552714	0	0	20.97809	19.92918	0	0	603.1547	307.1827	0	20.97809	-20.97809	525.6866	46.93621	0	0	21.9221	0	0	307.1827
1/11/2023 5:00:00 AM	0	0	-77.61309	90	0	0	29.58725	29.58725	29.58725	0	0	0.000000000000003552714	0	0	31.14447	29.58725	0	0	626.4637	286.2046	0	31.14447	-31.14447	492.8575	44.00504	0	0	32.54597	0	0	286.2046
1/11/2023 6:00:00 AM	0	0	-71.74735	90	0	0	20.17317	20.17317	20.17317	0	0	0	0	0	21.23492	20.17317	0	0	661.0687	255.0602	0	21.23492	-21.23492	470.4739	42.00651	0	0	22.19049	0	0	255.0602
1/11/2023 7:00:00 AM	0.01719812	0	-65.23226	90	0	0	114.0493	114.0493	114.0493	0	0	0.00000000000001421085	0	0	120.0519	114.0493	0	0	684.663	233.8252	0	120.0519	-120.0519	343.9281	30.7078	0	0	125.4542	0	0	233.8252
1/11/2023 8:00:00 AM	0.1599355	10.91789	-57.56339	65.45928	0.295417	235.0846	184.5112	184.5112	184.5112	127.4094	0	0	50.21162	235.0846	194.2224	184.5112	0	0	818.054	113.7733	40.86224	0	40.86224	382.6934	34.16898	0	0	202.9624	188.0677	0	348.8579
1/11/2023 9:00:00 AM	0.2990776	21.47509	-48.13303	51.99893	0.4330631	344.6196	164.6381	164.6381	164.6381	209.3194	0	0	0	344.6196	173.3033	164.6381	0	0	777.1918	150.5493	171.3163	0	171.3163	545.2183	48.68011	0	0	181.102	275.6957	0	495.169
1/11/2023 10:00:00 AM	0.5958656	30.38387	-36.24689	39.27997	0.9019188	717.7219	195.1267	195.1267	195.1267	367.8235	0	0	0	717.7219	205.3966	195.1267	0	0	605.8754	304.734	512.3253	0	512.3253	1031.253	92.07596	0	0	214.6394	574.1775	0	1022.456
1/11/2023 11:00:00 AM	0.6425066	36.7958	-21.41359	28.39354	0.9299734	740.047	173.1463	173.1463	173.1463	427.4113	464.2376	0	0	740.047	182.2593	173.1463	0	0	93.55012	765.8268	93.55012	0	93.55012	1120.002	100	0	0	190.461	592.0376	0	1505.874
1/11/2023 12:00:00 PM	0.6482261	39.73733	-4.081995	22.27143	0.916303	729.1685	137.8464	137.8464	137.8464	528.9716	584.067	0	0	729.1685	145.1015	137.8464	0	0	0	850.0219	0	0	0	1120.002	100	0	0	151.6311	583.3348	0	1579.19
1/11/2023 1:00:00 PM	0.4521149	38.60562	13.81576	24.76448	0.5474831	435.6718	161.7559	161.7559	161.7559	269.339	265.4024	0	0	435.6718	170.2694	161.7559	0	0	0	850.0219	0	0	0	1120.002	100	0	0	177.9315	348.5374	0	1285.694
1/11/2023 2:00:00 PM	0.4415416	33.64672	29.92159	34.02425	0.5761407	458.4767	200.0839	200.0839	200.0839	229.1423	247.8621	0	0	458.4767	210.6146	200.0839	0	0	0	850.0219	0	0	0	1120.002	100	0	0	220.0923	366.7814	0	1308.499
1/11/2023 3:00:00 PM	0.3348858	25.74548	43.11197	46.12485	0.4477557	356.3115	207.4209	207.4209	207.4209	171.7819	137.9738	0	0	356.3115	218.3378	207.4209	0	0	0	850.0219	0	0	0	1120.002	100	0	0	228.163	285.0492	0	1206.333
1/11/2023 4:00:00 PM	0.1718709	15.84433	53.56549	59.32611	0.215711	171.6569	229.0001	229.0001	229.0001	74.95928	0	0	0	171.6569	241.0528	229.0001	0	0	0	850.0219	0	69.39591	-69.39591	1046.853	93.46879	0	0	251.9001	137.3255	0	1021.679
1/11/2023 5:00:00 PM	0.05010926	4.647037	61.9468	72.99512	0.0869562	69.19733	119.2661	119.2661	119.2661	58.01926	0	0.00000000000001421085	0	69.19733	125.5433	119.2661	0	0	77.10658	780.626	0	56.34596	-56.34596	987.4587	88.16578	0	0	131.1927	55.35786	0	849.8234
1/11/2023 6:00:00 PM	0	0	68.91534	90	0	0	122.7931	122.7931	122.7931	0	0	0.00000000000002842171	0	0	129.2559	122.7931	0	0	139.7132	724.2801	0	129.2559	-129.2559	851.2111	76.00083	0	0	135.0724	0	0	724.2801
1/11/2023 7:00:00 PM	0	0	75.0155	90	0	0	89.69503	89.69503	89.69503	0	0	0.00000000000001421085	0	0	94.41582	89.69503	0	0	283.3308	595.0242	0	94.41582	-94.41582	751.688	67.11487	0	0	98.66454	0	0	595.0242
1/11/2023 8:00:00 PM	0	0	80.72927	90	0	0	17.71541	17.71541	17.71541	0	0	0	0	0	18.6478	17.71541	0	0	388.2373	500.6084	0	18.6478	-18.6478	732.0315	65.35983	0	0	19.48695	0	0	500.6084
1/11/2023 9:00:00 PM	0	0	86.62572	90	0	0	22.26213	22.26213	22.26213	0	0	0.000000000000003552714	0	0	23.43383	22.26213	0	0	408.9571	481.9606	0	23.43383	-23.43383	707.3301	63.15435	0	0	24.48835	0	0	481.9606
1/11/2023 10:00:00 PM	0	0	93.78932	90	0	0	19.03966	19.03966	19.03966	0	0	0.000000000000003552714	0	0	20.04175	19.03966	0	0	434.9946	458.5268	0	20.04175	-20.04175	686.2042	61.26811	0	0	20.94363	0	0	458.5268
1/11/2023 11:00:00 PM	0	0	105.9519	90	0	0	35.85277	35.85277	35.85277	0	0	0	0	0	37.73976	35.85277	0	0	457.2632	438.485	0	37.73976	-37.73976	646.423	57.71623	0	0	39.43805	0	0	438.485
1/12/2023 12:00:00 AM	0	0	152.3225	90	0	0	30.98703	30.98703	30.98703	0	0	0.000000000000003552714	0	0	32.61793	30.98703	0	0	499.1963	400.7453	0	32.61793	-32.61793	612.0407	54.64639	0	0	34.08574	0	0	400.7453
1/12/2023 1:00:00 AM	0	0	-118.2459	90	0	0	29.27134	29.27134	29.27134	0	0	0.000000000000003552714	0	0	30.81194	29.27134	0	0	535.4385	368.1273	0	30.81194	-30.81194	579.5621	51.74651	0	0	32.19847	0	0	368.1273
1/12/2023 2:00:00 AM	0	0	-98.55574	90	0	0	29.44708	29.44708	29.44708	0	0	0.000000000000003552714	0	0	30.99692	29.44708	0	0	569.674	337.3154	0	30.99692	-30.99692	546.8885	48.82923	0	0	32.39178	0	0	337.3154
1/12/2023 3:00:00 AM	0	0	-89.85672	90	0	0	29.38399	29.38399	29.38399	0	0	0.000000000000003552714	0	0	30.93052	29.38399	0	0	604.115	306.3185	0	30.93052	-30.93052	514.2849	45.9182	0	0	32.32239	0	0	306.3185
1/12/2023 4:00:00 AM	0	0	-83.53378	90	0	0	26.29225	26.29225	26.29225	0	0	0.000000000000003552714	0	0	27.67605	26.29225	0	0	638.4822	275.3879	0	27.67605	-27.67605	485.1117	43.31346	0	0	28.92147	0	0	275.3879
1/12/2023 5:00:00 AM	0	0	-77.79628	90	0	0	27.65384	27.65384	27.65384	0	0	0.000000000000003552714	0	0	29.1093	27.65384	0	0	669.2334	247.7119	0	29.1093	-29.1093	454.4278	40.57383	0	0	30.41922	0	0	247.7119
1/12/2023 6:00:00 AM	0	0	-71.91847	90	0	0	31.61721	31.61721	31.61721	0	0	0.000000000000007105427	0	0	33.28127	31.61721	0	0	701.577	218.6026	0	33.28127	-33.28127	419.3463	37.44156	0	0	34.77893	0	0	218.6026
1/12/2023 7:00:00 AM	0.02071689	0	-65.40028	90	0	0	105.4884	105.4884	105.4884	0	0	0.00000000000001421085	0	0	111.0404	105.4884	0	0	738.5562	185.3213	0	111.0404	-111.0404	302.2994	26.99096	0	0	116.0372	0	0	185.3213
1/12/2023 8:00:00 AM	0.1963868	10.92843	-57.73434	65.52329	0.4124594	328.2238	218.4834	218.4834	218.4834	150.2282	0	0	107.4024	328.2238	229.9825	218.4834	0	0	861.9345	74.28091	98.24124	0	98.24124	395.4992	35.31236	0	0	240.3317	262.579	0	402.5047
1/12/2023 9:00:00 AM	0.3658428	21.50972	-48.30993	52.04136	0.5905621	469.9529	256.3277	256.3277	256.3277	183.3407	0	0	38.1063	469.9529	269.8186	256.3277	0	0	763.6932	162.698	200.1343	0	200.1343	585.3633	52.26447	0	0	281.9604	375.9623	0	632.6509
1/12/2023 10:00:00 AM	0.509442	30.44892	-36.42675	39.29004	0.7552435	601.0018	177.7707	177.7707	177.7707	338.0769	0	0	0	601.0018	187.1271	177.7707	0	0	563.559	342.8189	413.8747	0	413.8747	977.9993	87.32119	0	0	195.5478	480.8014	0	943.8206
1/12/2023 11:00:00 AM	0.5271948	36.89621	-21.5822	28.34907	0.7144772	568.5612	179.6662	179.6662	179.6662	316.4543	229.7546	0	0	568.5612	189.1223	179.6662	0	0	149.6843	715.3061	149.6843	0	149.6843	1120.002	100	0	0	197.6328	454.8489	0	1283.867
1/12/2023 12:00:00 PM	0.6488486	39.87184	-4.213426	22.14657	0.9151634	728.2616	172.7887	172.7887	172.7887	421.4753	546.3788	0	0	728.2616	181.8828	172.7887	0	0	0	850.0219	0	0	0	1120.002	100	0	0	190.0675	582.6093	0	1578.284
1/12/2023 1:00:00 PM	0.577746	38.76382	13.74258	24.59675	0.7943815	632.1467	167.3596	167.3596	167.3596	377.7177	455.9788	0	0	632.1467	176.168	167.3596	0	0	0	850.0219	0	0	0	1120.002	100	0	0	184.0955	505.7174	0	1482.169
1/12/2023 2:00:00 PM	0.3955629	33.81436	29.90524	33.86647	0.4806046	382.4518	235.7126	235.7126	235.7126	162.2534	134.3332	0	0	382.4518	248.1185	235.7126	0	0	0	850.0219	0	0	0	1120.002	100	0	0	259.2839	305.9614	0	1232.474
1/12/2023 3:00:00 PM	0.3466424	25.9122	43.13668	45.98573	0.4714605	375.1751	194.58	194.58	194.58	192.8128	170.3541	0	0	375.1751	204.821	194.58	0	0	0	850.0219	0	0	0	1120.002	100	0	0	214.0379	300.1401	0	1225.197
1/12/2023 4:00:00 PM	0.2117813	16.00517	53.61662	59.20348	0.3144971	250.268	206.2555	206.2555	206.2555	121.3388	33.15695	0	0	250.268	217.1111	206.2555	0	0	0	850.0219	0	0	0	1120.002	100	0	0	226.8811	200.2144	0	1100.29
1/12/2023 5:00:00 PM	0.05442989	4.800513	62.01584	72.88691	0.101105	80.45657	136.1136	136.1136	136.1136	59.10989	0	0	0	80.45657	143.2774	136.1136	0	0	0	850.0219	0	62.82087	-62.82087	1053.783	94.0876	0	0	149.7249	64.36526	0	930.4785
1/12/2023 6:00:00 PM	0	0	68.99917	90	0	0	140.9272	140.9272	140.9272	0	0	0	0	0	148.3444	140.9272	0	0	69.80096	787.201	0	148.3444	-148.3444	897.4145	80.12614	0	0	155.0199	0	0	787.201
1/12/2023 7:00:00 PM	0	0	75.11506	90	0	0	72.54758	72.54758	72.54758	0	0	0.00000000000001421085	0	0	76.36588	72.54758	0	0	234.6281	638.8567	0	76.36588	-76.36588	816.9178	72.93894	0	0	79.80234	0	0	638.8567
1/12/2023 8:00:00 PM	0	0	80.84945	90	0	0	22.99459	22.99459	22.99459	0	0	0	0	0	24.20483	22.99459	0	0	319.479	562.4908	0	24.20483	-24.20483	791.4037	70.6609	0	0	25.29405	0	0	562.4908
1/12/2023 9:00:00 PM	0	0	86.77724	90	0	0	28.58702	28.58702	28.58702	0	0	0.000000000000003552714	0	0	30.0916	28.58702	0	0	346.3733	538.2859	0	30.0916	-30.0916	759.6844	67.82883	0	0	31.44572	0	0	538.2859
1/12/2023 10:00:00 PM	0	0	93.99442	90	0	0	37.67878	37.67878	37.67878	0	0	0	0	0	39.66187	37.67878	0	0	379.8084	508.1944	0	39.66187	-39.66187	717.8771	64.09604	0	0	41.44665	0	0	508.1944
1/12/2023 11:00:00 PM	0	0	106.2527	90	0	0	21.13362	21.13362	21.13362	0	0	0.000000000000003552714	0	0	22.24591	21.13362	0	0	423.8771	468.5325	0	22.24591	-22.24591	694.4279	62.00236	0	0	23.24698	0	0	468.5325
1/13/2023 12:00:00 AM	0	0	152.1985	90	0	0	31.21864	31.21864	31.21864	0	0	0.000000000000003552714	0	0	32.86173	31.21864	0	0	448.5948	446.2866	0	32.86173	-32.86173	659.7885	58.90957	0	0	34.34051	0	0	446.2866
1/13/2023 1:00:00 AM	0	0	-119.0668	90	0	0	27.37066	27.37066	27.37066	0	0	0.000000000000003552714	0	0	28.81123	27.37066	0	0	485.1078	413.4249	0	28.81123	-28.81123	629.4188	56.198	0	0	30.10773	0	0	413.4249
1/13/2023 2:00:00 AM	0	0	-98.96063	90	0	0	27.75609	27.75609	27.75609	0	0	0.000000000000003552714	0	0	29.21694	27.75609	0	0	517.1203	384.6136	0	29.21694	-29.21694	598.6215	53.44824	0	0	30.5317	0	0	384.6136
1/13/2023 3:00:00 AM	0	0	-90.13045	90	0	0	29.44591	29.44591	29.44591	0	0	0.000000000000003552714	0	0	30.99569	29.44591	0	0	549.5836	355.3967	0	30.99569	-30.99569	565.9492	50.53107	0	0	32.3905	0	0	355.3967
1/13/2023 4:00:00 AM	0	0	-83.75078	90	0	0	26.37471	26.37471	26.37471	0	0	0	0	0	27.76285	26.37471	0	0	584.0233	324.401	0	27.76285	-27.76285	536.6845	47.91817	0	0	29.01218	0	0	324.401
1/13/2023 5:00:00 AM	0	0	-77.98554	90	0	0	25.5192	25.5192	25.5192	0	0	0.000000000000003552714	0	0	26.86232	25.5192	0	0	614.8708	296.6382	0	26.86232	-26.86232	508.3692	45.39001	0	0	28.07112	0	0	296.6382
1/13/2023 6:00:00 AM	0	0	-72.09488	90	0	0	33.04083	33.04083	33.04083	0	0	0	0	0	34.77982	33.04083	0	0	644.7179	269.7758	0	34.77982	-34.77982	471.708	42.1167	0	0	36.34491	0	0	269.7758
1/13/2023 7:00:00 AM	0.01442557	0	-65.57304	90	0	0	113.37	113.37	113.37	0	0	0	0	0	119.3368	113.37	0	0	683.3621	234.996	0	119.3368	-119.3368	345.916	30.88529	0	0	124.7069	0	0	234.996
1/13/2023 8:00:00 AM	0.1634639	10.94399	-57.90961	65.58474	0.3054404	243.0609	235.5128	235.5128	235.5128	103.205	0	0	103.0062	243.0609	247.9082	235.5128	0	0	815.9586	115.6592	0	4.847244	-4.847244	340.8065	30.42909	0	0	259.0641	194.4488	0	358.7202
1/13/2023 9:00:00 AM	0.1524951	21.54982	-48.4906	52.08062	0.1526446	121.4704	276.1445	220.6682	220.6682	55.0466	0	55.47628	175.4082	121.4704	232.2823	220.6682	0	0	821.3444	110.812	0	110.812	-110.812	224.0004	20	0	0	303.759	97.17628	0	232.2823
1/13/2023 10:00:00 AM	0.3156331	30.51993	-36.60953	39.29616	0.3585943	285.3594	165.5089	165.5089	165.5089	172.4133	0	0	127.8416	285.3594	174.2199	165.5089	0	0	944.4688	0	111.1394	0	111.1394	329.4366	29.41392	0	0	182.0598	228.2875	0	285.3594
1/13/2023 11:00:00 AM	0.4078757	37.00297	-21.7522	28.2996	0.47693	379.5276	221.8939	221.8939	221.8939	171.0401	0	0	76.94884	379.5276	233.5725	221.8939	0	0	833.3294	100.0255	145.9551	0	145.9551	467.9018	41.77686	0	0	244.0833	303.6221	0	479.5532
1/13/2023 12:00:00 PM	0.4166901	40.01274	-4.343875	22.01566	0.4724972	376.0002	134.1083	134.1083	134.1083	280.3705	0	0	0	376.0002	141.1666	134.1083	0	0	687.3743	231.3851	234.8335	0	234.8335	690.6844	61.66813	0	0	147.5191	300.8001	0	607.3853
1/13/2023 1:00:00 PM	0.3581869	38.92787	13.67294	24.42416	0.3837761	305.3984	269.9996	269.9996	269.9996	113.1107	0	0	0	305.3984	284.2101	269.9996	0	0	452.5407	442.7353	21.18823	0	21.18823	710.7853	63.46284	0	0	296.9996	244.3187	0	748.1336
1/13/2023 2:00:00 PM	0.3512093	33.9869	29.89421	33.70622	0.3973603	316.2083	158.1127	158.1127	158.1127	199.9891	0	0	0	316.2083	166.4345	158.1127	0	0	431.3525	461.8047	149.7738	0	149.7738	852.8732	76.14924	0	0	173.924	252.9666	0	778.0129
1/13/2023 3:00:00 PM	0.3185933	26.08275	43.1675	45.84576	0.4062524	323.2843	236.6854	236.6854	236.6854	136.5882	0	0	0	323.2843	249.1426	236.6854	0	0	281.5787	596.6011	74.14178	0	74.14178	923.2103	82.42932	0	0	260.354	258.6275	0	919.8854
1/13/2023 4:00:00 PM	0.2243146	16.16892	53.67403	59.08103	0.3453077	274.7863	282.5606	282.5606	282.5606	97.24862	0	0	0	274.7863	297.4322	282.5606	0	0	207.437	663.3287	0	22.64593	-22.64593	899.3394	80.298	0	0	310.8166	219.829	0	938.1149
1/13/2023 5:00:00 PM	0.06236702	4.956125	62.09121	72.7796	0.1347983	107.2687	174.8422	174.8422	174.8422	61.35173	0	0.00000000000002842171	0	107.2687	184.0444	174.8422	0	0	232.5991	640.6827	0	76.77571	-76.77571	818.4106	73.07224	0	0	192.3264	85.81499	0	747.9515
1/13/2023 6:00:00 PM	0	0	69.08945	90	0	0	88.34578	88.34578	88.34578	0	0	0.00000000000001421085	0	0	92.99555	88.34578	0	0	317.9054	563.907	0	92.99555	-92.99555	720.3848	64.31994	0	0	97.18036	0	0	563.907
1/13/2023 7:00:00 PM	0	0	75.22139	90	0	0	116.7928	116.7928	116.7928	0	0	0.00000000000001421085	0	0	122.9398	116.7928	0	0	421.2338	470.9115	0	122.9398	-122.9398	590.7949	52.74943	0	0	128.4721	0	0	470.9115
1/13/2023 8:00:00 PM	0	0	80.9771	90	0	0	34.24088	34.24088	34.24088	0	0	0	0	0	36.04303	34.24088	0	0	557.8336	347.9717	0	36.04303	-36.04303	552.8021	49.35723	0	0	37.66497	0	0	347.9717
1/13/2023 9:00:00 PM	0	0	86.9375	90	0	0	32.13277	32.13277	32.13277	0	0	0.000000000000007105427	0	0	33.82397	32.13277	0	0	597.8814	311.9287	0	33.82397	-33.82397	517.1486	46.17389	0	0	35.34605	0	0	311.9287
1/13/2023 10:00:00 PM	0	0	94.21078	90	0	0	33.30851	33.30851	33.30851	0	0	0	0	0	35.06158	33.30851	0	0	635.4636	278.1047	0	35.06158	-35.06158	480.1904	42.87406	0	0	36.63936	0	0	278.1047
1/13/2023 11:00:00 PM	0	0	106.57	90	0	0	32.19621	32.19621	32.19621	0	0	0.000000000000007105427	0	0	33.89074	32.19621	0	0	674.4209	243.0431	0	33.89074	-33.89074	444.4664	39.68442	0	0	35.41582	0	0	243.0431
1/14/2023 12:00:00 AM	0	0	152.1145	90	0	0	35.23037	35.23037	35.23037	0	0	0.000000000000007105427	0	0	37.08461	35.23037	0	0	712.0773	209.1524	0	37.08461	-37.08461	405.3758	36.19419	0	0	38.75341	0	0	209.1524
1/14/2023 1:00:00 AM	0	0	-119.907	90	0	0	45.18854	45.18854	45.18854	0	0	0.000000000000007105427	0	0	47.56689	45.18854	0	0	753.2824	172.0678	0	47.56689	-47.56689	355.2359	31.71743	0	0	49.70739	0	0	172.0678
1/14/2023 2:00:00 AM	0	0	-99.37943	90	0	0	28.14948	28.14948	28.14948	0	0	0.000000000000003552714	0	0	29.63104	28.14948	0	0	806.1345	124.5009	0	29.63104	-29.63104	324.002	28.9287	0	0	30.96443	0	0	124.5009
1/14/2023 3:00:00 AM	0	0	-90.41365	90	0	0	40.49397	40.49397	40.49397	0	0	0.000000000000007105427	0	0	42.62524	40.49397	0	0	839.0579	94.86985	0	42.62524	-42.62524	279.0711	24.91701	0	0	44.54337	0	0	94.86985
1/14/2023 4:00:00 AM	0	0	-83.97502	90	0	0	28.69501	28.69501	28.69501	0	0	0.000000000000003552714	0	0	30.20528	28.69501	0	0	886.4193	52.24461	0	30.20528	-30.20528	247.2319	22.07424	0	0	31.56452	0	0	52.24461
1/14/2023 5:00:00 AM	0	0	-78.18079	90	0	0	32.77502	20.93737	20.93737	0	0	11.83765	15.11515	0	22.03934	20.93737	0	0	919.9807	22.03934	0	22.03934	-22.03934	224.0004	20	0	0	36.05252	0	0	22.03934
1/14/2023 6:00:00 AM	0	0	-72.2765	90	0	0	36.5362	0	0	0	0	36.5362	40.18982	0	0	0	0	0	944.4688	0	0	0	0	224.0004	20	0	0	40.18982	0	0	0
1/14/2023 7:00:00 AM	0.005933612	0	-65.75048	90	0	0	90.07756	0	0	0	0	90.07756	99.08532	0	0	0	0	0	944.4688	0	0	0	0	224.0004	20	0	0	99.08532	0	0	0
1/14/2023 8:00:00 AM	0.1196916	10.9646	-58.08911	65.64358	0.1618534	128.7984	121.1406	121.1406	121.1406	106.3215	0	0	108.7829	128.7984	127.5164	121.1406	0	0	944.4688	0	1.282034	0	1.282034	225.2167	20.10859	0	0	133.2547	103.0388	0	128.7984
1/14/2023 9:00:00 AM	0.2832881	21.59543	-48.67498	52.11668	0.3904208	310.686	170.2583	170.2583	170.2583	182.4792	0	0	127.1576	310.686	179.2192	170.2583	0	0	943.1868	1.15383	131.4668	0	131.4668	349.937	31.24431	0	0	187.2841	248.5488	0	311.8398
1/14/2023 10:00:00 AM	0.2716006	30.59691	-36.79518	39.29834	0.2874106	228.7133	153.7864	153.7864	153.7864	148.7214	0	0	12.20932	228.7133	161.8804	153.7864	0	0	811.72	119.4739	66.83289	0	66.83289	413.3402	36.9053	0	0	169.1651	182.9707	0	348.1873
1/14/2023 11:00:00 AM	0.4259176	37.11606	-21.92353	28.24518	0.5090567	405.0931	175.1344	175.1344	175.1344	231.3041	0	0	0	405.0931	184.3521	175.1344	0	0	744.8871	179.6235	220.7411	0	220.7411	622.7537	55.60289	0	0	192.6479	324.0745	0	584.7167
1/14/2023 12:00:00 PM	0.5753382	40.15998	-4.473273	21.8787	0.7735732	615.5881	182.5232	182.5232	182.5232	337.2656	0	0	0	615.5881	192.1297	182.5232	0	0	524.1461	378.2905	423.4583	0	423.4583	1024.482	91.47138	0	0	200.7756	492.4705	0	993.8786
1/14/2023 1:00:00 PM	0.6349972	39.09773	13.60695	24.24676	0.8951303	712.3199	162.7005	162.7005	162.7005	437.8105	440.3685	0	0	712.3199	171.2637	162.7005	0	0	100.6877	759.403	100.6877	0	100.6877	1120.002	100	0	0	178.9705	569.8559	0	1471.723
1/14/2023 2:00:00 PM	0.5281582	34.16427	29.8886	33.54364	0.7459766	593.6274	133.4508	133.4508	133.4508	444.8286	453.1529	0	0	593.6274	140.4746	133.4508	0	0	0	850.0219	0	0	0	1120.002	100	0	0	146.7959	474.9019	0	1443.649
1/14/2023 3:00:00 PM	0.4436333	26.25705	43.20446	45.70506	0.6777909	539.3672	191.5437	191.5437	191.5437	281.5897	337.7423	0	0	539.3672	201.6249	191.5437	0	0	0	850.0219	0	0	0	1120.002	100	0	0	210.698	431.4937	0	1389.389
1/14/2023 4:00:00 PM	0.2366724	16.33546	53.73776	58.95886	0.3753999	298.7328	189.4331	189.4331	189.4331	157.6983	99.32952	0	0	298.7328	199.4033	189.4331	0	0	0	850.0219	0	0	0	1120.002	100	0	0	208.3764	238.9862	0	1148.755
1/14/2023 5:00:00 PM	0.08746307	5.113785	62.17292	72.67328	0.268624	213.7635	77.12503	77.12503	77.12503	277.1649	132.5793	0	0	213.7635	81.18424	77.12503	0	0	0	850.0219	0	0	0	1120.002	100	0	0	84.83753	171.0108	0	1063.786
1/14/2023 6:00:00 PM	0	0	69.18616	90	0	0	111.8253	111.8253	111.8253	0	0	0.00000000000001421085	0	0	117.7108	111.8253	0	0	0	850.0219	0	117.7108	-117.7108	995.9241	88.92162	0	0	123.0078	0	0	850.0219
1/14/2023 7:00:00 PM	0	0	75.33447	90	0	0	80.46109	80.46109	80.46109	0	0	0.00000000000001421085	0	0	84.69588	80.46109	0	0	130.7898	732.3111	0	84.69588	-84.69588	906.6469	80.95045	0	0	88.50719	0	0	732.3111
1/14/2023 8:00:00 PM	0	0	81.11215	90	0	0	32.85295	32.85295	32.85295	0	0	0	0	0	34.58206	32.85295	0	0	224.8964	647.6152	0	34.58206	-34.58206	870.1942	77.69575	0	0	36.13825	0	0	647.6152
1/14/2023 9:00:00 PM	0	0	87.10645	90	0	0	26.18732	26.18732	26.18732	0	0	0.000000000000003552714	0	0	27.5656	26.18732	0	0	263.3209	613.0331	0	27.5656	-27.5656	841.1375	75.10141	0	0	28.80606	0	0	613.0331
1/14/2023 10:00:00 PM	0	0	94.43823	90	0	0	32.90282	32.90282	32.90282	0	0	0.000000000000007105427	0	0	34.63455	32.90282	0	0	293.9493	585.4675	0	34.63455	-34.63455	804.6294	71.84177	0	0	36.1931	0	0	585.4675
1/14/2023 11:00:00 PM	0	0	106.9033	90	0	0	29.35745	29.35745	29.35745	0	0	0.000000000000003552714	0	0	30.90258	29.35745	0	0	332.4322	550.833	0	30.90258	-30.90258	772.0552	68.93336	0	0	32.29319	0	0	550.833
1/15/2023 12:00:00 AM	0	0	152.0682	90	0	0	22.58776	22.58776	22.58776	0	0	0	0	0	23.77658	22.58776	0	0	366.7683	519.9304	0	23.77658	-23.77658	746.9925	66.69563	0	0	24.84653	0	0	519.9304
1/15/2023 1:00:00 AM	0	0	-120.7647	90	0	0	41.28262	41.28262	41.28262	0	0	0	0	0	43.45539	41.28262	0	0	393.1868	496.1538	0	43.45539	-43.45539	701.1865	62.60581	0	0	45.41088	0	0	496.1538
1/15/2023 2:00:00 AM	0	0	-99.81178	90	0	0	30.64422	30.64422	30.64422	0	0	0.000000000000003552714	0	0	32.25707	30.64422	0	0	441.4706	452.6985	0	32.25707	-32.25707	667.1846	59.56993	0	0	33.70864	0	0	452.6985
1/15/2023 3:00:00 AM	0	0	-90.70618	90	0	0	42.17806	42.17806	42.17806	0	0	0.000000000000007105427	0	0	44.39796	42.17806	0	0	477.3117	420.4414	0	44.39796	-44.39796	620.385	55.39141	0	0	46.39587	0	0	420.4414
1/15/2023 4:00:00 AM	0	0	-84.2064	90	0	0	40.08506	40.08506	40.08506	0	0	0.000000000000007105427	0	0	42.19481	40.08506	0	0	526.6428	376.0434	0	42.19481	-42.19481	575.9078	51.42023	0	0	44.09357	0	0	376.0434
1/15/2023 5:00:00 AM	0	0	-78.38194	90	0	0	32.07866	32.07866	32.07866	0	0	0	0	0	33.76701	32.07866	0	0	573.5259	333.8486	0	33.76701	-33.76701	540.3142	48.24224	0	0	35.28653	0	0	333.8486
1/15/2023 6:00:00 AM	0	0	-72.46323	90	0	0	18.52036	18.52036	18.52036	0	0	0.000000000000003552714	0	0	19.49512	18.52036	0	0	611.0448	300.0816	0	19.49512	-19.49512	519.7646	46.40746	0	0	20.3724	0	0	300.0816
1/15/2023 7:00:00 AM	0.01608473	0	-65.93253	90	0	0	63.84041	63.84041	63.84041	0	0	0	0	0	67.20043	63.84041	0	0	632.7061	280.5865	0	67.20043	-67.20043	448.9291	40.08287	0	0	70.22446	0	0	280.5865
1/15/2023 8:00:00 AM	0.1650973	10.9903	-58.27278	65.69978	0.307797	244.9363	128.6838	128.6838	128.6838	190.3396	0	0	0	244.9363	135.4567	128.6838	0	0	707.3732	213.3861	109.4796	0	109.4796	552.7906	49.3562	0	0	141.5522	195.9491	0	458.3224
1/15/2023 9:00:00 AM	0.365396	21.64654	-48.86303	52.14954	0.5838229	464.5901	196.8449	196.8449	196.8449	236.0184	0	0	0	464.5901	207.2051	196.8449	0	0	597.8936	311.9178	257.3849	0	257.3849	796.9674	71.15766	0	0	216.5294	371.6721	0	776.5078
1/15/2023 10:00:00 AM	0.5441515	30.67985	-36.98363	39.2966	0.8114703	645.7455	117.5735	117.5735	117.5735	549.2273	181.4754	0	0	645.7455	123.7615	117.5735	0	0	340.5086	543.5641	340.5086	0	340.5086	1120.002	100	0	0	129.3308	516.5964	0	1189.31
1/15/2023 11:00:00 AM	0.6474269	37.23546	-22.09614	28.18583	0.9295638	739.721	148.2947	148.2947	148.2947	498.8182	583.6213	0	0	739.721	156.0997	148.2947	0	0	0	850.0219	0	0	0	1120.002	100	0	0	163.1242	591.7768	0	1589.743
1/15/2023 12:00:00 PM	0.7449058	40.31355	-4.601549	21.73575	1.059585	843.1882	128.2703	128.2703	128.2703	657.3527	708.1668	0	0	843.1882	135.0213	128.2703	0	0	0	850.0219	0	0	0	1120.002	100	0	0	141.0973	674.5505	0	1693.21
1/15/2023 1:00:00 PM	0.7334355	39.27335	13.54469	24.06463	1.04815	834.0889	141.1545	141.1545	141.1545	590.9048	685.5052	0	0	834.0889	148.5837	141.1545	0	0	0	850.0219	0	0	0	1120.002	100	0	0	155.27	667.2711	0	1684.111
1/15/2023 2:00:00 PM	0.5971462	34.3464	29.88848	33.37883	0.8691229	691.6239	147.9783	147.9783	147.9783	467.382	535.8572	0	0	691.6239	155.7666	147.9783	0	0	0	850.0219	0	0	0	1120.002	100	0	0	162.7761	553.2991	0	1541.646
1/15/2023 3:00:00 PM	0.3406149	26.43502	43.24763	45.56376	0.4486777	357.0453	161.5114	161.5114	161.5114	221.065	187.0332	0	0	357.0453	170.012	161.5114	0	0	0	850.0219	0	0	0	1120.002	100	0	0	177.6626	285.6362	0	1207.067
1/15/2023 4:00:00 PM	0.2591147	16.50473	53.80785	58.83707	0.4322283	343.9553	101.6586	101.6586	101.6586	338.3435	236.9462	0	0	343.9553	107.0091	101.6586	0	0	0	850.0219	0	0	0	1120.002	100	0	0	111.8245	275.1642	0	1193.977
1/15/2023 5:00:00 PM	0.0579234	5.273406	62.26098	72.56805	0.09877376	78.60141	118.3367	118.3367	118.3367	66.42181	0	0	0	78.60141	124.565	118.3367	0	0	0	850.0219	0	45.96358	-45.96358	1071.552	95.67413	0	0	130.1704	62.88113	0	928.6234
1/15/2023 6:00:00 PM	0	0	69.28931	90	0	0	94.49464	94.49464	94.49464	0	0	0	0	0	99.46804	94.49464	0	0	51.07064	804.0583	0	99.46804	-99.46804	966.7039	86.31267	0	0	103.9441	0	0	804.0583
1/15/2023 7:00:00 PM	0	0	75.45428	90	0	0	55.04152	55.04152	55.04152	0	0	0	0	0	57.93845	55.04152	0	0	161.5907	704.5903	0	57.93845	-57.93845	905.6313	80.85978	0	0	60.54568	0	0	704.5903
1/15/2023 8:00:00 PM	0	0	81.25457	90	0	0	24.83967	24.83967	24.83967	0	0	0.000000000000003552714	0	0	26.14702	24.83967	0	0	225.9667	646.6519	0	26.14702	-26.14702	878.07	78.39895	0	0	27.32363	0	0	646.6519
1/15/2023 9:00:00 PM	0	0	87.28398	90	0	0	28.70831	28.70831	28.70831	0	0	0.000000000000003552714	0	0	30.21927	28.70831	0	0	255.019	620.5048	0	30.21927	-30.21927	846.2161	75.55486	0	0	31.57914	0	0	620.5048
1/15/2023 10:00:00 PM	0	0	94.67661	90	0	0	35.53675	35.53675	35.53675	0	0	0.000000000000007105427	0	0	37.4071	35.53675	0	0	288.5959	590.2856	0	37.4071	-37.4071	806.7855	72.03428	0	0	39.09042	0	0	590.2856
1/15/2023 11:00:00 PM	0	0	107.2523	90	0	0	30.1861	30.1861	30.1861	0	0	0.000000000000003552714	0	0	31.77484	30.1861	0	0	330.1594	552.8785	0	31.77484	-31.77484	773.2919	69.04379	0	0	33.20471	0	0	552.8785
1/16/2023 12:00:00 AM	0	0	152.0574	90	0	0	35.63625	35.63625	35.63625	0	0	0.000000000000007105427	0	0	37.51184	35.63625	0	0	365.4648	521.1036	0	37.51184	-37.51184	733.751	65.51334	0	0	39.19987	0	0	521.1036
1/16/2023 1:00:00 AM	0	0	-121.6381	90	0	0	32.74265	32.74265	32.74265	0	0	0.000000000000007105427	0	0	34.46595	32.74265	0	0	407.1446	483.5918	0	34.46595	-34.46595	697.4207	62.26958	0	0	36.01692	0	0	483.5918
1/16/2023 2:00:00 AM	0	0	-100.2573	90	0	0	31.11225	31.11225	31.11225	0	0	0.000000000000007105427	0	0	32.74974	31.11225	0	0	445.4401	449.1259	0	32.74974	-32.74974	662.8994	59.18733	0	0	34.22348	0	0	449.1259
1/16/2023 3:00:00 AM	0	0	-91.00785	90	0	0	37.24101	37.24101	37.24101	0	0	0.000000000000007105427	0	0	39.20106	37.24101	0	0	481.8287	416.3761	0	39.20106	-39.20106	621.5778	55.49791	0	0	40.96511	0	0	416.3761
1/16/2023 4:00:00 AM	0	0	-84.44479	90	0	0	35.74138	35.74138	35.74138	0	0	0.000000000000007105427	0	0	37.62251	35.74138	0	0	525.3854	377.175	0	37.62251	-37.62251	581.9202	51.95706	0	0	39.31552	0	0	377.175
1/16/2023 5:00:00 AM	0	0	-78.58887	90	0	0	27.30835	27.30835	27.30835	0	0	0	0	0	28.74563	27.30835	0	0	567.1882	339.5525	0	28.74563	-28.74563	551.6197	49.25166	0	0	30.03919	0	0	339.5525
1/16/2023 6:00:00 AM	0	0	-72.65501	90	0	0	34.98454	34.98454	34.98454	0	0	0.000000000000007105427	0	0	36.82583	34.98454	0	0	599.1278	310.8069	0	36.82583	-36.82583	512.8019	45.78579	0	0	38.48299	0	0	310.8069
1/16/2023 7:00:00 AM	0.0224138	0	-66.11909	90	0	0	88.62068	88.62068	88.62068	0	0	0.00000000000001421085	0	0	93.28493	88.62068	0	0	640.0454	273.9811	0	93.28493	-93.28493	414.4709	37.00626	0	0	97.48274	0	0	273.9811
1/16/2023 8:00:00 AM	0.2143696	11.0211	-58.46054	65.75329	0.4489641	357.2731	226.3759	226.3759	226.3759	157.823	0	0	9.470242	357.2731	238.2904	226.3759	0	0	743.6953	180.6962	118.9827	0	118.9827	527.3478	47.08453	0	0	249.0135	285.8185	0	537.9693
1/16/2023 9:00:00 AM	0.4086864	21.70316	-49.05466	52.17916	0.6662191	530.1587	253.2119	253.2119	253.2119	209.3735	0	0	0	530.1587	266.5388	253.2119	0	0	624.7126	287.7806	263.6198	0	263.6198	777.4396	69.41411	0	0	278.5331	424.127	0	817.9393
1/16/2023 10:00:00 AM	0.4506539	30.76874	-37.17485	39.29095	0.6281042	499.8278	234.7096	234.7096	234.7096	212.9558	0	0	0	499.8278	247.0628	234.7096	0	0	361.0927	525.0385	252.765	0	252.765	1017.234	90.82424	0	0	258.1806	399.8622	0	1024.866
1/16/2023 11:00:00 AM	0.399491	37.36116	-22.26996	28.12159	0.4584456	364.8183	220.582	220.582	220.582	165.389	24.299	0	0	364.8183	232.1916	220.582	0	0	108.3277	752.527	108.3277	0	108.3277	1120.002	100	0	0	242.6402	291.8546	0	1117.345
1/16/2023 12:00:00 PM	0.3402576	40.47339	-4.728634	21.58682	0.352836	280.7771	234.0543	234.0543	234.0543	119.9624	34.40417	0	0	280.7771	246.3729	234.0543	0	0	0	850.0219	0	0	0	1120.002	100	0	0	257.4597	224.6217	0	1130.799
1/16/2023 1:00:00 PM	0.3354905	39.45467	13.48625	23.87785	0.349034	277.7515	204.5197	204.5197	204.5197	135.8068	62.46766	0	0	277.7515	215.2839	204.5197	0	0	0	850.0219	0	0	0	1120.002	100	0	0	224.9716	222.2012	0	1127.773
1/16/2023 2:00:00 PM	0.3806272	34.53321	29.89394	33.21193	0.4448379	353.9897	224.1067	224.1067	224.1067	157.9559	118.0879	0	0	353.9897	235.9017	224.1067	0	0	0	850.0219	0	0	0	1120.002	100	0	0	246.5173	283.1917	0	1204.012
1/16/2023 3:00:00 PM	0.3455104	26.61658	43.29709	45.42197	0.456396	363.1873	185.9386	185.9386	185.9386	195.3265	167.4624	0	0	363.1873	195.7248	185.9386	0	0	0	850.0219	0	0	0	1120.002	100	0	0	204.5324	290.5498	0	1213.209
1/16/2023 4:00:00 PM	0.1746368	16.67662	53.88434	58.71579	0.2105911	167.5825	248.0084	248.0084	248.0084	67.57131	0	0	0	167.5825	261.0615	248.0084	0	0	0	850.0219	0	93.47894	-93.47894	1021.467	91.20221	0	0	272.8092	134.066	0	1017.604
1/16/2023 5:00:00 PM	0.06724053	5.434899	62.35541	72.464	0.1351262	107.5297	211.8284	211.8284	211.8284	50.76264	0	0.00000000000002842171	0	107.5297	222.9772	211.8284	0	0	103.8655	756.543	0	115.4476	-115.4476	899.7744	80.33684	0	0	233.0112	86.02374	0	864.0726
1/16/2023 6:00:00 PM	0	0	69.39887	90	0	0	124.7743	124.7743	124.7743	0	0	0	0	0	131.3413	124.7743	0	0	232.1406	641.0954	0	131.3413	-131.3413	761.3284	67.97562	0	0	137.2517	0	0	641.0954
1/16/2023 7:00:00 PM	0	0	75.58076	90	0	0	85.82021	85.82021	85.82021	0	0	0.00000000000001421085	0	0	90.33706	85.82021	0	0	378.0754	509.7541	0	90.33706	-90.33706	666.1048	59.47353	0	0	94.40222	0	0	509.7541
1/16/2023 8:00:00 PM	0	0	81.4043	90	0	0	39.06403	39.06403	39.06403	0	0	0	0	0	41.12003	39.06403	0	0	478.4499	419.4171	0	41.12003	-41.12003	622.7605	55.6035	0	0	42.97043	0	0	419.4171
1/16/2023 9:00:00 PM	0	0	87.47002	90	0	0	33.72552	33.72552	33.72552	0	0	0.000000000000007105427	0	0	35.50055	33.72552	0	0	524.1388	378.297	0	35.50055	-35.50055	585.3397	52.26236	0	0	37.09808	0	0	378.297
1/16/2023 10:00:00 PM	0	0	94.92573	90	0	0	40.58157	40.58157	40.58157	0	0	0	0	0	42.71744	40.58157	0	0	563.5839	342.7964	0	42.71744	-42.71744	540.3115	48.242	0	0	44.63973	0	0	342.7964
1/16/2023 11:00:00 PM	0	0	107.6165	90	0	0	29.13061	29.13061	29.13061	0	0	0	0	0	30.6638	29.13061	0	0	611.0477	300.079	0	30.6638	-30.6638	507.989	45.35607	0	0	32.04367	0	0	300.079
1/17/2023 12:00:00 AM	0	0	152.0798	90	0	0	24.54922	24.54922	24.54922	0	0	0.000000000000003552714	0	0	25.84129	24.54922	0	0	645.1186	269.4152	0	25.84129	-25.84129	480.7499	42.92401	0	0	27.00414	0	0	269.4152
1/17/2023 1:00:00 AM	0	0	-122.5252	90	0	0	33.70122	33.70122	33.70122	0	0	0.000000000000007105427	0	0	35.47496	33.70122	0	0	673.8311	243.5739	0	35.47496	-35.47496	443.356	39.58528	0	0	37.07134	0	0	243.5739
1/17/2023 2:00:00 AM	0	0	-100.7157	90	0	0	37.41055	37.41055	37.41055	0	0	0.000000000000007105427	0	0	39.37952	37.41055	0	0	713.2477	208.099	0	39.37952	-39.37952	401.8463	35.87907	0	0	41.1516	0	0	208.099
1/17/2023 3:00:00 AM	0	0	-91.31849	90	0	0	27.54209	27.54209	27.54209	0	0	0.000000000000003552714	0	0	28.99167	27.54209	0	0	757.0028	168.7194	0	28.99167	-28.99167	371.2864	33.15051	0	0	30.2963	0	0	168.7194
1/17/2023 4:00:00 AM	0	0	-84.69008	90	0	0	36.71823	36.71823	36.71823	0	0	0.000000000000007105427	0	0	38.65077	36.71823	0	0	789.2158	139.7278	0	38.65077	-38.65077	330.545	29.51288	0	0	40.39006	0	0	139.7278
1/17/2023 5:00:00 AM	0	0	-78.80152	90	0	0	40.4263	40.4263	40.4263	0	0	0.000000000000007105427	0	0	42.554	40.4263	0	0	832.1611	101.077	0	42.554	-42.554	285.6891	25.5079	0	0	44.46893	0	0	101.077
1/17/2023 6:00:00 AM	0	0	-72.85176	90	0	0	32.02855	32.02855	32.02855	0	0	0	0	0	33.71426	32.02855	0	0	879.4433	58.52299	0	33.71426	-33.71426	250.1511	22.33488	0	0	35.2314	0	0	58.52299
1/17/2023 7:00:00 AM	0.01618511	0	-66.31011	90	0	0	100.8528	23.56829	23.56829	0	0	77.28455	87.36983	0	24.80873	23.56829	0	0	916.9036	24.80873	0	24.80873	-24.80873	224.0004	20	0	0	110.9381	0	0	24.80873
1/17/2023 8:00:00 AM	0.1931289	11.05702	-58.65234	65.80408	0.3931126	312.8281	215.3754	215.3754	215.3754	145.2479	0	0	177.4756	312.8281	226.7109	215.3754	0	0	944.4688	0	86.1172	0	86.1172	305.6984	27.29445	0	0	236.9129	250.2625	0	312.8281
1/17/2023 9:00:00 AM	0.3973562	21.76531	-49.24981	52.20554	0.6435701	512.1352	219.3319	219.3319	219.3319	233.4978	0	0	70.32919	512.1352	230.8757	219.3319	0	0	858.3516	77.50549	281.2595	0	281.2595	572.5246	51.11816	0	0	241.2651	409.7081	0	589.6406
1/17/2023 10:00:00 AM	0.5960235	30.86358	-37.36875	39.2814	0.8894636	707.8104	232.3795	232.3795	232.3795	304.5925	0	0	0	707.8104	244.61	232.3795	0	0	577.0921	330.639	463.2004	0	463.2004	1011.955	90.35295	0	0	255.6174	566.2483	0	1038.449
1/17/2023 11:00:00 AM	0.6812065	37.49313	-22.44495	28.0525	0.977091	777.5419	275.0123	275.0123	275.0123	282.7299	374.1636	0	0	777.5419	289.4866	275.0123	0	0	113.8917	747.5194	113.8917	0	113.8917	1120.002	100	0	0	302.5135	622.0335	0	1525.061
1/17/2023 12:00:00 PM	0.7201041	40.63949	-4.854459	21.43195	1.018328	810.3568	219.8507	219.8507	219.8507	368.5941	578.935	0	0	810.3568	231.4218	219.8507	0	0	0	850.0219	0	0	0	1120.002	100	0	0	241.8358	648.2854	0	1660.379
1/17/2023 1:00:00 PM	0.5845737	39.64164	13.43173	23.68649	0.7936047	631.5286	231.6405	231.6405	231.6405	272.6331	387.6965	0	0	631.5286	243.8321	231.6405	0	0	0	850.0219	0	0	0	1120.002	100	0	0	254.8045	505.2229	0	1481.551
1/17/2023 2:00:00 PM	0.357045	34.72464	29.90508	33.04305	0.4016974	319.6596	203.7713	203.7713	203.7713	156.8717	105.1635	0	0	319.6596	214.4961	203.7713	0	0	0	850.0219	0	0	0	1120.002	100	0	0	224.1484	255.7277	0	1169.682
1/17/2023 3:00:00 PM	0.2123056	26.80162	43.35289	45.27983	0.216874	172.5823	203.1411	203.1411	203.1411	84.95688	0	0	0	172.5823	213.8327	203.1411	0	0	0	850.0219	0	41.25039	-41.25039	1076.521	96.11771	0	0	223.4552	138.0659	0	1022.604
1/17/2023 4:00:00 PM	0.1589635	16.85104	53.96726	58.59512	0.1787156	142.2169	249.5666	249.5666	249.5666	56.98556	0	0	0	142.2169	262.7017	249.5666	0	0	45.83377	808.7715	0	120.4848	-120.4848	949.5184	84.77826	0	0	274.5233	113.7736	0	950.9885
1/17/2023 5:00:00 PM	0.04937686	5.598177	62.45621	72.36122	0.0625897	49.80715	212.0986	212.0986	212.0986	23.48301	0	0.00000000000002842171	0	49.80715	223.2617	212.0986	0	0	179.7057	688.2868	0	173.4546	-173.4546	766.6812	68.45354	0	0	233.3085	39.84572	0	738.0939
1/17/2023 6:00:00 PM	0	0	69.51484	90	0	0	155.8283	155.8283	155.8283	0	0	0	0	0	164.0298	155.8283	0	0	372.433	514.8322	0	164.0298	-164.0298	593.7786	53.01584	0	0	171.4111	0	0	514.8322
1/17/2023 7:00:00 PM	0	0	75.71392	90	0	0	93.32195	93.32195	93.32195	0	0	0.00000000000001421085	0	0	98.23363	93.32195	0	0	554.6884	350.8024	0	98.23363	-98.23363	490.2313	43.77057	0	0	102.6541	0	0	350.8024
1/17/2023 8:00:00 PM	0	0	81.56128	90	0	0	41.78858	41.78858	41.78858	0	0	0.000000000000007105427	0	0	43.98798	41.78858	0	0	663.8369	252.5688	0	43.98798	-43.98798	443.8639	39.63063	0	0	45.96744	0	0	252.5688
1/17/2023 9:00:00 PM	0	0	87.66445	90	0	0	31.10036	31.10036	31.10036	0	0	0.000000000000003552714	0	0	32.73722	31.10036	0	0	712.7124	208.5808	0	32.73722	-32.73722	409.3558	36.54956	0	0	34.21039	0	0	208.5808
1/17/2023 10:00:00 PM	0	0	95.18543	90	0	0	36.70662	36.70662	36.70662	0	0	0	0	0	38.63855	36.70662	0	0	749.0871	175.8436	0	38.63855	-38.63855	368.6272	32.91308	0	0	40.37729	0	0	175.8436
1/17/2023 11:00:00 PM	0	0	107.9954	90	0	0	40.05404	40.05404	40.05404	0	0	0.000000000000007105427	0	0	42.16214	40.05404	0	0	792.0188	137.205	0	42.16214	-42.16214	324.1844	28.94498	0	0	44.05944	0	0	137.205
1/18/2023 12:00:00 AM	0	0	152.1335	90	0	0	37.93612	37.93612	37.93612	0	0	0	0	0	39.93275	37.93612	0	0	838.8657	95.04286	0	39.93275	-39.93275	282.0916	25.1867	0	0	41.72973	0	0	95.04286
1/18/2023 1:00:00 AM	0	0	-123.4239	90	0	0	29.53856	29.53856	29.53856	0	0	0	0	0	31.09323	29.53856	0	0	883.2354	55.11011	0	31.09323	-31.09323	249.3165	22.26035	0	0	32.49242	0	0	55.11011
1/18/2023 2:00:00 AM	0	0	-101.1865	90	0	0	32.57194	22.81604	22.81604	0	0	9.755895	13.01309	0	24.01689	22.81604	0	0	917.7834	24.01689	0	24.01689	-24.01689	224.0004	20	0	0	35.82913	0	0	24.01689
1/18/2023 3:00:00 AM	0	0	-91.63791	90	0	0	37.41631	0	0	0	0	37.41631	41.15794	0	0	0	0	0	944.4688	0	0	0	0	224.0004	20	0	0	41.15794	0	0	0
1/18/2023 4:00:00 AM	0	0	-84.94214	90	0	0	35.61016	0	0	0	0	35.61016	39.17117	0	0	0	0	0	944.4688	0	0	0	0	224.0004	20	0	0	39.17117	0	0	0
1/18/2023 5:00:00 AM	0	0	-79.01977	90	0	0	35.33675	0	0	0	0	35.33675	38.87042	0	0	0	0	0	944.4688	0	0	0	0	224.0004	20	0	0	38.87042	0	0	0
1/18/2023 6:00:00 AM	0	0	-73.05338	90	0	0	43.30289	0	0	0	0	43.30289	47.63318	0	0	0	0	0	944.4688	0	0	0	0	224.0004	20	0	0	47.63318	0	0	0
1/18/2023 7:00:00 AM	0.02148669	0	-66.50551	90	0	0	117.4604	0	0	0	0	117.4604	129.2065	0	0	0	0	0	944.4688	0	0	0	0	224.0004	20	0	0	129.2065	0	0	0
1/18/2023 8:00:00 AM	0.1337395	11.0981	-58.84809	65.8521	0.1978558	157.4482	211.4592	149.5757	149.5757	105.2632	0	61.88342	202.6899	157.4482	157.4482	149.5757	0	0	944.4688	0	0	0	0	224.0004	20	0	0	232.6051	125.9585	0	157.4482
1/18/2023 9:00:00 AM	0.3060162	21.83298	-49.44844	52.22866	0.4384611	348.9152	178.9856	178.9856	178.9856	194.9404	0	0	130.5903	348.9152	188.4059	178.9856	0	0	944.4688	0	160.5093	0	160.5093	376.2729	33.59573	0	0	196.8841	279.1321	0	348.9152
1/18/2023 10:00:00 AM	0.3700894	30.96435	-37.56531	39.26796	0.455407	362.4002	224.058	224.058	224.058	161.7439	0	0	40.37235	362.4002	235.8506	224.058	0	0	783.9595	144.4584	126.5496	0	126.5496	496.3285	44.31495	0	0	246.4638	289.9202	0	506.8586
1/18/2023 11:00:00 AM	0.5069352	37.63134	-22.62106	27.97862	0.6606656	525.7393	146.4845	146.4845	146.4845	358.9045	0	0	0	525.7393	154.1942	146.4845	0	0	657.4099	258.353	371.5451	0	371.5451	848.8071	75.7862	0	0	161.1329	420.5915	0	784.0923
1/18/2023 12:00:00 PM	0.6331076	40.8118	-4.978954	21.27118	0.8718249	693.774	190.592	190.592	190.592	364.01	207.286	0	0	693.774	200.6232	190.592	0	0	285.8647	592.7437	285.8647	0	285.8647	1120.002	100	0	0	209.6512	555.0192	0	1286.518
1/18/2023 1:00:00 PM	0.5911632	39.83421	13.38121	23.49064	0.803149	639.1237	246.6633	246.6633	246.6633	259.1077	379.4781	0	0	639.1237	259.6456	246.6633	0	0	0	850.0219	0	0	0	1120.002	100	0	0	271.3296	511.2989	0	1489.146
1/18/2023 2:00:00 PM	0.5362127	34.92059	29.92199	32.87234	0.7486545	595.7585	233.6283	233.6283	233.6283	255.0027	349.834	0	0	595.7585	245.9245	233.6283	0	0	0	850.0219	0	0	0	1120.002	100	0	0	256.9911	476.6068	0	1445.78
1/18/2023 3:00:00 PM	0.4005901	26.99007	43.4151	45.13747	0.5718018	455.024	265.5092	265.5092	265.5092	171.3779	175.5406	0	0	455.024	279.4833	265.5092	0	0	0	850.0219	0	0	0	1120.002	100	0	0	292.0601	364.0192	0	1305.046
1/18/2023 4:00:00 PM	0.2687187	17.0279	54.05664	58.47517	0.4420822	351.7967	226.7941	226.7941	226.7941	155.1172	113.0661	0	0	351.7967	238.7307	226.7941	0	0	0	850.0219	0	0	0	1120.002	100	0	0	249.4735	281.4374	0	1201.819
1/18/2023 5:00:00 PM	0.069897	5.763152	62.56339	72.25982	0.1321576	105.1673	177.5695	177.5695	177.5695	59.22601	0	0.00000000000002842171	0	105.1673	186.9153	177.5695	0	0	0	850.0219	0	81.74792	-81.74792	1033.832	92.30627	0	0	195.3264	84.13387	0	955.1893
1/18/2023 6:00:00 PM	0	0	69.6372	90	0	0	119.2189	119.2189	119.2189	0	0	0.00000000000001421085	0	0	125.4936	119.2189	0	0	90.83103	768.274	0	125.4936	-125.4936	901.5505	80.49542	0	0	131.1408	0	0	768.274
1/18/2023 7:00:00 PM	0	0	75.85369	90	0	0	109.992	109.992	109.992	0	0	0.00000000000001421085	0	0	115.7811	109.992	0	0	230.2684	642.7804	0	115.7811	-115.7811	779.5065	69.59866	0	0	120.9912	0	0	642.7804
1/18/2023 8:00:00 PM	0	0	81.72546	90	0	0	32.82127	32.82127	32.82127	0	0	0	0	0	34.5487	32.82127	0	0	358.914	526.9993	0	34.5487	-34.5487	743.089	66.3471	0	0	36.10339	0	0	526.9993
1/18/2023 9:00:00 PM	0	0	87.86721	90	0	0	32.1659	32.1659	32.1659	0	0	0.000000000000007105427	0	0	33.85884	32.1659	0	0	397.3014	492.4507	0	33.85884	-33.85884	707.3987	63.16047	0	0	35.38249	0	0	492.4507
1/18/2023 10:00:00 PM	0	0	95.45555	90	0	0	21.52885	21.52885	21.52885	0	0	0.000000000000003552714	0	0	22.66195	21.52885	0	0	434.9224	458.5918	0	22.66195	-22.66195	683.5109	61.02763	0	0	23.68173	0	0	458.5918
1/18/2023 11:00:00 PM	0	0	108.3885	90	0	0	30.0116	30.0116	30.0116	0	0	0.000000000000003552714	0	0	31.59116	30.0116	0	0	460.1023	435.9299	0	31.59116	-31.59116	650.2109	58.05442	0	0	33.01276	0	0	435.9299
1/19/2023 12:00:00 AM	0	0	152.2163	90	0	0	22.31205	22.31205	22.31205	0	0	0.000000000000003552714	0	0	23.48636	22.31205	0	0	495.2036	404.3387	0	23.48636	-23.48636	625.454	55.844	0	0	24.54325	0	0	404.3387
1/19/2023 1:00:00 AM	0	0	-124.3322	90	0	0	26.65765	26.65765	26.65765	0	0	0.000000000000003552714	0	0	28.06069	26.65765	0	0	521.2996	380.8523	0	28.06069	-28.06069	595.8755	53.20306	0	0	29.32342	0	0	380.8523
1/19/2023 2:00:00 AM	0	0	-101.6693	90	0	0	31.54168	31.54168	31.54168	0	0	0.000000000000003552714	0	0	33.20177	31.54168	0	0	552.4781	352.7917	0	33.20177	-33.20177	560.8777	50.07827	0	0	34.69585	0	0	352.7917
1/19/2023 3:00:00 AM	0	0	-91.9659	90	0	0	27.3005	27.3005	27.3005	0	0	0.000000000000003552714	0	0	28.73737	27.3005	0	0	589.369	319.5899	0	28.73737	-28.73737	530.5859	47.37365	0	0	30.03055	0	0	319.5899
1/19/2023 4:00:00 AM	0	0	-85.20084	90	0	0	10.63364	10.63364	10.63364	0	0	0.000000000000001776357	0	0	11.19331	10.63364	0	0	621.2994	290.8525	0	11.19331	-11.19331	518.7871	46.32019	0	0	11.697	0	0	290.8525
1/19/2023 5:00:00 AM	0	0	-79.24352	90	0	0	28.43909	28.43909	28.43909	0	0	0.000000000000003552714	0	0	29.93589	28.43909	0	0	633.7364	279.6592	0	29.93589	-29.93589	487.2319	43.50277	0	0	31.283	0	0	279.6592
1/19/2023 6:00:00 AM	0	0	-73.25979	90	0	0	33.8634	33.8634	33.8634	0	0	0.000000000000007105427	0	0	35.64569	33.8634	0	0	666.9985	249.7233	0	35.64569	-35.64569	449.6581	40.14796	0	0	37.24974	0	0	249.7233
1/19/2023 7:00:00 AM	0.01951106	0	-66.70521	90	0	0	93.86392	93.86392	93.86392	0	0	0.00000000000001421085	0	0	98.80413	93.86392	0	0	706.6048	214.0776	0	98.80413	-98.80413	345.5094	30.84899	0	0	103.2503	0	0	214.0776
1/19/2023 8:00:00 AM	0.1588284	11.14434	-59.04773	65.89734	0.277539	220.8578	138.1472	138.1472	138.1472	159.8713	0	0	0.4891569	220.8578	145.4182	138.1472	0	0	816.3871	115.2735	75.43966	0	75.43966	417.0777	37.23901	0	0	151.962	176.6863	0	336.1313
1/19/2023 9:00:00 AM	0.2950059	21.90619	-49.65047	52.24853	0.4099613	326.2358	192.968	192.968	192.968	169.0621	0	0	0	326.2358	203.1243	192.968	0	0	740.9474	183.1692	123.1116	0	123.1116	533.8716	47.66702	0	0	212.2648	260.9886	0	509.405
1/19/2023 10:00:00 AM	0.5577093	31.07104	-37.76445	39.25067	0.8246285	656.2165	200.6805	200.6805	200.6805	326.9957	0	0	0	656.2165	211.2426	200.6805	0	0	617.8359	293.9696	444.9739	0	444.9739	956.0109	85.35795	0	0	220.7485	524.9732	0	950.1861
1/19/2023 11:00:00 AM	0.6454993	37.77578	-22.79823	27.89998	0.9165182	729.3397	123.6981	123.6981	123.6981	589.6127	426.2691	0	0	729.3397	130.2085	123.6981	0	0	172.862	694.4461	172.862	0	172.862	1120.002	100	0	0	136.0679	583.4717	0	1423.786
1/19/2023 12:00:00 PM	0.7530781	40.99028	-5.102051	21.10454	1.061496	844.7091	146.8625	146.8625	146.8625	575.1702	690.117	0	0	844.7091	154.5921	146.8625	0	0	0	850.0219	0	0	0	1120.002	100	0	0	161.5487	675.7673	0	1694.731
1/19/2023 1:00:00 PM	0.6673039	40.03232	13.33479	23.29037	0.9359396	744.7947	193.8332	193.8332	193.8332	384.2452	540.7598	0	0	744.7947	204.0349	193.8332	0	0	0	850.0219	0	0	0	1120.002	100	0	0	213.2165	595.8358	0	1594.817
1/19/2023 2:00:00 PM	0.6402192	35.12101	29.94475	32.69993	0.9258854	736.7938	197.245	197.245	197.245	373.5424	529.1675	0	0	736.7938	207.6263	197.245	0	0	0	850.0219	0	0	0	1120.002	100	0	0	216.9695	589.4351	0	1586.816
1/19/2023 3:00:00 PM	0.3811646	27.18183	43.48378	44.99501	0.5251008	417.8606	151.14	151.14	151.14	276.4726	258.7659	0	0	417.8606	159.0947	151.14	0	0	0	850.0219	0	0	0	1120.002	100	0	0	166.254	334.2885	0	1267.883
1/19/2023 4:00:00 PM	0.2781013	17.20712	54.15251	58.35606	0.460835	366.7197	197.0498	197.0498	197.0498	186.1051	159.2989	0	0	366.7197	207.4208	197.0498	0	0	0	850.0219	0	0	0	1120.002	100	0	0	216.7547	293.3758	0	1216.742
1/19/2023 5:00:00 PM	0.0840001	5.929733	62.67696	72.15987	0.1931325	153.6895	170.7431	170.7431	170.7431	90.01212	0	0	0	153.6895	179.7295	170.7431	0	0	0	850.0219	0	26.04009	-26.04009	1092.554	97.54923	0	0	187.8174	122.9516	0	1003.711
1/19/2023 6:00:00 PM	0.000001743948	0	69.76593	90	0	0	87.55714	87.55714	87.55714	0	0	0.00000000000001421085	0	0	92.16541	87.55714	0	0	28.93343	823.9819	0	92.16541	-92.16541	995.4027	88.87506	0	0	96.31285	0	0	823.9819
1/19/2023 7:00:00 PM	0	0	76.00006	90	0	0	55.81213	55.81213	55.81213	0	0	0.000000000000007105427	0	0	58.74961	55.81213	0	0	131.3394	731.8165	0	58.74961	-58.74961	933.4752	83.34583	0	0	61.39334	0	0	731.8165
1/19/2023 8:00:00 PM	0	0	81.89677	90	0	0	36.70695	36.70695	36.70695	0	0	0.000000000000007105427	0	0	38.63889	36.70695	0	0	196.6168	673.0668	0	38.63889	-38.63889	892.7462	79.70932	0	0	40.37764	0	0	673.0668
1/19/2023 9:00:00 PM	0	0	88.07819	90	0	0	27.26948	27.26948	27.26948	0	0	0.000000000000003552714	0	0	28.70472	27.26948	0	0	239.5489	634.4279	0	28.70472	-28.70472	862.4888	77.00777	0	0	29.99643	0	0	634.4279
1/19/2023 10:00:00 PM	0	0	95.7359	90	0	0	37.44223	37.44223	37.44223	0	0	0	0	0	39.41287	37.44223	0	0	271.443	605.7232	0	39.41287	-39.41287	820.944	73.29842	0	0	41.18645	0	0	605.7232
1/19/2023 11:00:00 PM	0	0	108.7953	90	0	0	21.47293	21.47293	21.47293	0	0	0	0	0	22.60309	21.47293	0	0	315.2351	566.3104	0	22.60309	-22.60309	797.1182	71.17113	0	0	23.62023	0	0	566.3104
1/20/2023 12:00:00 AM	0	0	152.3264	90	0	0	37.21885	37.21885	37.21885	0	0	0	0	0	39.17774	37.21885	0	0	340.3496	543.7073	0	39.17774	-39.17774	755.8213	67.48391	0	0	40.94073	0	0	543.7073
1/20/2023 1:00:00 AM	0	0	-125.2479	90	0	0	31.89483	31.89483	31.89483	0	0	0	0	0	33.57351	31.89483	0	0	383.8805	504.5295	0	33.57351	-33.57351	720.4317	64.32413	0	0	35.08432	0	0	504.5295
1/20/2023 2:00:00 AM	0	0	-102.1635	90	0	0	39.46302	39.46302	39.46302	0	0	0.000000000000007105427	0	0	41.54002	39.46302	0	0	421.1844	470.956	0	41.54002	-41.54002	676.6447	60.41458	0	0	43.40932	0	0	470.956
1/20/2023 3:00:00 AM	0	0	-92.30227	90	0	0	43.13643	43.13643	43.13643	0	0	0.000000000000007105427	0	0	45.40676	43.13643	0	0	467.3399	429.416	0	45.40676	-45.40676	628.7817	56.14111	0	0	47.45007	0	0	429.416
1/20/2023 4:00:00 AM	0	0	-85.46603	90	0	0	34.29807	34.29807	34.29807	0	0	0.000000000000007105427	0	0	36.10323	34.29807	0	0	517.7919	384.0092	0	36.10323	-36.10323	590.7256	52.74325	0	0	37.72787	0	0	384.0092
1/20/2023 5:00:00 AM	0	0	-79.47266	90	0	0	25.51362	25.51362	25.51362	0	0	0	0	0	26.85644	25.51362	0	0	557.9066	347.906	0	26.85644	-26.85644	562.4164	50.21565	0	0	28.06498	0	0	347.906
1/20/2023 6:00:00 AM	0	0	-73.47089	90	0	0	26.04145	26.04145	26.04145	0	0	0.000000000000003552714	0	0	27.41206	26.04145	0	0	587.7471	321.0496	0	27.41206	-27.41206	533.5215	47.63576	0	0	28.6456	0	0	321.0496
1/20/2023 7:00:00 AM	0.02276225	0	-66.90912	90	0	0	132.6639	132.6639	132.6639	0	0	0	0	0	139.6462	132.6639	0	0	618.2049	293.6375	0	139.6462	-139.6462	386.3215	34.49292	0	0	145.9303	0	0	293.6375
1/20/2023 8:00:00 AM	0.1958549	11.19576	-59.25119	65.93974	0.3923821	312.2468	186.0153	186.0153	186.0153	167.8608	0	0	0	312.2468	195.8056	186.0153	0	0	773.3674	153.9913	116.4412	0	116.4412	496.7873	44.35592	0	0	204.6168	249.7974	0	466.238
1/20/2023 9:00:00 AM	0.3462301	21.98491	-49.85585	52.26511	0.5290204	420.9797	245.1774	245.1774	245.1774	171.7041	0	0	0	420.9797	258.0815	245.1774	0	0	656.9262	258.7883	162.8982	0	162.8982	651.3262	58.154	0	0	269.6951	336.7838	0	679.768
1/20/2023 10:00:00 AM	0.6028211	31.18364	-37.96614	39.22953	0.8923544	710.1108	235.121	235.121	235.121	302.0193	0	0	0	710.1108	247.4958	235.121	0	0	494.028	405.3968	462.615	0	462.615	1090.201	97.3392	0	0	258.6331	568.0886	0	1115.508
1/20/2023 11:00:00 AM	0.6387305	37.92642	-22.97642	27.81664	0.9026156	718.2764	172.4514	172.4514	172.4514	416.5094	505.3356	0	0	718.2764	181.5278	172.4514	0	0	31.41297	821.7502	31.41297	0	31.41297	1120.002	100	0	0	189.6965	574.6212	0	1540.027
1/20/2023 12:00:00 PM	0.6848823	41.17489	-5.223681	20.93207	0.9552016	760.1229	176.2952	176.2952	176.2952	431.1649	574.5491	0	0	760.1229	185.5739	176.2952	0	0	0	850.0219	0	0	0	1120.002	100	0	0	193.9247	608.0983	0	1610.145
1/20/2023 1:00:00 PM	0.5988948	40.2359	13.29257	23.08578	0.8114847	645.757	206.8854	206.8854	206.8854	312.1326	427.9828	0	0	645.757	217.7741	206.8854	0	0	0	850.0219	0	0	0	1120.002	100	0	0	227.574	516.6056	0	1495.779
1/20/2023 2:00:00 PM	0.6129774	35.32579	29.97345	32.52596	0.8799595	700.2473	178.8189	178.8189	178.8189	391.5958	512.0168	0	0	700.2473	188.2304	178.8189	0	0	0	850.0219	0	0	0	1120.002	100	0	0	196.7008	560.1978	0	1550.269
1/20/2023 3:00:00 PM	0.4366055	27.37682	43.55898	44.85258	0.6405904	509.7641	225.5571	225.5571	225.5571	226.0023	272.3356	0	0	509.7641	237.4285	225.5571	0	0	0	850.0219	0	0	0	1120.002	100	0	0	248.1128	407.8112	0	1359.786
1/20/2023 4:00:00 PM	0.2651737	17.38858	54.2549	58.2379	0.4224285	336.1569	247.9251	247.9251	247.9251	135.5881	75.18304	0	0	336.1569	260.9738	247.9251	0	0	0	850.0219	0	0	0	1120.002	100	0	0	272.7176	268.9255	0	1186.179
1/20/2023 5:00:00 PM	0.07461105	6.097833	62.79691	72.06149	0.1383711	110.1119	147.5751	147.5751	147.5751	74.61418	0	0	0	110.1119	155.3422	147.5751	0	0	0	850.0219	0	45.23025	-45.23025	1072.325	95.74315	0	0	162.3326	88.08953	0	960.1339
1/20/2023 6:00:00 PM	0.00002938728	0	69.90102	90	0	0	145.2013	145.2013	145.2013	0	0	0.00000000000002842171	0	0	152.8434	145.2013	0	0	50.25583	804.7917	0	152.8434	-152.8434	911.2142	81.35825	0	0	159.7214	0	0	804.7917
1/20/2023 7:00:00 PM	0	0	76.15297	90	0	0	109.6189	109.6189	109.6189	0	0	0	0	0	115.3883	109.6189	0	0	220.0819	651.9482	0	115.3883	-115.3883	789.5843	70.49846	0	0	120.5808	0	0	651.9482
1/20/2023 8:00:00 PM	0	0	82.07517	90	0	0	19.25157	19.25157	19.25157	0	0	0	0	0	20.26481	19.25157	0	0	348.2911	536.5599	0	20.26481	-20.26481	768.2233	68.59123	0	0	21.17673	0	0	536.5599
1/20/2023 9:00:00 PM	0	0	88.29729	90	0	0	35.93403	35.93403	35.93403	0	0	0	0	0	37.82529	35.93403	0	0	370.8076	516.2952	0	37.82529	-37.82529	728.3519	65.0313	0	0	39.52743	0	0	516.2952
1/20/2023 10:00:00 PM	0	0	96.02631	90	0	0	28.59287	28.59287	28.59287	0	0	0	0	0	30.09776	28.59287	0	0	412.8357	478.4698	0	30.09776	-30.09776	696.6261	62.19864	0	0	31.45216	0	0	478.4698
1/20/2023 11:00:00 PM	0	0	109.2156	90	0	0	36.79423	36.79423	36.79423	0	0	0.000000000000007105427	0	0	38.73077	36.79423	0	0	446.2776	448.3721	0	38.73077	-38.73077	655.8003	58.55348	0	0	40.47365	0	0	448.3721
1/21/2023 12:00:00 AM	0	0	152.4618	90	0	0	19.57326	19.57326	19.57326	0	0	0.000000000000003552714	0	0	20.60343	19.57326	0	0	489.3118	409.6413	0	20.60343	-20.60343	634.0824	56.61439	0	0	21.53059	0	0	409.6413
1/21/2023 1:00:00 AM	0	0	-126.169	90	0	0	27.50657	27.50657	27.50657	0	0	0.000000000000003552714	0	0	28.95428	27.50657	0	0	512.2045	389.0379	0	28.95428	-28.95428	603.5619	53.88935	0	0	30.25723	0	0	389.0379
1/21/2023 2:00:00 AM	0	0	-102.6688	90	0	0	23.81702	23.81702	23.81702	0	0	0.000000000000003552714	0	0	25.07054	23.81702	0	0	544.3759	360.0836	0	25.07054	-25.07054	577.1352	51.52983	0	0	26.19872	0	0	360.0836
1/21/2023 3:00:00 AM	0	0	-92.64677	90	0	0	27.36279	27.36279	27.36279	0	0	0.000000000000003552714	0	0	28.80294	27.36279	0	0	572.2321	335.0131	0	28.80294	-28.80294	546.7743	48.81903	0	0	30.09907	0	0	335.0131
1/21/2023 4:00:00 AM	0	0	-85.73758	90	0	0	27.65745	27.65745	27.65745	0	0	0.000000000000003552714	0	0	29.1131	27.65745	0	0	604.2354	306.2101	0	29.1131	-29.1131	516.0864	46.07905	0	0	30.42319	0	0	306.2101
1/21/2023 5:00:00 AM	0	0	-79.70709	90	0	0	19.07726	19.07726	19.07726	0	0	0.000000000000003552714	0	0	20.08132	19.07726	0	0	636.5833	277.097	0	20.08132	-20.08132	494.9188	44.18909	0	0	20.98498	0	0	277.097
1/21/2023 6:00:00 AM	0	0	-73.6866	90	0	0	21.91148	21.91148	21.91148	0	0	0	0	0	23.06472	21.91148	0	0	658.8958	257.0157	0	23.06472	-23.06472	470.6064	42.01835	0	0	24.10263	0	0	257.0157
1/21/2023 7:00:00 AM	0.01475285	0	-67.11716	90	0	0	53.12464	53.12464	53.12464	0	0	0.000000000000007105427	0	0	55.92067	53.12464	0	0	684.5233	233.951	0	55.92067	-55.92067	411.6609	36.75536	0	0	58.4371	0	0	233.951
1/21/2023 8:00:00 AM	0.134024	11.25239	-59.4584	65.97929	0.1937691	154.196	101.8105	101.8105	101.8105	151.4539	0	0	0	154.196	107.169	101.8105	0	0	746.6573	178.0303	47.02703	0	47.02703	456.2746	40.73872	0	0	111.9916	123.3568	0	332.2263
1/21/2023 9:00:00 AM	0.3483214	22.06917	-50.06451	52.27842	0.5310327	422.5811	198.1806	198.1806	198.1806	213.2303	0	0	0	422.5811	208.6112	198.1806	0	0	699.6303	220.3546	213.9699	0	213.9699	659.2643	58.86277	0	0	217.9987	338.0649	0	642.9357
1/21/2023 10:00:00 AM	0.5782585	31.30213	-38.17033	39.20458	0.8519947	677.9937	96.40849	96.40849	96.40849	703.251	90.85064	0	0	677.9937	101.4826	96.40849	0	0	485.6604	412.9276	485.6604	0	485.6604	1120.002	100	0	0	106.0493	542.395	0	1090.921
1/21/2023 11:00:00 AM	0.6712531	38.08322	-23.15557	27.72865	0.9519619	757.5448	152.5217	152.5217	152.5217	496.68	596.9957	0	0	757.5448	160.5492	152.5217	0	0	0	850.0219	0	0	0	1120.002	100	0	0	167.7739	606.0358	0	1607.567
1/21/2023 12:00:00 PM	0.4901328	41.36559	-5.343774	20.75381	0.5916011	470.7797	131.588	131.588	131.588	357.768	332.2661	0	0	470.7797	138.5137	131.588	0	0	0	850.0219	0	0	0	1120.002	100	0	0	144.7468	376.6238	0	1320.802
1/21/2023 1:00:00 PM	0.6576606	40.44489	13.25465	22.87697	0.9135562	726.9827	141.3964	141.3964	141.3964	514.1451	578.1443	0	0	726.9827	148.8383	141.3964	0	0	0	850.0219	0	0	0	1120.002	100	0	0	155.5361	581.5861	0	1577.005
1/21/2023 2:00:00 PM	0.4960288	35.53487	30.00819	32.35058	0.6585759	524.0764	132.7305	132.7305	132.7305	394.8424	384.36	0	0	524.0764	139.7164	132.7305	0	0	0	850.0219	0	0	0	1120.002	100	0	0	146.0036	419.2611	0	1374.098
1/21/2023 3:00:00 PM	0.3065562	27.57493	43.64078	44.71034	0.3626262	288.5679	129.6416	129.6416	129.6416	222.589	152.1031	0	0	288.5679	136.4648	129.6416	0	0	0	850.0219	0	0	0	1120.002	100	0	0	142.6057	230.8543	0	1138.59
1/21/2023 4:00:00 PM	0.2607453	17.57221	54.36383	58.12081	0.4056945	322.8404	136.9269	136.9269	136.9269	235.7757	178.7068	0	0	322.8404	144.1336	136.9269	0	0	0	850.0219	0	0	0	1120.002	100	0	0	150.6196	258.2723	0	1172.862
1/21/2023 5:00:00 PM	0.1123085	6.267363	62.92324	71.96475	0.3027286	240.903	98.87373	98.87373	98.87373	243.6471	136.8254	0	0	240.903	104.0776	98.87373	0	0	0	850.0219	0	0	0	1120.002	100	0	0	108.7611	192.7224	0	1090.925
1/21/2023 6:00:00 PM	0.00008596813	0	70.04244	90	0	0	73.40385	73.40385	73.40385	0	0	0	0	0	77.26721	73.40385	0	0	0	850.0219	0	77.26721	-77.26721	1038.555	92.72798	0	0	80.74423	0	0	850.0219
1/21/2023 7:00:00 PM	0	0	76.31239	90	0	0	53.68468	53.68468	53.68468	0	0	0.000000000000007105427	0	0	56.51019	53.68468	0	0	85.85246	772.7547	0	56.51019	-56.51019	978.9885	87.40951	0	0	59.05315	0	0	772.7547
1/21/2023 8:00:00 PM	0	0	82.26058	90	0	0	32.22218	32.22218	32.22218	0	0	0.000000000000007105427	0	0	33.91808	32.22218	0	0	148.6416	716.2445	0	33.91808	-33.91808	943.2357	84.2173	0	0	35.44439	0	0	716.2445
1/21/2023 9:00:00 PM	0	0	88.52442	90	0	0	25.4327	25.4327	25.4327	0	0	0.000000000000003552714	0	0	26.77126	25.4327	0	0	186.3283	682.3265	0	26.77126	-26.77126	915.0163	81.69772	0	0	27.97597	0	0	682.3265
1/21/2023 10:00:00 PM	0	0	96.32661	90	0	0	18.57982	18.57982	18.57982	0	0	0.000000000000003552714	0	0	19.5577	18.57982	0	0	216.0742	655.5552	0	19.5577	-19.5577	894.4006	79.85704	0	0	20.4378	0	0	655.5552
1/21/2023 11:00:00 PM	0	0	109.6487	90	0	0	11.21783	11.21783	11.21783	0	0	0.000000000000001776357	0	0	11.80825	11.21783	0	0	237.8049	635.9975	0	11.80825	-11.80825	881.9537	78.7457	0	0	12.33962	0	0	635.9975
1/22/2023 12:00:00 AM	0	0	152.6209	90	0	0	23.23784	23.23784	23.23784	0	0	0.000000000000003552714	0	0	24.46088	23.23784	0	0	250.9252	624.1893	0	24.46088	-24.46088	856.1696	76.44357	0	0	25.56162	0	0	624.1893
1/22/2023 1:00:00 AM	0	0	-127.0932	90	0	0	24.49731	24.49731	24.49731	0	0	0.000000000000003552714	0	0	25.78664	24.49731	0	0	278.104	599.7283	0	25.78664	-25.78664	828.9882	74.01665	0	0	26.94704	0	0	599.7283
1/22/2023 2:00:00 AM	0	0	-103.1846	90	0	0	33.14412	33.14412	33.14412	0	0	0	0	0	34.88854	33.14412	0	0	306.7558	573.9417	0	34.88854	-34.88854	792.2124	70.73311	0	0	36.45853	0	0	573.9417
1/22/2023 3:00:00 AM	0	0	-92.9992	90	0	0	33.34283	33.34283	33.34283	0	0	0	0	0	35.09772	33.34283	0	0	345.5208	539.0532	0	35.09772	-35.09772	755.2161	67.42988	0	0	36.67711	0	0	539.0532
1/22/2023 4:00:00 AM	0	0	-86.01534	90	0	0	37.39134	37.39134	37.39134	0	0	0.000000000000007105427	0	0	39.35931	37.39134	0	0	384.5183	503.9554	0	39.35931	-39.35931	713.7278	63.72557	0	0	41.13048	0	0	503.9554
1/22/2023 5:00:00 AM	0	0	-79.94669	90	0	0	32.70316	32.70316	32.70316	0	0	0	0	0	34.42438	32.70316	0	0	428.2509	464.5962	0	34.42438	-34.42438	677.4413	60.48571	0	0	35.97348	0	0	464.5962
1/22/2023 6:00:00 AM	0	0	-73.90683	90	0	0	29.1063	29.1063	29.1063	0	0	0.000000000000003552714	0	0	30.63821	29.1063	0	0	466.5002	430.1718	0	30.63821	-30.63821	645.1458	57.60219	0	0	32.01693	0	0	430.1718
1/22/2023 7:00:00 AM	0.01847403	0	-67.32928	90	0	0	53.89189	53.89189	53.89189	0	0	0.000000000000007105427	0	0	56.7283	53.89189	0	0	500.5426	399.5336	0	56.7283	-56.7283	585.3489	52.26319	0	0	59.28108	0	0	399.5336
1/22/2023 8:00:00 AM	0.1361731	11.31421	-59.66929	66.01595	0.1981638	157.6932	136.4068	136.4068	136.4068	115.6051	0	0	0	157.6932	143.5861	136.4068	0	0	563.5741	342.8053	14.1071	0	14.1071	598.7321	53.45811	0	0	150.0475	126.1546	0	500.4985
1/22/2023 9:00:00 AM	0.1996617	22.15895	-50.2764	52.28845	0.2142208	170.471	157.9375	157.9375	157.9375	107.9357	0	0	0	170.471	166.25	157.9375	0	0	549.467	355.5016	4.220958	0	4.220958	602.7365	53.81565	0	0	173.7313	136.3768	0	525.9727
1/22/2023 10:00:00 AM	0.454088	31.42649	-38.37696	39.17584	0.6205006	493.7771	109.3801	109.3801	109.3801	451.4324	0	0	0	493.7771	115.1369	109.3801	0	0	545.246	359.3005	378.6402	0	378.6402	961.946	85.88787	0	0	120.3181	395.0217	0	853.0776
1/22/2023 11:00:00 AM	0.5534618	38.24615	-23.33565	27.63607	0.7419236	590.4022	171.8232	171.8232	171.8232	343.6102	242.9297	0	0	590.4022	180.8665	171.8232	0	0	166.6059	700.0767	166.6059	0	166.6059	1120.002	100	0	0	189.0055	472.3217	0	1290.479
1/22/2023 12:00:00 PM	0.5250508	41.56234	-5.462264	20.5698	0.6552745	521.4492	176.6311	176.6311	176.6311	295.2194	335.5218	0	0	521.4492	185.9274	176.6311	0	0	0	850.0219	0	0	0	1120.002	100	0	0	194.2942	417.1594	0	1371.471
1/22/2023 1:00:00 PM	0.4850641	40.65924	13.22111	22.66402	0.58708	467.182	120.5224	120.5224	120.5224	387.6308	340.3163	0	0	467.182	126.8657	120.5224	0	0	0	850.0219	0	0	0	1120.002	100	0	0	132.5746	373.7456	0	1317.204
1/22/2023 2:00:00 PM	0.5306555	35.74816	30.04906	32.17394	0.7237976	575.978	152.1902	152.1902	152.1902	378.4592	415.7777	0	0	575.978	160.2002	152.1902	0	0	0	850.0219	0	0	0	1120.002	100	0	0	167.4092	460.7824	0	1426
1/22/2023 3:00:00 PM	0.4193507	27.77608	43.72923	44.5684	0.59632	474.5349	107.6724	107.6724	107.6724	440.7209	361.1955	0	0	474.5349	113.3394	107.6724	0	0	0	850.0219	0	0	0	1120.002	100	0	0	118.4397	379.6279	0	1324.557
1/22/2023 4:00:00 PM	0.1853621	17.7579	54.47934	58.00489	0.2196161	174.7644	120.3669	120.3669	120.3669	145.1931	48.06242	0	0	174.7644	126.702	120.3669	0	0	0	850.0219	0	0	0	1120.002	100	0	0	132.4035	139.8115	0	1024.786
1/22/2023 5:00:00 PM	0.08710793	6.438233	63.05595	71.86975	0.1789338	142.3905	107.5106	107.5106	107.5106	132.4433	29.22151	0	0	142.3905	113.169	107.5106	0	0	0	850.0219	0	0	0	1120.002	100	0	0	118.2616	113.9124	0	992.4125
1/22/2023 6:00:00 PM	0.0001544784	0	70.19019	90	0	0	95.98164	95.98164	95.98164	0	0	0.00000000000001421085	0	0	101.0333	95.98164	0	0	0	850.0219	0	101.0333	-101.0333	1013.504	90.49123	0	0	105.5798	0	0	850.0219
1/22/2023 7:00:00 PM	0	0	76.47829	90	0	0	92.33455	92.33455	92.33455	0	0	0	0	0	97.19426	92.33455	0	0	112.2592	748.9886	0	97.19426	-97.19426	911.052	81.34377	0	0	101.568	0	0	748.9886
1/22/2023 8:00:00 PM	0	0	82.45295	90	0	0	23.97398	23.97398	23.97398	0	0	0.000000000000003552714	0	0	25.23577	23.97398	0	0	220.2529	651.7944	0	25.23577	-25.23577	884.4512	78.9687	0	0	26.37138	0	0	651.7944
1/22/2023 9:00:00 PM	0	0	88.75948	90	0	0	36.48146	36.48146	36.48146	0	0	0.000000000000007105427	0	0	38.40154	36.48146	0	0	248.2926	626.5586	0	38.40154	-38.40154	843.9724	75.35453	0	0	40.12961	0	0	626.5586
1/22/2023 10:00:00 PM	0	0	96.63661	90	0	0	27.50631	27.50631	27.50631	0	0	0.000000000000003552714	0	0	28.95401	27.50631	0	0	290.961	588.157	0	28.95401	-28.95401	813.4522	72.62952	0	0	30.25694	0	0	588.157
1/22/2023 11:00:00 PM	0	0	110.0942	90	0	0	30.84958	30.84958	30.84958	0	0	0.000000000000007105427	0	0	32.47324	30.84958	0	0	323.1321	559.2031	0	32.47324	-32.47324	779.2224	69.57329	0	0	33.93454	0	0	559.2031
1/23/2023 12:00:00 AM	0	0	152.802	90	0	0	25.14481	25.14481	25.14481	0	0	0	0	0	26.46822	25.14481	0	0	359.2135	526.7298	0	26.46822	-26.46822	751.3224	67.08223	0	0	27.65929	0	0	526.7298
1/23/2023 1:00:00 AM	0	0	-128.0185	90	0	0	28.36498	28.36498	28.36498	0	0	0.000000000000003552714	0	0	29.85787	28.36498	0	0	388.6226	500.2616	0	29.85787	-29.85787	719.8495	64.27215	0	0	31.20148	0	0	500.2616
1/23/2023 2:00:00 AM	0	0	-103.7103	90	0	0	29.52305	29.52305	29.52305	0	0	0.000000000000003552714	0	0	31.0769	29.52305	0	0	421.798	470.4037	0	31.0769	-31.0769	687.0916	61.34734	0	0	32.47536	0	0	470.4037
1/23/2023 3:00:00 AM	0	0	-93.3593	90	0	0	22.37342	22.37342	22.37342	0	0	0	0	0	23.55097	22.37342	0	0	456.3279	439.3268	0	23.55097	-23.55097	662.2667	59.13083	0	0	24.61077	0	0	439.3268
1/23/2023 4:00:00 AM	0	0	-86.29916	90	0	0	24.91694	24.91694	24.91694	0	0	0.000000000000003552714	0	0	26.22836	24.91694	0	0	482.4957	415.7758	0	26.22836	-26.22836	634.6196	56.66235	0	0	27.40863	0	0	415.7758
1/23/2023 5:00:00 AM	0	0	-80.19135	90	0	0	32.07713	32.07713	32.07713	0	0	0.000000000000007105427	0	0	33.7654	32.07713	0	0	511.6383	389.5475	0	33.7654	-33.7654	599.0277	53.48451	0	0	35.28484	0	0	389.5475
1/23/2023 6:00:00 AM	0	0	-74.13147	90	0	0	23.99844	23.99844	23.99844	0	0	0	0	0	25.26151	23.99844	0	0	549.1554	355.7821	0	25.26151	-25.26151	572.3997	51.10701	0	0	26.39828	0	0	355.7821
1/23/2023 7:00:00 AM	0.02195839	0	-67.54536	90	0	0	72.07742	72.07742	72.07742	0	0	0	0	0	75.87097	72.07742	0	0	577.2238	330.5206	0	75.87097	-75.87097	492.4247	43.9664	0	0	79.28516	0	0	330.5206
1/23/2023 8:00:00 AM	0.2370474	11.38126	-59.88379	66.04969	0.4781602	380.5066	232.007	232.007	232.007	164.0065	0	0	0	380.5066	244.2179	232.007	0	0	661.5248	254.6496	136.2887	0	136.2887	621.7195	55.51056	0	0	255.2077	304.4053	0	635.1562
1/23/2023 9:00:00 AM	0.4508107	22.25424	-50.49146	52.2952	0.7189979	572.1585	44.676	44.676	44.676	1280.684	0	0	0	572.1585	47.02737	44.676	0	0	525.2361	377.3094	525.1312	0	525.1312	1119.903	99.9911	0	0	49.1436	457.7268	0	949.468
1/23/2023 10:00:00 AM	0.6380798	31.5567	-38.58598	39.14335	0.9378631	746.3254	92.53764	92.53764	92.53764	806.5101	648.8123	0	0	746.3254	97.40804	92.53764	0	0	0.1049912	849.9274	0.1049912	0	0.1049912	1120.002	100	0	0	101.7914	597.0603	0	1596.253
1/23/2023 11:00:00 AM	0.7142127	38.4152	-23.51661	27.53895	1.009998	803.728	188.5204	188.5204	188.5204	426.3347	605.2855	0	0	803.728	198.4426	188.5204	0	0	0	850.0219	0	0	0	1120.002	100	0	0	207.3725	642.9824	0	1653.75
1/23/2023 12:00:00 PM	0.6906753	41.76509	-5.57908	20.38007	0.9556116	760.4492	173.3172	173.3172	173.3172	438.7615	578.01	0	0	760.4492	182.4392	173.3172	0	0	0	850.0219	0	0	0	1120.002	100	0	0	190.6489	608.3593	0	1610.471
1/23/2023 1:00:00 PM	0.7072735	40.87888	13.19205	22.44704	0.987254	785.6293	160.2101	160.2101	160.2101	490.3745	616.9871	0	0	785.6293	168.6422	160.2101	0	0	0	850.0219	0	0	0	1120.002	100	0	0	176.2311	628.5034	0	1635.651
1/23/2023 2:00:00 PM	0.6670986	35.96556	30.09614	31.99619	0.9536892	758.9194	237.0657	237.0657	237.0657	320.1304	509.3765	0	0	758.9194	249.5428	237.0657	0	0	0	850.0219	0	0	0	1120.002	100	0	0	260.7722	607.1355	0	1608.941
1/23/2023 3:00:00 PM	0.5412782	27.98016	43.82438	44.42691	0.8143807	648.0615	260.7285	260.7285	260.7285	248.5579	373.6104	0	0	648.0615	274.4511	260.7285	0	0	0	850.0219	0	0	0	1120.002	100	0	0	286.8014	518.4492	0	1498.083
1/23/2023 4:00:00 PM	0.3212927	17.94556	54.60144	57.89026	0.5394612	429.2882	123.3585	123.3585	123.3585	348.0005	299.4371	0	0	429.2882	129.8511	123.3585	0	0	0	850.0219	0	0	0	1120.002	100	0	0	135.6944	343.4306	0	1279.31
1/23/2023 5:00:00 PM	0.09191646	6.610355	63.19505	71.77658	0.1919875	152.7784	106.2974	106.2974	106.2974	143.7272	40.88633	0	0	152.7784	111.892	106.2974	0	0	0	850.0219	0	0	0	1120.002	100	0	0	116.9272	122.2227	0	1002.8
1/23/2023 6:00:00 PM	0.0002479513	0	70.34421	90	0	0	97.33689	97.33689	97.33689	0	0	0	0	0	102.4599	97.33689	0	0	0	850.0219	0	102.4599	-102.4599	1012	90.35696	0	0	107.0706	0	0	850.0219
1/23/2023 7:00:00 PM	0	0	76.65061	90	0	0	59.1034	59.1034	59.1034	0	0	0.000000000000007105427	0	0	62.2141	59.1034	0	0	113.8443	747.5621	0	62.2141	-62.2141	946.4206	84.50167	0	0	65.01374	0	0	747.5621
1/23/2023 8:00:00 PM	0	0	82.65221	90	0	0	20.9988	20.9988	20.9988	0	0	0	0	0	22.104	20.9988	0	0	182.9711	685.348	0	22.104	-22.104	923.121	82.42135	0	0	23.09868	0	0	685.348
1/23/2023 9:00:00 PM	0	0	89.00237	90	0	0	26.64643	26.64643	26.64643	0	0	0	0	0	28.04888	26.64643	0	0	207.5311	663.244	0	28.04888	-28.04888	893.5548	79.78152	0	0	29.31108	0	0	663.244
1/23/2023 10:00:00 PM	0	0	96.95615	90	0	0	23.08294	23.08294	23.08294	0	0	0.000000000000003552714	0	0	24.29783	23.08294	0	0	238.6965	635.1951	0	24.29783	-24.29783	867.9427	77.49473	0	0	25.39123	0	0	635.1951
1/23/2023 11:00:00 PM	0	0	110.5517	90	0	0	18.71395	18.71395	18.71395	0	0	0	0	0	19.6989	18.71395	0	0	265.6941	610.8972	0	19.6989	-19.6989	847.1782	75.64076	0	0	20.58535	0	0	610.8972
1/24/2023 12:00:00 AM	0	0	153.0034	90	0	0	34.8026	34.8026	34.8026	0	0	0	0	0	36.63432	34.8026	0	0	287.5818	591.1984	0	36.63432	-36.63432	808.5623	72.19292	0	0	38.28286	0	0	591.1984
1/24/2023 1:00:00 AM	0	0	-128.9428	90	0	0	27.91517	27.91517	27.91517	0	0	0.000000000000003552714	0	0	29.38439	27.91517	0	0	328.2866	554.564	0	29.38439	-29.38439	777.5884	69.4274	0	0	30.70669	0	0	554.564
1/24/2023 2:00:00 AM	0	0	-104.2455	90	0	0	41.23133	41.23133	41.23133	0	0	0	0	0	43.4014	41.23133	0	0	360.9359	525.1796	0	43.4014	-43.4014	731.8393	65.34267	0	0	45.35446	0	0	525.1796
1/24/2023 3:00:00 AM	0	0	-93.72681	90	0	0	33.41468	33.41468	33.41468	0	0	0.000000000000007105427	0	0	35.17334	33.41468	0	0	409.1597	481.7782	0	35.17334	-35.17334	694.7634	62.03232	0	0	36.75614	0	0	481.7782
1/24/2023 4:00:00 AM	0	0	-86.58887	90	0	0	35.07934	35.07934	35.07934	0	0	0.000000000000007105427	0	0	36.92562	35.07934	0	0	448.2411	446.6049	0	36.92562	-36.92562	655.8403	58.55705	0	0	38.58728	0	0	446.6049
1/24/2023 5:00:00 AM	0	0	-80.44096	90	0	0	33.62087	33.62087	33.62087	0	0	0.000000000000007105427	0	0	35.39039	33.62087	0	0	489.2696	409.6793	0	35.39039	-35.39039	618.5356	55.22628	0	0	36.98296	0	0	409.6793
1/24/2023 6:00:00 AM	0	0	-74.36044	90	0	0	34.69726	34.69726	34.69726	0	0	0	0	0	36.52343	34.69726	0	0	528.5923	374.2889	0	36.52343	-36.52343	580.0365	51.78887	0	0	38.16699	0	0	374.2889
1/24/2023 7:00:00 AM	0.02350361	0	-67.76534	90	0	0	101.5533	101.5533	101.5533	0	0	0.00000000000001421085	0	0	106.8982	101.5533	0	0	569.1739	337.7654	0	106.8982	-106.8982	467.3559	41.72812	0	0	111.7086	0	0	337.7654
1/24/2023 8:00:00 AM	0.1785082	11.45353	-60.10183	66.08051	0.3267679	260.0328	240.2177	240.2177	240.2177	108.2488	0	0	0	260.0328	252.8608	240.2177	0	0	687.9496	230.8673	7.172063	0	7.172063	474.1599	42.33562	0	0	264.2395	208.0263	0	490.9001
1/24/2023 9:00:00 AM	0.4061681	22.35504	-50.70963	52.29868	0.6405888	509.7628	193.9108	193.9108	193.9108	262.8853	0	0	0	509.7628	204.1166	193.9108	0	0	680.7776	237.3221	305.6462	0	305.6462	764.1214	68.22498	0	0	213.3018	407.8102	0	747.0849
1/24/2023 10:00:00 AM	0.5959721	31.69273	-38.79736	39.10714	0.8705689	692.7745	201.7941	201.7941	201.7941	343.3076	105.2283	0	0	692.7745	212.4148	201.7941	0	0	375.1314	512.4037	375.1314	0	375.1314	1120.002	100	0	0	221.9735	554.2196	0	1205.178
1/24/2023 11:00:00 AM	0.7108398	38.5903	-23.69839	27.43736	1.002111	797.4524	259.8669	259.8669	259.8669	306.8695	523.9082	0	0	797.4524	273.5442	259.8669	0	0	0	850.0219	0	0	0	1120.002	100	0	0	285.8536	637.9619	0	1647.474
1/24/2023 12:00:00 PM	0.6695185	41.9738	-5.694155	20.18469	0.9172642	729.9333	130.4508	130.4508	130.4508	559.5468	592.6167	0	0	729.9333	137.3167	130.4508	0	0	0	850.0219	0	0	0	1120.002	100	0	0	143.4959	583.9467	0	1579.955
1/24/2023 1:00:00 PM	0.5077402	41.10373	13.16758	22.22614	0.6246396	497.0709	204.7201	204.7201	204.7201	242.8051	281.576	0	0	497.0709	215.4948	204.7201	0	0	0	850.0219	0	0	0	1120.002	100	0	0	225.1921	397.6567	0	1347.093
1/24/2023 2:00:00 PM	0.5275227	36.18701	30.14953	31.8175	0.7104309	565.3411	205.8809	205.8809	205.8809	274.5962	348.6243	0	0	565.3411	216.7168	205.8809	0	0	0	850.0219	0	0	0	1120.002	100	0	0	226.469	452.2729	0	1415.363
1/24/2023 3:00:00 PM	0.3769194	28.18708	43.92629	44.28601	0.4975127	395.9068	257.4803	257.4803	257.4803	153.762	124.8749	0	0	395.9068	271.0319	257.4803	0	0	0	850.0219	0	0	0	1120.002	100	0	0	283.2283	316.7254	0	1245.929
1/24/2023 4:00:00 PM	0.1659173	18.13509	54.73016	57.77704	0.1812664	144.2467	216.3954	216.3954	216.3954	66.65887	0	0	0	144.2467	227.7846	216.3954	0	0	0	850.0219	0	83.5379	-83.5379	1031.946	92.13781	0	0	238.0349	115.3974	0	994.2687
1/24/2023 5:00:00 PM	0.08030477	6.783641	63.34052	71.68533	0.1343373	106.9019	178.9725	178.9725	178.9725	59.7309	0	0	0	106.9019	188.3921	178.9725	0	0	92.81989	766.4841	0	81.49021	-81.49021	946.0474	84.46835	0	0	196.8697	85.5215	0	873.3859
1/24/2023 6:00:00 PM	0.0004416419	0	70.50449	90	0	0	110.6461	110.6461	110.6461	0	0	0.00000000000001421085	0	0	116.4695	110.6461	0	0	183.3646	684.9938	0	116.4695	-116.4695	823.2776	73.50679	0	0	121.7107	0	0	684.9938
1/24/2023 7:00:00 PM	0	0	76.82931	90	0	0	125.8514	125.8514	125.8514	0	0	0.00000000000001421085	0	0	132.4752	125.8514	0	0	312.7752	568.5243	0	132.4752	-132.4752	683.6366	61.03886	0	0	138.4366	0	0	568.5243
1/24/2023 8:00:00 PM	0	0	82.85828	90	0	0	24.7369	24.7369	24.7369	0	0	0.000000000000003552714	0	0	26.03884	24.7369	0	0	459.9698	436.0491	0	26.03884	-26.03884	656.1892	58.58821	0	0	27.21059	0	0	436.0491
1/24/2023 9:00:00 PM	0	0	89.25298	90	0	0	28.63845	28.63845	28.63845	0	0	0.000000000000003552714	0	0	30.14574	28.63845	0	0	488.9019	410.0103	0	30.14574	-30.14574	624.4128	55.75103	0	0	31.50229	0	0	410.0103
1/24/2023 10:00:00 PM	0	0	97.28503	90	0	0	42.51838	42.51838	42.51838	0	0	0.000000000000007105427	0	0	44.75619	42.51838	0	0	522.3971	379.8645	0	44.75619	-44.75619	577.2357	51.5388	0	0	46.77022	0	0	379.8645
1/24/2023 11:00:00 PM	0	0	111.0208	90	0	0	25.56291	25.56291	25.56291	0	0	0.000000000000003552714	0	0	26.90833	25.56291	0	0	572.1262	335.1083	0	26.90833	-26.90833	548.8718	49.00631	0	0	28.1192	0	0	335.1083
1/25/2023 12:00:00 AM	0	0	153.2236	90	0	0	20.00858	20.00858	20.00858	0	0	0.000000000000003552714	0	0	21.06166	20.00858	0	0	602.0244	308.2	0	21.06166	-21.06166	526.6708	47.02409	0	0	22.00943	0	0	308.2
1/25/2023 1:00:00 AM	0	0	-129.8641	90	0	0	29.42307	29.42307	29.42307	0	0	0.000000000000003552714	0	0	30.97165	29.42307	0	0	625.4262	287.1384	0	30.97165	-30.97165	494.0239	44.10918	0	0	32.36537	0	0	287.1384
1/25/2023 2:00:00 AM	0	0	-104.7895	90	0	0	19.94506	19.94506	19.94506	0	0	0.000000000000003552714	0	0	20.9948	19.94506	0	0	659.8391	256.1667	0	20.9948	-20.9948	471.8934	42.13326	0	0	21.93957	0	0	256.1667
1/25/2023 3:00:00 AM	0	0	-94.10149	90	0	0	43.62546	43.62546	43.62546	0	0	0	0	0	45.92154	43.62546	0	0	683.1667	235.1719	0	45.92154	-45.92154	423.4879	37.81134	0	0	47.98801	0	0	235.1719
1/25/2023 4:00:00 AM	0	0	-86.88433	90	0	0	34.38838	34.38838	34.38838	0	0	0	0	0	36.1983	34.38838	0	0	734.1906	189.2504	0	36.1983	-36.1983	385.3315	34.40453	0	0	37.82722	0	0	189.2504
1/25/2023 5:00:00 AM	0	0	-80.69538	90	0	0	29.07192	29.07192	29.07192	0	0	0.000000000000003552714	0	0	30.60202	29.07192	0	0	774.4109	153.0521	0	30.60202	-30.60202	353.0741	31.52441	0	0	31.97911	0	0	153.0521
1/25/2023 6:00:00 AM	0	0	-74.59364	90	0	0	25.98084	25.98084	25.98084	0	0	0.000000000000003552714	0	0	27.34826	25.98084	0	0	808.4132	122.4501	0	27.34826	-27.34826	324.2466	28.95053	0	0	28.57893	0	0	122.4501
1/25/2023 7:00:00 AM	0.02498583	0	-67.98914	90	0	0	63.69181	63.69181	63.69181	0	0	0.000000000000007105427	0	0	67.04401	63.69181	0	0	838.8002	95.1018	0	67.04401	-67.04401	253.5759	22.64067	0	0	70.061	0	0	95.1018
1/25/2023 8:00:00 AM	0.1868108	11.53102	-60.32334	66.10837	0.3485121	277.3362	202.3029	202.3029	202.3029	137.0896	0	0	143.1844	277.3362	212.9504	202.3029	0	0	913.2935	28.05778	64.38586	0	64.38586	314.6577	28.09439	0	0	222.5331	221.869	0	305.394
1/25/2023 9:00:00 AM	0.4155619	22.46132	-50.93085	52.29888	0.6540942	520.51	189.1462	189.1462	189.1462	275.1892	0	0	27.45913	520.51	199.1013	189.1462	0	0	848.9077	86.00505	321.4087	0	321.4087	619.5728	55.31889	0	0	208.0608	416.408	0	606.515
1/25/2023 10:00:00 AM	0.5458446	31.83457	-39.01105	39.06724	0.7875082	626.6771	164.9097	164.9097	164.9097	380.0124	0	0	0	626.6771	173.5891	164.9097	0	0	527.499	375.2729	453.088	0	453.088	1049.41	93.69712	0	0	181.4006	501.3417	0	1001.95
1/25/2023 11:00:00 AM	0.6712646	38.77144	-23.88097	27.33137	0.9402904	748.257	188.0512	188.0512	188.0512	397.9007	475.8974	0	0	748.257	197.9486	188.0512	0	0	74.4109	783.0521	74.4109	0	74.4109	1120.002	100	0	0	206.8563	598.6056	0	1531.309
1/25/2023 12:00:00 PM	0.582247	42.18841	-5.807423	19.98368	0.755908	601.5306	156.3618	156.3618	156.3618	384.7042	436.9392	0	0	601.5306	164.5914	156.3618	0	0	0	850.0219	0	0	0	1120.002	100	0	0	171.998	481.2245	0	1451.552
1/25/2023 1:00:00 PM	0.6081356	41.33374	13.14779	22.00144	0.8119568	646.1326	142.0346	142.0346	142.0346	454.912	496.6225	0	0	646.1326	149.5101	142.0346	0	0	0	850.0219	0	0	0	1120.002	100	0	0	156.2381	516.9061	0	1496.155
1/25/2023 2:00:00 PM	0.5347242	36.41241	30.20933	31.63802	0.7207168	573.5264	186.0459	186.0459	186.0459	308.2715	377.6887	0	0	573.5264	195.8378	186.0459	0	0	0	850.0219	0	0	0	1120.002	100	0	0	204.6505	458.8212	0	1423.548
1/25/2023 3:00:00 PM	0.4276741	28.39674	44.03502	44.14585	0.6013814	478.5626	239.5751	239.5751	239.5751	199.7548	226.3783	0	0	478.5626	252.1843	239.5751	0	0	0	850.0219	0	0	0	1120.002	100	0	0	263.5326	382.8501	0	1328.585
1/25/2023 4:00:00 PM	0.2813229	18.3264	54.86552	57.66533	0.4373541	348.0342	144.6234	144.6234	144.6234	240.6486	195.799	0	0	348.0342	152.2352	144.6234	0	0	0	850.0219	0	0	0	1120.002	100	0	0	159.0858	278.4274	0	1198.056
1/25/2023 5:00:00 PM	0.0766201	6.958002	63.49235	71.59609	0.1155308	91.93618	199.0351	199.0351	199.0351	46.19094	0	0	0	91.93618	209.5106	199.0351	0	0	0	850.0219	0	117.5745	-117.5745	996.0679	88.93446	0	0	218.9386	73.54894	0	941.9581
1/25/2023 6:00:00 PM	0.0005368227	0	70.67101	90	0	0	85.23916	85.23916	85.23916	0	0	0.00000000000001421085	0	0	89.72543	85.23916	0	0	130.6383	732.4475	0	89.72543	-89.72543	901.489	80.48993	0	0	93.76308	0	0	732.4475
1/25/2023 7:00:00 PM	0	0	77.01434	90	0	0	80.4756	80.4756	80.4756	0	0	0.00000000000001421085	0	0	84.71116	80.4756	0	0	230.3332	642.722	0	84.71116	-84.71116	812.1956	72.51732	0	0	88.52316	0	0	642.722
1/25/2023 8:00:00 PM	0	0	83.0711	90	0	0	21.33377	21.33377	21.33377	0	0	0	0	0	22.45661	21.33377	0	0	324.4567	558.0109	0	22.45661	-22.45661	788.5242	70.40381	0	0	23.46715	0	0	558.0109
1/25/2023 9:00:00 PM	0	0	89.51122	90	0	0	24.13026	24.13026	24.13026	0	0	0	0	0	25.40027	24.13026	0	0	349.4085	535.5543	0	25.40027	-25.40027	761.75	68.01326	0	0	26.54329	0	0	535.5543
1/25/2023 10:00:00 PM	0	0	97.62309	90	0	0	37.85612	37.85612	37.85612	0	0	0	0	0	39.84855	37.85612	0	0	377.631	510.154	0	39.84855	-39.84855	719.7459	64.2629	0	0	41.64174	0	0	510.154
1/25/2023 11:00:00 PM	0	0	111.501	90	0	0	31.48739	31.48739	31.48739	0	0	0.000000000000007105427	0	0	33.14462	31.48739	0	0	421.9072	470.3055	0	33.14462	-33.14462	684.8084	61.14349	0	0	34.63613	0	0	470.3055
1/26/2023 12:00:00 AM	0	0	153.4612	90	0	0	31.8082	31.8082	31.8082	0	0	0.000000000000003552714	0	0	33.48232	31.8082	0	0	458.7346	437.1608	0	33.48232	-33.48232	649.515	57.99229	0	0	34.98902	0	0	437.1608
1/26/2023 1:00:00 AM	0	0	-130.7804	90	0	0	31.95291	31.95291	31.95291	0	0	0.000000000000003552714	0	0	33.63464	31.95291	0	0	495.9371	403.6785	0	33.63464	-33.63464	614.061	54.82676	0	0	35.1482	0	0	403.6785
1/26/2023 2:00:00 AM	0	0	-105.3417	90	0	0	31.61818	31.61818	31.61818	0	0	0.000000000000003552714	0	0	33.2823	31.61818	0	0	533.309	370.0439	0	33.2823	-33.2823	578.9783	51.69439	0	0	34.78	0	0	370.0439
1/26/2023 3:00:00 AM	0	0	-94.48308	90	0	0	33.99212	33.99212	33.99212	0	0	0.000000000000007105427	0	0	35.78117	33.99212	0	0	570.2893	336.7616	0	35.78117	-35.78117	541.2617	48.32684	0	0	37.39133	0	0	336.7616
1/26/2023 4:00:00 AM	0	0	-87.18536	90	0	0	21.86587	21.86587	21.86587	0	0	0	0	0	23.01671	21.86587	0	0	610.0461	300.9804	0	23.01671	-23.01671	516.9999	46.16061	0	0	24.05246	0	0	300.9804
1/26/2023 5:00:00 AM	0	0	-80.95451	90	0	0	19.52914	19.52914	19.52914	0	0	0.000000000000003552714	0	0	20.55699	19.52914	0	0	635.6202	277.9637	0	20.55699	-20.55699	495.331	44.22589	0	0	21.48205	0	0	277.9637
1/26/2023 6:00:00 AM	0	0	-74.83097	90	0	0	36.12109	36.12109	36.12109	0	0	0	0	0	38.0222	36.12109	0	0	658.4614	257.4067	0	38.0222	-38.0222	455.252	40.64742	0	0	39.7332	0	0	257.4067
1/26/2023 7:00:00 AM	0.01863265	0	-68.21667	90	0	0	73.85582	73.85582	73.85582	0	0	0	0	0	77.74297	73.85582	0	0	700.7083	219.3845	0	77.74297	-77.74297	373.3037	33.33062	0	0	81.2414	0	0	219.3845
1/26/2023 8:00:00 AM	0.1683788	11.61374	-60.54825	66.13326	0.2872103	228.554	177.9699	177.9699	177.9699	128.4229	0	0	17.78214	228.554	187.3367	177.9699	0	0	787.0893	141.6416	41.21728	0	41.21728	412.4059	36.82188	0	0	195.7669	182.8432	0	370.1956
1/26/2023 9:00:00 AM	0.3774275	22.57309	-51.15507	52.29582	0.5783597	460.2426	171.2256	171.2256	171.2256	268.793	0	0	0	460.2426	180.2375	171.2256	0	0	745.872	178.7371	280.005	0	280.005	678.042	60.53934	0	0	188.3482	368.194	0	638.9796
1/26/2023 10:00:00 AM	0.4652392	31.98217	-39.227	39.0237	0.6316447	502.6453	257.4348	257.4348	257.4348	195.2515	0	0	0	502.6453	270.9839	257.4348	0	0	465.867	430.7416	231.6614	0	231.6614	897.8153	80.16192	0	0	283.1782	402.1163	0	933.387
1/26/2023 11:00:00 AM	0.4075715	38.95857	-24.0643	27.22104	0.4587189	365.0358	150.5447	150.5447	150.5447	242.4766	0	0	0	365.0358	158.4681	150.5447	0	0	234.2056	639.2369	206.5676	0	206.5676	1093.783	97.65896	0	0	165.5992	292.0286	0	1004.273
1/26/2023 12:00:00 PM	0.5527557	42.40887	-5.918815	19.77711	0.6970028	554.6555	265.9247	265.9247	265.9247	208.5761	247.0967	0	0	554.6555	279.9208	265.9247	0	0	27.63799	825.1478	27.63799	0	27.63799	1120.002	100	0	0	292.5172	443.7244	0	1379.803
1/26/2023 1:00:00 PM	0.617524	41.56882	13.13278	21.77305	0.8256527	657.0314	204.7368	204.7368	204.7368	320.9151	441.519	0	0	657.0314	215.5125	204.7368	0	0	0	850.0219	0	0	0	1120.002	100	0	0	225.2105	525.6251	0	1507.053
1/26/2023 2:00:00 PM	0.4255299	36.64165	30.27563	31.45792	0.505987	402.6505	168.8939	168.8939	168.8939	238.4044	224.8674	0	0	402.6505	177.7831	168.8939	0	0	0	850.0219	0	0	0	1120.002	100	0	0	185.7833	322.1204	0	1252.672
1/26/2023 3:00:00 PM	0.4202158	28.60904	44.15063	44.00656	0.5816394	462.8525	193.6927	193.6927	193.6927	238.9622	258.9654	0	0	462.8525	203.8871	193.6927	0	0	0	850.0219	0	0	0	1120.002	100	0	0	213.062	370.282	0	1312.874
1/26/2023 4:00:00 PM	0.206643	18.51938	55.00752	57.55526	0.2535193	201.7436	221.6012	221.6012	221.6012	91.03902	0.00000000000002842171	0	0	201.7436	233.2645	221.6012	0	0	0	850.0219	0	31.52087	-31.52087	1086.776	97.03341	0	0	243.7614	161.3949	0	1051.766
1/26/2023 5:00:00 PM	0.1008923	7.133348	63.65054	71.50894	0.2043386	162.607	128.7786	128.7786	128.7786	126.2686	0	0	0	162.607	135.5564	128.7786	0	0	35.02319	818.501	27.05054	0	27.05054	1112.439	99.32468	0	0	141.6565	130.0856	0	981.108
1/26/2023 6:00:00 PM	0.0008332981	0	70.84373	90	0	0	94.14714	94.14714	94.14714	0	0	0.00000000000001421085	0	0	99.10226	94.14714	0	0	7.972649	842.8466	0	99.10226	-99.10226	1007.976	89.99766	0	0	103.5619	0	0	842.8466
1/26/2023 7:00:00 PM	0	0	77.20565	90	0	0	92.56113	92.56113	92.56113	0	0	0.00000000000001421085	0	0	97.43277	92.56113	0	0	118.0863	743.7443	0	97.43277	-97.43277	905.2726	80.82775	0	0	101.8172	0	0	743.7443
1/26/2023 8:00:00 PM	0	0	83.2906	90	0	0	29.7778	29.7778	29.7778	0	0	0.000000000000003552714	0	0	31.34505	29.7778	0	0	226.3449	646.3115	0	31.34505	-31.34505	872.2321	77.8777	0	0	32.75557	0	0	646.3115
1/26/2023 9:00:00 PM	0	0	89.77698	90	0	0	31.10457	31.10457	31.10457	0	0	0.000000000000003552714	0	0	32.74165	31.10457	0	0	261.1727	614.9665	0	32.74165	-32.74165	837.7193	74.79622	0	0	34.21503	0	0	614.9665
1/26/2023 10:00:00 PM	0	0	97.97012	90	0	0	30.65154	30.65154	30.65154	0	0	0.000000000000003552714	0	0	32.26477	30.65154	0	0	297.5523	582.2248	0	32.26477	-32.26477	803.7092	71.75961	0	0	33.71669	0	0	582.2248
1/26/2023 11:00:00 PM	0	0	111.9919	90	0	0	18.73535	18.73535	18.73535	0	0	0.000000000000003552714	0	0	19.72143	18.73535	0	0	333.4021	549.96	0	19.72143	-19.72143	782.921	69.90353	0	0	20.60889	0	0	549.96
1/27/2023 12:00:00 AM	0	0	153.7149	90	0	0	26.66583	26.66583	26.66583	0	0	0.000000000000003552714	0	0	28.06929	26.66583	0	0	355.3148	530.2386	0	28.06929	-28.06929	753.3334	67.26178	0	0	29.33241	0	0	530.2386
1/27/2023 1:00:00 AM	0	0	-131.6898	90	0	0	32.33905	32.33905	32.33905	0	0	0.000000000000007105427	0	0	34.04111	32.33905	0	0	386.5029	502.1693	0	34.04111	-34.04111	717.4509	64.05799	0	0	35.57296	0	0	502.1693
1/27/2023 2:00:00 AM	0	0	-105.9015	90	0	0	21.18366	21.18366	21.18366	0	0	0.000000000000003552714	0	0	22.29859	21.18366	0	0	424.3264	468.1282	0	22.29859	-22.29859	693.9462	61.95935	0	0	23.30203	0	0	468.1282
1/27/2023 3:00:00 AM	0	0	-94.87128	90	0	0	37.05963	37.05963	37.05963	0	0	0.000000000000007105427	0	0	39.01014	37.05963	0	0	449.1026	445.8296	0	39.01014	-39.01014	652.8259	58.28791	0	0	40.76559	0	0	445.8296
1/27/2023 4:00:00 AM	0	0	-87.49178	90	0	0	30.33254	30.33254	30.33254	0	0	0	0	0	31.92899	30.33254	0	0	492.4471	406.8195	0	31.92899	-31.92899	619.1697	55.2829	0	0	33.3658	0	0	406.8195
1/27/2023 5:00:00 AM	0	0	-81.21821	90	0	0	47.13037	47.13037	47.13037	0	0	0.000000000000007105427	0	0	49.61092	47.13037	0	0	527.9238	374.8905	0	49.61092	-49.61092	566.8752	50.61376	0	0	51.84341	0	0	374.8905
1/27/2023 6:00:00 AM	0	0	-75.07233	90	0	0	23.75176	23.75176	23.75176	0	0	0.000000000000003552714	0	0	25.00185	23.75176	0	0	583.0471	325.2796	0	25.00185	-25.00185	540.521	48.2607	0	0	26.12694	0	0	325.2796
1/27/2023 7:00:00 AM	0.02038878	0	-68.44786	90	0	0	116.356	116.356	116.356	0	0	0.00000000000001421085	0	0	122.48	116.356	0	0	610.8269	300.2777	0	122.48	-122.48	411.4158	36.73347	0	0	127.9916	0	0	300.2777
1/27/2023 8:00:00 AM	0.1699751	11.70168	-60.7765	66.15515	0.2884882	229.5709	225.3714	225.3714	225.3714	101.8634	0	0	35.38213	229.5709	237.233	225.3714	0	0	746.9157	177.7978	0	7.662116	-7.662116	403.3392	36.01236	0	0	247.9085	183.6567	0	407.3687
1/27/2023 9:00:00 AM	0.4134292	22.69031	-51.38224	52.28952	0.6438372	512.3478	174.7116	174.7116	174.7116	293.2534	0	0	0	512.3478	183.907	174.7116	0	0	755.4292	170.1357	328.4408	0	328.4408	714.9255	63.8325	0	0	192.1828	409.8782	0	682.4835
1/27/2023 10:00:00 AM	0.5706179	32.13551	-39.44518	38.97657	0.8223339	654.3905	220.9179	220.9179	220.9179	296.2143	0	0	0	654.3905	232.5452	220.9179	0	0	426.9884	465.7324	421.8453	0	421.8453	1115.123	99.56436	0	0	243.0097	523.5124	0	1120.123
1/27/2023 11:00:00 AM	0.6911161	39.15165	-24.24833	27.10645	0.964258	767.3297	186.2045	186.2045	186.2045	412.0898	566.1819	0	0	767.3297	196.0047	186.2045	0	0	5.14309	845.3931	5.14309	0	5.14309	1120.002	100	0	0	204.8249	613.8638	0	1612.723
1/27/2023 12:00:00 PM	0.7191119	42.63514	-6.028265	19.56502	0.9877633	786.0346	187.769	187.769	187.769	418.6179	588.383	0	0	786.0346	197.6516	187.769	0	0	0	850.0219	0	0	0	1120.002	100	0	0	206.5459	628.8276	0	1636.057
1/27/2023 1:00:00 PM	0.6991783	41.80892	13.12266	21.54108	0.9614688	765.1102	137.401	137.401	137.401	556.8448	620.4776	0	0	765.1102	144.6326	137.401	0	0	0	850.0219	0	0	0	1120.002	100	0	0	151.1411	612.0881	0	1615.132
1/27/2023 2:00:00 PM	0.5481103	36.87467	30.3485	31.27737	0.7387795	587.9002	180.8969	180.8969	180.8969	324.9919	397.4825	0	0	587.9002	190.4178	180.8969	0	0	0	850.0219	0	0	0	1120.002	100	0	0	198.9865	470.3202	0	1437.922
1/27/2023 3:00:00 PM	0.3359748	28.82388	44.27316	43.86829	0.4045039	321.893	179.7668	179.7668	179.7668	179.0615	132.6648	0	0	321.893	189.2282	179.7668	0	0	0	850.0219	0	0	0	1120.002	100	0	0	197.7434	257.5144	0	1171.915
1/27/2023 4:00:00 PM	0.2917349	18.71394	55.15619	57.44692	0.452223	359.8665	250.9868	250.9868	250.9868	143.3807	95.66992	0	0	359.8665	264.1966	250.9868	0	0	0	850.0219	0	0	0	1120.002	100	0	0	276.0854	287.8932	0	1209.888
1/27/2023 5:00:00 PM	0.1053291	7.309594	63.81506	71.42398	0.2141651	170.4267	122.7068	122.7068	122.7068	138.8894	41.26163	0	0	170.4267	129.165	122.7068	0	0	0	850.0219	0	0	0	1120.002	100	0	0	134.9775	136.3413	0	1020.449
1/27/2023 6:00:00 PM	0.001101376	0	71.02261	90	0	0	112.0778	112.0778	112.0778	0	0	0.00000000000001421085	0	0	117.9766	112.0778	0	0	0	850.0219	0	117.9766	-117.9766	995.644	88.89661	0	0	123.2855	0	0	850.0219
1/27/2023 7:00:00 PM	0	0	77.40319	90	0	0	86.26934	86.26934	86.26934	0	0	0.00000000000001421085	0	0	90.80983	86.26934	0	0	131.0851	732.0453	0	90.80983	-90.80983	899.9221	80.35002	0	0	94.89627	0	0	732.0453
1/27/2023 8:00:00 PM	0	0	83.51671	90	0	0	31.91245	31.91245	31.91245	0	0	0	0	0	33.59205	31.91245	0	0	231.9849	641.2355	0	33.59205	-33.59205	864.5129	77.1885	0	0	35.10369	0	0	641.2355
1/27/2023 9:00:00 PM	0	0	90.05014	90	0	0	31.20645	31.20645	31.20645	0	0	0	0	0	32.8489	31.20645	0	0	269.3094	607.6435	0	32.8489	-32.8489	829.8871	74.09692	0	0	34.3271	0	0	607.6435
1/27/2023 10:00:00 PM	0	0	98.32597	90	0	0	26.67501	26.67501	26.67501	0	0	0.000000000000003552714	0	0	28.07896	26.67501	0	0	305.8082	574.7946	0	28.07896	-28.07896	800.2893	71.45426	0	0	29.34251	0	0	574.7946
1/27/2023 11:00:00 PM	0	0	112.493	90	0	0	20.38348	20.38348	20.38348	0	0	0.000000000000003552714	0	0	21.4563	20.38348	0	0	337.007	546.7156	0	21.4563	-21.4563	777.6724	69.4349	0	0	22.42183	0	0	546.7156
1/28/2023 12:00:00 AM	0	0	153.9834	90	0	0	39.04983	39.04983	39.04983	0	0	0	0	0	41.10509	39.04983	0	0	360.8474	525.2593	0	41.10509	-41.10509	734.3438	65.56628	0	0	42.95481	0	0	525.2593
1/28/2023 1:00:00 AM	0	0	-132.5907	90	0	0	22.94005	22.94005	22.94005	0	0	0	0	0	24.14742	22.94005	0	0	406.5197	484.1542	0	24.14742	-24.14742	708.8902	63.29364	0	0	25.23406	0	0	484.1542
1/28/2023 2:00:00 AM	0	0	-106.4683	90	0	0	36.56359	36.56359	36.56359	0	0	0.000000000000007105427	0	0	38.48799	36.56359	0	0	433.3502	460.0068	0	38.48799	-38.48799	668.3203	59.67133	0	0	40.21995	0	0	460.0068
1/28/2023 3:00:00 AM	0	0	-95.26581	90	0	0	47.30293	47.30293	47.30293	0	0	0.000000000000007105427	0	0	49.79255	47.30293	0	0	476.1146	421.5188	0	49.79255	-49.79255	615.8344	54.9851	0	0	52.03322	0	0	421.5188
1/28/2023 4:00:00 AM	0	0	-87.80344	90	0	0	22.04372	22.04372	22.04372	0	0	0.000000000000003552714	0	0	23.20391	22.04372	0	0	531.4396	371.7263	0	23.20391	-23.20391	591.3752	52.80126	0	0	24.24809	0	0	371.7263
1/28/2023 5:00:00 AM	0	0	-81.48637	90	0	0	29.45375	29.45375	29.45375	0	0	0	0	0	31.00394	29.45375	0	0	557.2217	348.5223	0	31.00394	-31.00394	558.6942	49.88331	0	0	32.39912	0	0	348.5223
1/28/2023 6:00:00 AM	0	0	-75.31762	90	0	0	29.87012	29.87012	29.87012	0	0	0.000000000000003552714	0	0	31.44223	29.87012	0	0	591.6706	317.5184	0	31.44223	-31.44223	525.5512	46.92412	0	0	32.85712	0	0	317.5184
1/28/2023 7:00:00 AM	0.003563575	0	-68.68261	90	0	0	86.17141	86.17141	86.17141	0	0	0.00000000000001421085	0	0	90.70675	86.17141	0	0	626.6064	286.0762	0	90.70675	-90.70675	429.9379	38.38724	0	0	94.78855	0	0	286.0762
1/28/2023 8:00:00 AM	0.02723803	11.79485	-61.00801	66.17405	0.02625008	20.88909	114.1846	114.1846	114.1846	18.29413	0	0	0	20.88909	120.1943	114.1846	0	0	727.3917	195.3694	0	99.30526	-99.30526	325.261	29.0411	0	0	125.6031	16.71127	0	216.2585
1/28/2023 9:00:00 AM	0.04997471	22.81297	-51.61229	52.27997	0.04796358	38.16808	154.1907	127.5206	127.5206	29.93091	0	26.67002	71.09682	38.16808	134.2323	127.5206	0	0	837.7308	96.06417	0	96.06417	-96.06417	224.0004	20	0	0	169.6097	30.53447	0	134.2323
1/28/2023 10:00:00 AM	0.1820347	32.29456	-39.66554	38.92587	0.1766594	140.5806	164.216	133.5516	133.5516	105.2632	0	30.66441	153.9273	140.5806	140.5806	133.5516	0	0	944.4688	0	0	0	0	224.0004	20	0	0	180.6376	112.4645	0	140.5806
1/28/2023 11:00:00 AM	0.2448987	39.35064	-24.43305	26.98768	0.2392534	190.3912	126.9655	126.9655	126.9655	149.9551	0	0	103.4877	190.3912	133.6479	126.9655	0	0	944.4688	0	56.74337	0	56.74337	277.8319	24.80637	0	0	139.662	152.313	0	190.3912
1/28/2023 12:00:00 PM	0.2520269	42.86716	-6.135706	19.34746	0.2451927	195.1175	155.1586	155.1586	155.1586	125.7536	0	0	85.0865	195.1175	163.3248	155.1586	0	0	887.7255	51.06904	31.79274	0	31.79274	307.9932	27.49934	0	0	170.6744	156.094	0	246.1866
1/28/2023 1:00:00 PM	0.2663068	42.05396	13.11752	21.30569	0.260702	207.4594	168.3409	168.3409	168.3409	123.2376	0	0	70.05935	207.4594	177.201	168.3409	0	0	855.9327	79.6825	30.25843	0	30.25843	336.6989	30.06234	0	0	185.175	165.9675	0	287.1419
1/28/2023 2:00:00 PM	0.2182908	37.11135	30.42806	31.09656	0.212299	168.9417	142.1218	142.1218	142.1218	118.871	0	0	22.66575	168.9417	149.6019	142.1218	0	0	825.6743	106.9151	19.33974	0	19.33974	355.0461	31.70049	0	0	156.334	135.1533	0	275.8568
1/28/2023 3:00:00 PM	0.1729559	29.04116	44.40267	43.73117	0.1684655	134.0602	142.4913	142.4913	142.4913	94.08304	0	0	13.16419	134.0602	149.9908	142.4913	0	0	806.3345	124.3209	0	15.9307	-15.9307	338.2537	30.20116	0	0	156.7404	107.2481	0	258.381
1/28/2023 4:00:00 PM	0.2567089	18.90998	55.31154	57.34045	0.3615523	287.7133	86.34138	86.34138	86.34138	333.2275	0	0	0	287.7133	90.88567	86.34138	0	0	824.0353	108.3902	196.8276	0	196.8276	524.9808	46.87319	0	0	94.97552	230.1706	0	396.1034
1/28/2023 5:00:00 PM	0.129521	7.48665	63.98591	71.34128	0.2995359	238.3624	121.5146	121.5146	121.5146	196.1595	0	0	0	238.3624	127.9101	121.5146	0	0	627.2077	285.535	110.4523	0	110.4523	629.765	56.2289	0	0	133.666	190.6899	0	523.8973
1/28/2023 6:00:00 PM	0.00165526	0	71.20763	90	0	0	73.88168	73.88168	73.88168	0	0	0	0	0	77.7702	73.88168	0	0	516.7554	384.942	0	77.7702	-77.7702	547.788	48.90955	0	0	81.26985	0	0	384.942
1/28/2023 7:00:00 PM	0	0	77.60691	90	0	0	72.38434	72.38434	72.38434	0	0	0.00000000000001421085	0	0	76.19405	72.38434	0	0	603.1667	307.1719	0	76.19405	-76.19405	467.4724	41.73853	0	0	79.62277	0	0	307.1719
1/28/2023 8:00:00 PM	0	0	83.74935	90	0	0	36.95856	36.95856	36.95856	0	0	0	0	0	38.90376	36.95856	0	0	687.8268	230.9778	0	38.90376	-38.90376	426.4643	38.07709	0	0	40.65442	0	0	230.9778
1/28/2023 9:00:00 PM	0	0	90.33061	90	0	0	31.97091	31.97091	31.97091	0	0	0	0	0	33.65359	31.97091	0	0	731.0532	192.0741	0	33.65359	-33.65359	390.9903	34.90978	0	0	35.16801	0	0	192.0741
1/28/2023 10:00:00 PM	0	0	98.69043	90	0	0	28.91212	28.91212	28.91212	0	0	0.000000000000003552714	0	0	30.43382	28.91212	0	0	768.446	158.4205	0	30.43382	-30.43382	358.9102	32.04549	0	0	31.80334	0	0	158.4205
1/28/2023 11:00:00 PM	0	0	113.0039	90	0	0	34.0531	34.0531	34.0531	0	0	0	0	0	35.84537	34.0531	0	0	802.2614	127.9867	0	35.84537	-35.84537	321.1259	28.6719	0	0	37.45841	0	0	127.9867
1/29/2023 12:00:00 AM	0	0	154.2654	90	0	0	31.15556	31.15556	31.15556	0	0	0.000000000000003552714	0	0	32.79533	31.15556	0	0	842.0896	92.14129	0	32.79533	-32.79533	286.5566	25.58536	0	0	34.27111	0	0	92.14129
1/29/2023 1:00:00 AM	0	0	-133.4812	90	0	0	27.31912	27.31912	27.31912	0	0	0.000000000000003552714	0	0	28.75697	27.31912	0	0	878.5289	59.34597	0	28.75697	-28.75697	256.2441	22.87889	0	0	30.05104	0	0	59.34597
1/29/2023 2:00:00 AM	0	0	-107.0414	90	0	0	34.28977	29.05954	29.05954	0	0	5.230224	8.659201	0	30.58899	29.05954	0	0	910.481	30.58899	0	30.58899	-30.58899	224.0004	20	0	0	37.71875	0	0	30.58899
1/29/2023 3:00:00 AM	0	0	-95.66638	90	0	0	28.81031	0	0	0	0	28.81031	31.69134	0	0	0	0	0	944.4688	0	0	0	0	224.0004	20	0	0	31.69134	0	0	0
1/29/2023 4:00:00 AM	0	0	-88.12014	90	0	0	39.55912	0	0	0	0	39.55912	43.51503	0	0	0	0	0	944.4688	0	0	0	0	224.0004	20	0	0	43.51503	0	0	0
1/29/2023 5:00:00 AM	0	0	-81.75884	90	0	0	30.74354	0	0	0	0	30.74354	33.81789	0	0	0	0	0	944.4688	0	0	0	0	224.0004	20	0	0	33.81789	0	0	0
1/29/2023 6:00:00 AM	0	0	-75.56674	90	0	0	31.19294	0	0	0	0	31.19294	34.31223	0	0	0	0	0	944.4688	0	0	0	0	224.0004	20	0	0	34.31223	0	0	0
1/29/2023 7:00:00 AM	0.02440634	0	-68.92085	90	0	0	40.37503	0	0	0	0	40.37503	44.41254	0	0	0	0	0	944.4688	0	0	0	0	224.0004	20	0	0	44.41254	0	0	0
1/29/2023 8:00:00 AM	0.2227392	11.89322	-61.24272	66.18993	0.4253852	338.5097	156.6699	156.6699	156.6699	216.0655	0	0	108.0201	338.5097	164.9157	156.6699	0	0	944.4688	0	173.594	0	173.594	388.6862	34.70406	0	0	172.3369	270.8078	0	338.5097
1/29/2023 9:00:00 AM	0.3644526	22.94105	-51.84518	52.2672	0.5404717	430.0924	134.1051	134.1051	134.1051	320.713	0	0	0	430.0924	141.1633	134.1051	0	0	770.8748	156.2346	288.9291	0	288.9291	662.7885	59.17742	0	0	147.5156	344.0739	0	586.327
1/29/2023 10:00:00 AM	0.5239256	32.45928	-39.88805	38.87168	0.7351276	584.9941	128.3709	128.3709	128.3709	455.7062	0	0	0	584.9941	135.1272	128.3709	0	0	481.9456	416.2708	449.8669	0	449.8669	1089.57	97.28281	0	0	141.208	467.9953	0	1001.265
1/29/2023 11:00:00 AM	0.5140161	39.55548	-24.61839	26.86481	0.6452535	513.4748	148.8716	148.8716	148.8716	344.9111	324.689	0	0	513.4748	156.707	148.8716	0	0	32.07882	821.151	32.07882	0	32.07882	1120.002	100	0	0	163.7588	410.7798	0	1334.626
1/29/2023 12:00:00 PM	0.4119377	43.10486	-6.241074	19.12449	0.4449918	354.1121	187.5817	187.5817	187.5817	188.7775	156.6577	0	0	354.1121	197.4544	187.5817	0	0	0	850.0219	0	0	0	1120.002	100	0	0	206.3399	283.2897	0	1204.134
1/29/2023 1:00:00 PM	0.6666028	42.30385	13.11747	21.06699	0.9010049	716.9946	136.2965	136.2965	136.2965	526.0552	573.5247	0	0	716.9946	143.47	136.2965	0	0	0	850.0219	0	0	0	1120.002	100	0	0	149.9261	573.5957	0	1567.017
1/29/2023 2:00:00 PM	0.4746696	37.3516	30.51439	30.91566	0.5901018	469.5866	198.877	198.877	198.877	236.1191	260.2424	0	0	469.5866	209.3442	198.877	0	0	0	850.0219	0	0	0	1120.002	100	0	0	218.7647	375.6693	0	1319.609
1/29/2023 3:00:00 PM	0.4708016	29.26076	44.53921	43.59538	0.6705241	533.5845	154.3036	154.3036	154.3036	345.8017	371.1596	0	0	533.5845	162.4248	154.3036	0	0	0	850.0219	0	0	0	1120.002	100	0	0	169.7339	426.8676	0	1383.606
1/29/2023 4:00:00 PM	0.3345996	19.10739	55.47358	57.23594	0.5371518	427.4505	181.077	181.077	181.077	236.06	236.8431	0	0	427.4505	190.6074	181.077	0	0	0	850.0219	0	0	0	1120.002	100	0	0	199.1847	341.9604	0	1277.472
1/29/2023 5:00:00 PM	0.111034	7.664429	64.16307	71.26093	0.2198129	174.921	115.9423	115.9423	115.9423	150.869	52.8765	0	0	174.921	122.0445	115.9423	0	0	0	850.0219	0	0	0	1120.002	100	0	0	127.5365	139.9368	0	1024.943
1/29/2023 6:00:00 PM	0.001011753	0	71.39873	90	0	0	79.23071	79.23071	79.23071	0	0	0	0	0	83.40074	79.23071	0	0	0	850.0219	0	83.40074	-83.40074	1032.09	92.15072	0	0	87.15377	0	0	850.0219
1/29/2023 7:00:00 PM	0	0	77.81676	90	0	0	74.31293	74.31293	74.31293	0	0	0.00000000000001421085	0	0	78.22414	74.31293	0	0	92.66749	766.6212	0	78.22414	-78.22414	949.6346	84.78864	0	0	81.74422	0	0	766.6212
1/29/2023 8:00:00 PM	0	0	83.98844	90	0	0	28.32846	28.32846	28.32846	0	0	0.000000000000003552714	0	0	29.81943	28.32846	0	0	179.5832	688.397	0	29.81943	-29.81943	918.2022	81.98218	0	0	31.1613	0	0	688.397
1/29/2023 9:00:00 PM	0	0	90.61828	90	0	0	34.38852	34.38852	34.38852	0	0	0.000000000000007105427	0	0	36.19844	34.38852	0	0	212.7159	658.5776	0	36.19844	-36.19844	880.0457	78.57536	0	0	37.82737	0	0	658.5776
1/29/2023 10:00:00 PM	0	0	99.06332	90	0	0	30.83491	30.83491	30.83491	0	0	0.000000000000003552714	0	0	32.4578	30.83491	0	0	252.9364	622.3792	0	32.4578	-32.4578	845.8322	75.52058	0	0	33.9184	0	0	622.3792
1/29/2023 11:00:00 PM	0	0	113.5242	90	0	0	38.07911	38.07911	38.07911	0	0	0.000000000000007105427	0	0	40.08327	38.07911	0	0	289.0006	589.9214	0	40.08327	-40.08327	803.5807	71.74814	0	0	41.88701	0	0	589.9214
1/30/2023 12:00:00 AM	0	0	154.5598	90	0	0	30.72284	30.72284	30.72284	0	0	0.000000000000003552714	0	0	32.33983	30.72284	0	0	333.5376	549.8381	0	32.33983	-32.33983	769.4916	68.70447	0	0	33.79512	0	0	549.8381
1/30/2023 1:00:00 AM	0	0	-134.3599	90	0	0	36.28992	36.28992	36.28992	0	0	0.000000000000007105427	0	0	38.19991	36.28992	0	0	369.4707	517.4983	0	38.19991	-38.19991	729.2253	65.10928	0	0	39.91891	0	0	517.4983
1/30/2023 2:00:00 AM	0	0	-107.6202	90	0	0	25.08967	25.08967	25.08967	0	0	0	0	0	26.41018	25.08967	0	0	411.915	479.2984	0	26.41018	-26.41018	701.3865	62.62367	0	0	27.59864	0	0	479.2984
1/30/2023 3:00:00 AM	0	0	-96.07271	90	0	0	27.16504	27.16504	27.16504	0	0	0.000000000000003552714	0	0	28.59478	27.16504	0	0	441.2597	452.8882	0	28.59478	-28.59478	671.245	59.93247	0	0	29.88155	0	0	452.8882
1/30/2023 4:00:00 AM	0	0	-88.44171	90	0	0	35.44944	35.44944	35.44944	0	0	0.000000000000007105427	0	0	37.3152	35.44944	0	0	473.0317	424.2934	0	37.3152	-37.3152	631.9113	56.42054	0	0	38.99439	0	0	424.2934
1/30/2023 5:00:00 AM	0	0	-82.03551	90	0	0	35.49778	35.49778	35.49778	0	0	0.000000000000007105427	0	0	37.36609	35.49778	0	0	514.493	386.9782	0	37.36609	-37.36609	592.524	52.90382	0	0	39.04756	0	0	386.9782
1/30/2023 6:00:00 AM	0	0	-75.8196	90	0	0	36.69635	36.69635	36.69635	0	0	0.000000000000007105427	0	0	38.62774	36.69635	0	0	556.0109	349.6122	0	38.62774	-38.62774	551.8068	49.26836	0	0	40.36599	0	0	349.6122
1/30/2023 7:00:00 AM	0.02211533	0	-69.16248	90	0	0	112.605	112.605	112.605	0	0	0	0	0	118.5316	112.605	0	0	598.9306	310.9844	0	118.5316	-118.5316	426.8636	38.11274	0	0	123.8655	0	0	310.9844
1/30/2023 8:00:00 AM	0.1012646	11.9968	-61.48056	66.2028	0.1093364	87.00687	294.8056	265.4867	265.4867	32.77259	0	29.31887	124.9246	87.00687	279.4597	265.4867	0	0	730.6323	192.4528	0	192.4528	-192.4528	224.0004	20	0	0	324.2862	69.60549	0	279.4597
1/30/2023 9:00:00 AM	0.2591802	23.07451	-52.08086	52.25124	0.3093498	246.172	164.9494	164.9494	164.9494	149.2409	0	0	134.6717	246.172	173.631	164.9494	0	0	944.4688	0	72.54099	0	72.54099	292.8189	26.14449	0	0	181.4444	196.9376	0	246.172
1/30/2023 10:00:00 AM	0.2550952	32.62963	-40.11267	38.81403	0.257905	205.2336	229.0462	229.0462	229.0462	89.60361	0	0.00000000000002842171	150.9339	205.2336	241.1012	229.0462	0	0	871.9279	65.28689	0	35.86759	-35.86759	255.0111	22.7688	0	0	251.9508	164.1869	0	270.5205
1/30/2023 11:00:00 AM	0.3884144	39.76615	-24.80435	26.73791	0.4223717	336.1117	172.6699	172.6699	172.6699	194.6556	0	0	98.12736	336.1117	181.7578	172.6699	0	0	911.7807	29.4193	154.3539	0	154.3539	401.4441	35.84315	0	0	189.9369	268.8893	0	365.531
1/30/2023 12:00:00 PM	0.4127376	43.3482	-6.344303	18.89617	0.4449439	354.074	200.9338	200.9338	200.9338	176.2143	0	0	0	354.074	211.5092	200.9338	0	0	757.4268	168.3378	142.5647	0	142.5647	536.6929	47.91891	0	0	221.0272	283.2592	0	522.4118
1/30/2023 1:00:00 PM	0.5324304	42.55852	13.12261	20.82514	0.6536491	520.1558	167.0052	167.0052	167.0052	311.4608	0	0	0	520.1558	175.795	167.0052	0	0	614.8621	296.6461	344.3608	0	344.3608	863.3822	77.08754	0	0	183.7057	416.1246	0	816.8018
1/30/2023 2:00:00 PM	0.5669529	37.59533	30.60757	30.73485	0.7623031	606.6196	270.3689	270.3689	270.3689	224.3674	51.51947	0	0	606.6196	284.5989	270.3689	0	0	270.5013	606.5708	270.5013	0	270.5013	1120.002	100	0	0	297.4058	485.2957	0	1213.19
1/30/2023 3:00:00 PM	0.4442056	29.4826	44.68282	43.46103	0.6139546	488.568	272.7357	272.7357	272.7357	179.1361	201.4779	0	0	488.568	287.0901	272.7357	0	0	0	850.0219	0	0	0	1120.002	100	0	0	300.0092	390.8544	0	1338.59
1/30/2023 4:00:00 PM	0.3413188	19.30609	55.64232	57.13351	0.54561	434.1812	217.2741	217.2741	217.2741	199.8311	205.4717	0	0	434.1812	228.7095	217.2741	0	0	0	850.0219	0	0	0	1120.002	100	0	0	239.0015	347.345	0	1284.203
1/30/2023 5:00:00 PM	0.1414406	7.842844	64.34652	71.183	0.3207483	255.2426	206.2673	206.2673	206.2673	123.7436	38.11911	0	0	255.2426	217.1235	206.2673	0	0	0	850.0219	0	0	0	1120.002	100	0	0	226.894	204.1941	0	1105.265
1/30/2023 6:00:00 PM	0.002324393	0	71.59589	90	0	0	113.9359	113.9359	113.9359	0	0	0.00000000000001421085	0	0	119.9325	113.9359	0	0	0	850.0219	0	119.9325	-119.9325	993.5822	88.71252	0	0	125.3295	0	0	850.0219
1/30/2023 7:00:00 PM	0	0	78.03266	90	0	0	129.7092	129.7092	129.7092	0	0	0	0	0	136.536	129.7092	0	0	133.2584	730.0894	0	136.536	-136.536	849.6606	75.8624	0	0	142.6801	0	0	730.0894
1/30/2023 8:00:00 PM	0	0	84.23392	90	0	0	34.47959	34.47959	34.47959	0	0	0	0	0	36.29431	34.47959	0	0	284.9651	593.5534	0	36.29431	-36.29431	811.4031	72.44656	0	0	37.92755	0	0	593.5534
1/30/2023 9:00:00 PM	0	0	90.91302	90	0	0	29.62259	29.62259	29.62259	0	0	0.000000000000003552714	0	0	31.18167	29.62259	0	0	325.2921	557.2591	0	31.18167	-31.18167	778.5347	69.51189	0	0	32.58485	0	0	557.2591
1/30/2023 10:00:00 PM	0	0	99.44447	90	0	0	41.6461	41.6461	41.6461	0	0	0.000000000000007105427	0	0	43.838	41.6461	0	0	359.9384	526.0774	0	43.838	-43.838	732.3254	65.38607	0	0	45.81071	0	0	526.0774
1/30/2023 11:00:00 PM	0	0	114.0534	90	0	0	43.80208	43.80208	43.80208	0	0	0	0	0	46.10746	43.80208	0	0	408.6472	482.2394	0	46.10746	-46.10746	683.7239	61.04665	0	0	48.18229	0	0	482.2394
1/31/2023 12:00:00 AM	0	0	154.8656	90	0	0	33.94118	33.94118	33.94118	0	0	0.000000000000007105427	0	0	35.72756	33.94118	0	0	459.8778	436.132	0	35.72756	-35.72756	646.0637	57.68415	0	0	37.3353	0	0	436.132
1/31/2023 1:00:00 AM	0	0	-135.2253	90	0	0	26.66169	26.66169	26.66169	0	0	0	0	0	28.06494	26.66169	0	0	499.575	400.4044	0	28.06494	-28.06494	616.4807	55.04281	0	0	29.32786	0	0	400.4044
1/31/2023 2:00:00 AM	0	0	-108.2041	90	0	0	23.34719	23.34719	23.34719	0	0	0.000000000000003552714	0	0	24.57599	23.34719	0	0	530.7583	372.3394	0	24.57599	-24.57599	590.5753	52.72984	0	0	25.68191	0	0	372.3394
1/31/2023 3:00:00 AM	0	0	-96.48447	90	0	0	32.30494	32.30494	32.30494	0	0	0	0	0	34.0052	32.30494	0	0	558.065	347.7635	0	34.0052	-34.0052	554.7307	49.52943	0	0	35.53544	0	0	347.7635
1/31/2023 4:00:00 AM	0	0	-88.76796	90	0	0	28.47656	28.47656	28.47656	0	0	0.000000000000003552714	0	0	29.97533	28.47656	0	0	595.8485	313.7583	0	29.97533	-29.97533	523.1339	46.70829	0	0	31.32422	0	0	313.7583
1/31/2023 5:00:00 AM	0	0	-82.31623	90	0	0	23.13073	23.13073	23.13073	0	0	0.000000000000003552714	0	0	24.34813	23.13073	0	0	629.1545	283.7829	0	24.34813	-24.34813	497.4687	44.41676	0	0	25.4438	0	0	283.7829
1/31/2023 6:00:00 AM	0	0	-76.07607	90	0	0	37.17867	37.17867	37.17867	0	0	0	0	0	39.13544	37.17867	0	0	656.2079	259.4348	0	39.13544	-39.13544	456.2164	40.73352	0	0	40.89653	0	0	259.4348
1/31/2023 7:00:00 AM	0.02522357	0.05913989	-69.40744	80.40163	0.1084069	86.26717	80.06866	80.06866	80.06866	107.7415	0	0	0	86.26717	84.2828	80.06866	0	0	699.6918	220.2994	1.984375	0	1.984375	458.0989	40.90161	0	0	88.07552	69.01373	0	306.5665
1/31/2023 8:00:00 AM	0.192248	12.10556	-61.72147	66.21264	0.3383851	269.2775	195.2135	195.2135	195.2135	137.94	0	0	0	269.2775	205.4879	195.2135	0	0	697.7074	222.0853	63.78956	0	63.78956	518.615	46.30482	0	0	214.7348	215.422	0	491.3628
1/31/2023 9:00:00 AM	0.4299071	23.21334	-52.31928	52.2321	0.6580033	523.6207	200.9315	200.9315	200.9315	260.5967	0	0	0	523.6207	211.5068	200.9315	0	0	633.9178	279.4959	312.1139	0	312.1139	814.7122	72.74202	0	0	221.0246	418.8966	0	803.1166
1/31/2023 10:00:00 AM	0.6299725	32.80557	-40.33937	38.753	0.8987198	715.1762	241.5889	241.5889	241.5889	296.0302	139.0682	0	0	715.1762	254.3041	241.5889	0	0	321.8039	560.3984	321.8039	0	321.8039	1120.002	100	0	0	265.7478	572.141	0	1275.575
1/31/2023 11:00:00 AM	0.6959931	39.98258	-24.99088	26.6071	0.9583164	762.6016	170.8986	170.8986	170.8986	446.2303	582.7083	0	0	762.6016	179.8933	170.8986	0	0	0	850.0219	0	0	0	1120.002	100	0	0	187.9885	610.0812	0	1612.624
1/31/2023 12:00:00 PM	0.6713514	43.59712	-6.445327	18.66255	0.896036	713.0405	206.9128	206.9128	206.9128	344.6092	495.2376	0	0	713.0405	217.8029	206.9128	0	0	0	850.0219	0	0	0	1120.002	100	0	0	227.6041	570.4324	0	1563.062
1/31/2023 1:00:00 PM	0.7366408	42.81789	13.13305	20.58027	1.00459	799.4247	127.526	127.526	127.526	626.8721	665.1869	0	0	799.4247	134.2379	127.526	0	0	0	850.0219	0	0	0	1120.002	100	0	0	140.2786	639.5398	0	1649.447
1/31/2023 2:00:00 PM	0.6675157	37.84243	30.70771	30.55432	0.9271033	737.7631	197.907	197.907	197.907	372.7827	529.4399	0	0	737.7631	208.3231	197.907	0	0	0	850.0219	0	0	0	1120.002	100	0	0	217.6977	590.2104	0	1587.785
1/31/2023 3:00:00 PM	0.4985972	29.70655	44.83355	43.3283	0.7132817	567.6097	204.2655	204.2655	204.2655	277.8784	352.5935	0	0	567.6097	215.0163	204.2655	0	0	0	850.0219	0	0	0	1120.002	100	0	0	224.692	454.0878	0	1417.632
1/31/2023 4:00:00 PM	0.3189143	19.50598	55.81776	57.03326	0.4936816	392.8581	196.411	196.411	196.411	200.0184	186.1097	0	0	392.8581	206.7484	196.411	0	0	0	850.0219	0	0	0	1120.002	100	0	0	216.0521	314.2865	0	1242.88
1/31/2023 5:00:00 PM	0.0756581	8.021811	64.53623	71.10757	0.0922271	73.39176	208.8558	208.8558	208.8558	35.13992	0	0.00000000000002842171	0	73.39176	219.8482	208.8558	0	0	0	850.0219	0	146.4564	-146.4564	965.6236	86.21622	0	0	229.7414	58.71341	0	923.4137
1/31/2023 6:00:00 PM	0.002186495	0	71.79905	90	0	0	110.6872	110.6872	110.6872	0	0	0.00000000000001421085	0	0	116.5128	110.6872	0	0	162.7294	703.5655	0	116.5128	-116.5128	842.8083	75.25059	0	0	121.7559	0	0	703.5655
1/31/2023 7:00:00 PM	0	0	78.25457	90	0	0	109.1512	109.1512	109.1512	0	0	0.00000000000001421085	0	0	114.896	109.1512	0	0	292.1881	587.0527	0	114.896	-114.896	721.6973	64.43713	0	0	120.0663	0	0	587.0527
1/31/2023 8:00:00 PM	0	0	84.48569	90	0	0	29.16405	29.16405	29.16405	0	0	0.000000000000003552714	0	0	30.699	29.16405	0	0	419.8503	472.1567	0	30.699	-30.699	689.3377	61.54789	0	0	32.08045	0	0	472.1567
1/31/2023 9:00:00 PM	0	0	91.21474	90	0	0	36.76507	36.76507	36.76507	0	0	0	0	0	38.70008	36.76507	0	0	453.9603	441.4577	0	38.70008	-38.70008	648.5443	57.90562	0	0	40.44158	0	0	441.4577
1/31/2023 10:00:00 PM	0	0	99.83367	90	0	0	25.79791	25.79791	25.79791	0	0	0.000000000000003552714	0	0	27.1557	25.79791	0	0	496.9604	402.7576	0	27.1557	-27.1557	619.9196	55.34986	0	0	28.3777	0	0	402.7576
1/31/2023 11:00:00 PM	0	0	114.5912	90	0	0	27.24166	27.24166	27.24166	0	0	0.000000000000003552714	0	0	28.67544	27.24166	0	0	527.1334	375.6019	0	28.67544	-28.67544	589.6931	52.65106	0	0	29.96583	0	0	375.6019
2/1/2023 12:00:00 AM	0	0	155.1817	90	0	0	18.33053	18.33053	18.33053	0	0	0.000000000000003552714	0	0	19.29529	18.33053	0	0	558.9949	346.9265	0	19.29529	-19.29529	569.3541	50.83508	0	0	20.16358	0	0	346.9265
2/1/2023 1:00:00 AM	0	0	-136.076	90	0	0	35.80513	35.80513	35.80513	0	0	0.000000000000007105427	0	0	37.68961	35.80513	0	0	580.4341	327.6312	0	37.68961	-37.68961	529.6257	47.28792	0	0	39.38564	0	0	327.6312
2/1/2023 2:00:00 AM	0	0	-108.7924	90	0	0	21.15539	21.15539	21.15539	0	0	0	0	0	22.26884	21.15539	0	0	622.3115	289.9416	0	22.26884	-22.26884	506.1523	45.19208	0	0	23.27093	0	0	289.9416
2/1/2023 3:00:00 AM	0	0	-96.90137	90	0	0	24.58067	24.58067	24.58067	0	0	0.000000000000003552714	0	0	25.87439	24.58067	0	0	647.0546	267.6728	0	25.87439	-25.87439	478.8783	42.7569	0	0	27.03874	0	0	267.6728
2/1/2023 4:00:00 AM	0	0	-89.09871	90	0	0	23.2215	23.2215	23.2215	0	0	0.000000000000003552714	0	0	24.44369	23.2215	0	0	675.804	241.7984	0	24.44369	-24.44369	453.1124	40.45638	0	0	25.54366	0	0	241.7984
2/1/2023 5:00:00 AM	0	0	-82.60088	90	0	0	32.45795	32.45795	32.45795	0	0	0.000000000000007105427	0	0	34.16627	32.45795	0	0	702.9636	217.3547	0	34.16627	-34.16627	417.098	37.24082	0	0	35.70375	0	0	217.3547
2/1/2023 6:00:00 AM	0	0	-76.33606	90	0	0	23.0579	23.0579	23.0579	0	0	0.000000000000003552714	0	0	24.27147	23.0579	0	0	740.9261	183.1884	0	24.27147	-24.27147	391.5136	34.9565	0	0	25.36369	0	0	183.1884
2/1/2023 7:00:00 AM	0.008101853	0.1498457	-69.65563	80.43171	0.008462059	6.733872	105.7184	105.7184	105.7184	6.369629	0	0	0	6.733872	111.2826	105.7184	0	0	767.8945	158.9169	0	104.5487	-104.5487	281.3096	25.11688	0	0	116.2903	5.387097	0	165.6508
2/1/2023 8:00:00 AM	0.1730707	12.21949	-61.96536	66.21945	0.2775574	220.8725	235.6911	235.6911	235.6911	93.71268	0	0.00000000000002842171	165.6446	220.8725	248.0959	235.6911	0	0	884.0596	54.36825	0	27.22345	-27.22345	252.6136	22.55474	0	0	259.2602	176.698	0	275.2407
2/1/2023 9:00:00 AM	0.3415243	23.35748	-52.56039	52.20981	0.479557	381.6181	129.5241	129.5241	129.5241	294.6309	0	0	44.18153	381.6181	136.3412	129.5241	0	0	914.3079	27.1448	245.2769	0	245.2769	485.3037	43.3306	0	0	142.4765	305.2945	0	408.7629
2/1/2023 10:00:00 AM	0.5740569	32.98705	-40.56811	38.68863	0.8106683	645.1074	215.0325	215.0325	215.0325	300.0046	0	0	0	645.1074	226.35	215.0325	0	0	669.031	247.8941	418.7574	0	418.7574	882.5718	78.8009	0	0	236.5357	516.0859	0	893.0014
2/1/2023 11:00:00 AM	0.7245364	40.20472	-25.17795	26.47244	0.9961429	792.7028	161.197	161.197	161.197	491.7604	372.7482	0	0	792.7028	169.681	161.197	0	0	250.2736	624.7757	250.2736	0	250.2736	1120.002	100	0	0	177.3167	634.1622	0	1417.479
2/1/2023 12:00:00 PM	0.697325	43.85154	-6.544085	18.42369	0.9355634	744.4954	270.3589	270.3589	270.3589	275.373	459.9071	0	0	744.4954	284.5883	270.3589	0	0	0	850.0219	0	0	0	1120.002	100	0	0	297.3947	595.5963	0	1594.517
2/1/2023 1:00:00 PM	0.7308394	43.08188	13.14889	20.33256	0.9923764	789.7056	153.6526	153.6526	153.6526	513.9552	627.966	0	0	789.7056	161.7396	153.6526	0	0	0	850.0219	0	0	0	1120.002	100	0	0	169.0179	631.7645	0	1639.728
2/1/2023 2:00:00 PM	0.7170672	38.0928	30.81489	30.37427	0.9950695	791.8486	195.6351	195.6351	195.6351	404.758	585.917	0	0	791.8486	205.9317	195.6351	0	0	0	850.0219	0	0	0	1120.002	100	0	0	215.1986	633.4789	0	1641.871
2/1/2023 3:00:00 PM	0.5584669	29.93251	44.99144	43.19731	0.8069356	642.1369	190.5962	190.5962	190.5962	336.9096	441.5093	0	0	642.1369	200.6276	190.5962	0	0	0	850.0219	0	0	0	1120.002	100	0	0	209.6558	513.7095	0	1492.159
2/1/2023 4:00:00 PM	0.3109573	19.70694	55.9999	56.93531	0.4707456	374.6063	249.7102	249.7102	249.7102	150.0164	111.7535	0	0	374.6063	262.8528	249.7102	0	0	0	850.0219	0	0	0	1120.002	100	0	0	274.6812	299.685	0	1224.628
2/1/2023 5:00:00 PM	0.109505	8.201243	64.73218	71.03474	0.190139	151.3073	136.084	136.084	136.084	111.1867	8.061028	0	0	151.3073	143.2463	136.084	0	0	0	850.0219	0	0	0	1120.002	100	0	0	149.6924	121.0459	0	1001.329
2/1/2023 6:00:00 PM	0.002744105	0	72.00817	90	0	0	106.7847	106.7847	106.7847	0	0	0.00000000000001421085	0	0	112.405	106.7847	0	0	0	850.0219	0	112.405	-112.405	1001.517	89.42098	0	0	117.4632	0	0	850.0219
2/1/2023 7:00:00 PM	0	0	78.48241	90	0	0	76.17934	76.17934	76.17934	0	0	0	0	0	80.18877	76.17934	0	0	124.8944	737.6169	0	80.18877	-80.18877	916.9906	81.87399	0	0	83.79726	0	0	737.6169
2/1/2023 8:00:00 PM	0	0	84.74368	90	0	0	26.26568	26.26568	26.26568	0	0	0	0	0	27.64809	26.26568	0	0	213.9931	657.4282	0	27.64809	-27.64809	887.8469	79.27189	0	0	28.89225	0	0	657.4282
2/1/2023 9:00:00 PM	0	0	91.52331	90	0	0	25.05002	25.05002	25.05002	0	0	0.000000000000003552714	0	0	26.36844	25.05002	0	0	244.7132	629.7801	0	26.36844	-26.36844	860.0522	76.79022	0	0	27.55502	0	0	629.7801
2/1/2023 10:00:00 PM	0	0	100.2307	90	0	0	31.99148	31.99148	31.99148	0	0	0.000000000000003552714	0	0	33.67524	31.99148	0	0	274.0114	603.4116	0	33.67524	-33.67524	824.5554	73.62086	0	0	35.19062	0	0	603.4116
2/1/2023 11:00:00 PM	0	0	115.137	90	0	0	28.76842	28.76842	28.76842	0	0	0.000000000000003552714	0	0	30.28255	28.76842	0	0	311.4284	569.7364	0	30.28255	-30.28255	792.6348	70.77082	0	0	31.64526	0	0	569.7364
2/2/2023 12:00:00 AM	0	0	155.5071	90	0	0	30.1378	30.1378	30.1378	0	0	0.000000000000003552714	0	0	31.724	30.1378	0	0	345.0757	539.4539	0	31.724	-31.724	759.1947	67.7851	0	0	33.15158	0	0	539.4539
2/2/2023 1:00:00 AM	0	0	-136.911	90	0	0	23.23548	23.23548	23.23548	0	0	0.000000000000003552714	0	0	24.4584	23.23548	0	0	380.3245	507.7299	0	24.4584	-24.4584	733.4133	65.4832	0	0	25.55903	0	0	507.7299
2/2/2023 2:00:00 AM	0	0	-109.3843	90	0	0	21.56924	21.56924	21.56924	0	0	0.000000000000003552714	0	0	22.70446	21.56924	0	0	407.5005	483.2715	0	22.70446	-22.70446	709.4807	63.34636	0	0	23.72616	0	0	483.2715
2/2/2023 3:00:00 AM	0	0	-97.32309	90	0	0	29.79892	29.79892	29.79892	0	0	0.000000000000003552714	0	0	31.36728	29.79892	0	0	432.7277	460.567	0	31.36728	-31.36728	676.4167	60.39423	0	0	32.77881	0	0	460.567
2/2/2023 4:00:00 AM	0	0	-89.43375	90	0	0	40.03085	40.03085	40.03085	0	0	0.000000000000007105427	0	0	42.13774	40.03085	0	0	467.5802	429.1997	0	42.13774	-42.13774	631.9996	56.42842	0	0	44.03394	0	0	429.1997
2/2/2023 5:00:00 AM	0	0	-82.88932	90	0	0	37.02284	37.02284	37.02284	0	0	0	0	0	38.97141	37.02284	0	0	514.4	387.062	0	38.97141	-38.97141	590.9201	52.76062	0	0	40.72513	0	0	387.062
2/2/2023 6:00:00 AM	0	0	-76.59947	90	0	0	21.15228	21.15228	21.15228	0	0	0	0	0	22.26556	21.15228	0	0	557.7015	348.0906	0	22.26556	-22.26556	567.4501	50.66509	0	0	23.26751	0	0	348.0906
2/2/2023 7:00:00 AM	0.01758024	0.2456384	-69.90697	80.45887	0.03680325	29.287	101.1342	101.1342	101.1342	28.95857	0	0	0	29.287	106.457	101.1342	0	0	582.441	325.825	0	77.17001	-77.17001	486.1058	43.40222	0	0	111.2476	23.4296	0	355.112
2/2/2023 8:00:00 AM	0.1986714	12.33857	-62.21219	66.22324	0.3467176	275.9082	183.4809	183.4809	183.4809	150.3744	0	0	0	275.9082	193.1378	183.4809	0	0	668.1855	248.655	82.77048	0	82.77048	564.6288	50.41319	0	0	201.829	220.7266	0	524.5632
2/2/2023 9:00:00 AM	0.2451427	23.50693	-52.80413	52.1844	0.278428	221.5653	199.6121	199.6121	199.6121	110.9979	0	0	0	221.5653	210.118	199.6121	0	0	585.415	323.1484	11.44734	0	11.44734	575.4887	51.38282	0	0	219.5733	177.2522	0	544.7137
2/2/2023 10:00:00 AM	0.4364196	33.17404	-40.79887	38.62099	0.5522972	439.5028	237.4762	237.4762	237.4762	185.0723	0	0	0	439.5028	249.9749	237.4762	0	0	573.9677	333.451	189.5278	0	189.5278	755.2906	67.43652	0	0	261.2238	351.6022	0	772.9538
2/2/2023 11:00:00 AM	0.231443	40.43251	-25.36554	26.33406	0.2246095	178.738	231.1624	231.1624	231.1624	77.32138	0	0	0	178.738	243.3289	231.1624	0	0	384.4398	504.0261	0	64.5909	-64.5909	687.2058	61.35754	0	0	254.2787	142.9904	0	682.764
2/2/2023 12:00:00 PM	0.4117808	44.11142	-6.640511	18.17967	0.4398017	349.982	224.2797	224.2797	224.2797	156.0471	0	0	0	349.982	236.0839	224.2797	0	0	456.2075	439.4352	113.8981	0	113.8981	795.259	71.00512	0	0	246.7077	279.9856	0	789.4171
2/2/2023 1:00:00 PM	0.3300824	43.35041	13.17023	20.08216	0.3321097	264.2837	270.463	270.463	270.463	97.71529	0	0	0	264.2837	284.6979	270.463	0	0	342.3095	541.9434	0	20.41417	-20.41417	773.7405	69.08384	0	0	297.5093	211.427	0	806.2271
2/2/2023 2:00:00 PM	0.1939461	38.34634	30.9292	30.1949	0.1873487	149.0869	218.3441	218.3441	218.3441	68.28071	0	0.00000000000002842171	0	149.0869	229.8359	218.3441	0	0	364.9919	521.5292	0	80.749	-80.749	688.6236	61.48413	0	0	240.1785	119.2695	0	670.6161
2/2/2023 3:00:00 PM	0.1230531	30.16039	45.15654	43.06823	0.1186147	94.3903	184.7573	184.7573	184.7573	51.08881	0	0	0	94.3903	194.4813	184.7573	0	0	454.713	440.7802	0	100.091	-100.091	583.1184	52.06404	0	0	203.233	75.51224	0	535.1705
2/2/2023 4:00:00 PM	0.0713652	19.90889	56.18874	56.83976	0.06884105	54.78179	186.3582	186.3582	186.3582	29.39597	0	0	0	54.78179	196.1665	186.3582	0	0	565.9252	340.6892	0	141.3847	-141.3847	434.0858	38.75759	0	0	204.994	43.82544	0	395.471
2/2/2023 5:00:00 PM	0.1389911	8.381056	64.93433	70.96457	0.2880838	229.2491	180.6172	180.6172	180.6172	126.9254	0	0	0	229.2491	190.1234	180.6172	0	0	723.0193	199.3045	39.12574	0	39.12574	471.2038	42.07168	0	0	198.6789	183.3993	0	428.5536
2/2/2023 6:00:00 PM	0.002813651	0	72.22321	90	0	0	131.4195	131.4195	131.4195	0	0	0	0	0	138.3363	131.4195	0	0	683.8936	234.5177	0	138.3363	-138.3363	325.3845	29.05213	0	0	144.5614	0	0	234.5177
2/2/2023 7:00:00 PM	0	0	78.71614	90	0	0	94.88162	91.37231	91.37231	0	0	3.509309	12.99747	0	96.18138	91.37231	0	0	837.6006	96.18138	0	96.18138	-96.18138	224.0004	20	0	0	104.3698	0	0	96.18138
2/2/2023 8:00:00 PM	0	0	85.0078	90	0	0	32.92336	0	0	0	0	32.92336	36.2157	0	0	0	0	0	944.4688	0	0	0	0	224.0004	20	0	0	36.2157	0	0	0
2/2/2023 9:00:00 PM	0	0	91.83862	90	0	0	27.70668	0	0	0	0	27.70668	30.47735	0	0	0	0	0	944.4688	0	0	0	0	224.0004	20	0	0	30.47735	0	0	0
2/2/2023 10:00:00 PM	0	0	100.6355	90	0	0	37.89393	0	0	0	0	37.89393	41.68332	0	0	0	0	0	944.4688	0	0	0	0	224.0004	20	0	0	41.68332	0	0	0
2/2/2023 11:00:00 PM	0	0	115.6906	90	0	0	38.5575	0	0	0	0	38.5575	42.41325	0	0	0	0	0	944.4688	0	0	0	0	224.0004	20	0	0	42.41325	0	0	0
2/3/2023 12:00:00 AM	0	0	155.841	90	0	0	30.62807	0	0	0	0	30.62807	33.69088	0	0	0	0	0	944.4688	0	0	0	0	224.0004	20	0	0	33.69088	0	0	0
2/3/2023 1:00:00 AM	0	0	-137.7291	90	0	0	27.21206	0	0	0	0	27.21206	29.93327	0	0	0	0	0	944.4688	0	0	0	0	224.0004	20	0	0	29.93327	0	0	0
2/3/2023 2:00:00 AM	0	0	-109.9793	90	0	0	25.04786	0	0	0	0	25.04786	27.55265	0	0	0	0	0	944.4688	0	0	0	0	224.0004	20	0	0	27.55265	0	0	0
2/3/2023 3:00:00 AM	0	0	-97.74931	90	0	0	33.58227	0	0	0	0	33.58227	36.94049	0	0	0	0	0	944.4688	0	0	0	0	224.0004	20	0	0	36.94049	0	0	0
2/3/2023 4:00:00 AM	0	0	-89.77291	90	0	0	41.18634	0	0	0	0	41.18634	45.30497	0	0	0	0	0	944.4688	0	0	0	0	224.0004	20	0	0	45.30497	0	0	0
2/3/2023 5:00:00 AM	0	0	-83.18142	90	0	0	26.68091	0	0	0	0	26.68091	29.349	0	0	0	0	0	944.4688	0	0	0	0	224.0004	20	0	0	29.349	0	0	0
2/3/2023 6:00:00 AM	0	0	-76.8662	90	0	0	27.78561	0	0	0	0	27.78561	30.56417	0	0	0	0	0	944.4688	0	0	0	0	224.0004	20	0	0	30.56417	0	0	0
2/3/2023 7:00:00 AM	0.02591843	0.3465098	-70.16138	80.48307	0.1027232	81.74423	89.28238	77.65702	77.65702	105.2632	0	11.62536	82.67921	81.74423	81.74423	77.65702	0	0	944.4688	0	0	0	0	224.0004	20	0	0	98.21062	65.39539	0	81.74423
2/3/2023 8:00:00 AM	0.08942344	12.46277	-62.46189	66.22401	0.09065596	72.14149	230.675	68.53442	68.53442	105.2632	0	162.1406	240.0356	72.14149	72.14149	68.53442	0	0	944.4688	0	0	0	0	224.0004	20	0	0	253.7425	57.7132	0	72.14149
2/3/2023 9:00:00 AM	0.1417592	23.66163	-53.05046	52.1559	0.1382086	109.9826	157.8815	104.4834	104.4834	105.2632	0	53.39808	152.773	109.9826	109.9826	104.4834	0	0	944.4688	0	0	0	0	224.0004	20	0	0	173.6697	87.98605	0	109.9826
2/3/2023 10:00:00 AM	0.3023051	33.36647	-41.03162	38.55014	0.3182831	253.2808	160.8901	160.8901	160.8901	157.4248	0	0	128.8557	253.2808	169.358	160.8901	0	0	944.4688	0	83.92283	0	83.92283	303.6166	27.10857	0	0	176.9791	202.6246	0	253.2808
2/3/2023 11:00:00 AM	0.7312148	40.66592	-25.55362	26.19204	0.9986246	794.6777	180.6843	180.6843	180.6843	439.8156	0	0	0	794.6777	190.194	180.6843	0	0	860.546	75.53055	604.4837	0	604.4837	877.0802	78.31058	0	0	198.7527	635.7421	0	870.2083
2/3/2023 12:00:00 PM	0.8248205	44.37667	-6.734544	17.93054	1.11541	887.6122	169.276	169.276	169.276	524.3581	453.3647	0	0	887.6122	178.1852	169.276	0	0	256.0623	619.5659	256.0623	0	256.0623	1120.002	100	0	0	186.2035	710.0897	0	1507.178
2/3/2023 1:00:00 PM	0.7168908	43.62339	13.19718	19.82925	0.9636432	766.8405	210.6798	210.6798	210.6798	363.9838	545.0723	0	0	766.8405	221.7682	210.6798	0	0	0	850.0219	0	0	0	1120.002	100	0	0	231.7478	613.4724	0	1616.862
2/3/2023 2:00:00 PM	0.5344152	38.60295	31.05074	30.0164	0.6861296	546.0029	261.0671	261.0671	261.0671	209.1427	271.1954	0	0	546.0029	274.8075	261.0671	0	0	0	850.0219	0	0	0	1120.002	100	0	0	287.1738	436.8023	0	1396.025
2/3/2023 3:00:00 PM	0.2970581	30.39005	45.32887	42.94119	0.3226705	256.7722	156.8896	156.8896	156.8896	163.6643	91.62533	0	0	256.7722	165.1469	156.8896	0	0	0	850.0219	0	0	0	1120.002	100	0	0	172.5785	205.4178	0	1106.794
2/3/2023 4:00:00 PM	0.1757582	20.11172	56.38428	56.74672	0.1853859	147.5249	164.0784	164.0784	164.0784	89.91124	0	0.00000000000002842171	0	147.5249	172.7141	164.0784	0	0	0	850.0219	0	25.18919	-25.18919	1093.451	97.62931	0	0	180.4863	118.0199	0	997.5469
2/3/2023 5:00:00 PM	0.089915	8.561165	65.14266	70.89713	0.1181429	94.01482	148.6786	148.6786	148.6786	63.23361	0	0	0	94.01482	156.5037	148.6786	0	0	27.98798	824.8328	0	62.48892	-62.48892	1027.581	91.74815	0	0	163.5464	75.21186	0	918.8476
2/3/2023 6:00:00 PM	0.003280802	0	72.44412	90	0	0	156.2513	156.2513	156.2513	0	0	0	0	0	164.475	156.2513	0	0	97.42012	762.3438	0	164.475	-164.475	854.2095	76.26855	0	0	171.8764	0	0	762.3438
2/3/2023 7:00:00 PM	0	0	78.95568	90	0	0	122.5336	122.5336	122.5336	0	0	0	0	0	128.9828	122.5336	0	0	280.1701	597.8688	0	128.9828	-128.9828	718.2498	64.12931	0	0	134.787	0	0	597.8688
2/3/2023 8:00:00 PM	0	0	85.27797	90	0	0	33.48405	33.48405	33.48405	0	0	0	0	0	35.24636	33.48405	0	0	423.4843	468.886	0	35.24636	-35.24636	681.0968	60.8121	0	0	36.83245	0	0	468.886
2/3/2023 9:00:00 PM	0	0	92.16054	90	0	0	32.64461	32.64461	32.64461	0	0	0.000000000000007105427	0	0	34.36274	32.64461	0	0	462.6469	433.6397	0	34.36274	-34.36274	644.8753	57.57804	0	0	35.90907	0	0	433.6397
2/3/2023 10:00:00 PM	0	0	101.0477	90	0	0	23.40629	23.40629	23.40629	0	0	0.000000000000003552714	0	0	24.6382	23.40629	0	0	500.8278	399.2769	0	24.6382	-24.6382	618.9044	55.25921	0	0	25.74692	0	0	399.2769
2/3/2023 11:00:00 PM	0	0	116.2514	90	0	0	30.66712	30.66712	30.66712	0	0	0.000000000000007105427	0	0	32.28118	30.66712	0	0	528.2036	374.6388	0	32.28118	-32.28118	584.877	52.22106	0	0	33.73383	0	0	374.6388
2/4/2023 12:00:00 AM	0	0	156.1825	90	0	0	19.95808	19.95808	19.95808	0	0	0	0	0	21.0085	19.95808	0	0	564.0715	342.3576	0	21.0085	-21.0085	562.7321	50.24384	0	0	21.95388	0	0	342.3576
2/4/2023 1:00:00 AM	0	0	-138.5294	90	0	0	29.73883	29.73883	29.73883	0	0	0.000000000000003552714	0	0	31.30403	29.73883	0	0	587.4143	321.3491	0	31.30403	-31.30403	529.7347	47.29765	0	0	32.71271	0	0	321.3491
2/4/2023 2:00:00 AM	0	0	-110.5767	90	0	0	28.61096	28.61096	28.61096	0	0	0.000000000000003552714	0	0	30.1168	28.61096	0	0	622.1965	290.045	0	30.1168	-30.1168	497.9889	44.4632	0	0	31.47206	0	0	290.045
2/4/2023 3:00:00 AM	0	0	-98.17972	90	0	0	22.54059	22.54059	22.54059	0	0	0.000000000000003552714	0	0	23.72694	22.54059	0	0	655.6597	259.9283	0	23.72694	-23.72694	472.9785	42.23014	0	0	24.79465	0	0	259.9283
2/4/2023 4:00:00 AM	0	0	-90.11599	90	0	0	24.1105	24.1105	24.1105	0	0	0.000000000000003552714	0	0	25.37948	24.1105	0	0	682.0229	236.2013	0	25.37948	-25.37948	446.2262	39.84154	0	0	26.52155	0	0	236.2013
2/4/2023 5:00:00 AM	0	0	-83.47703	90	0	0	24.70303	24.70303	24.70303	0	0	0.000000000000003552714	0	0	26.00319	24.70303	0	0	710.2224	210.8218	0	26.00319	-26.00319	418.8164	37.39425	0	0	27.17334	0	0	210.8218
2/4/2023 6:00:00 AM	0	0	-77.13614	90	0	0	20.21415	20.21415	20.21415	0	0	0	0	0	21.27805	20.21415	0	0	739.1148	184.8186	0	21.27805	-21.27805	396.3874	35.39166	0	0	22.23557	0	0	184.8186
2/4/2023 7:00:00 AM	0.03583568	0.4524483	-70.41879	80.5043	0.1720977	136.9506	62.7531	62.7531	62.7531	218.2371	0	0	0	136.9506	66.05589	62.7531	0	0	762.7571	163.5406	70.89468	0	70.89468	463.644	41.3967	0	0	69.02841	109.5605	0	300.4911
2/4/2023 8:00:00 AM	0.2667391	12.59207	-62.71439	66.22176	0.4858596	386.6336	150.4494	150.4494	150.4494	256.9858	0	0	0	386.6336	158.3678	150.4494	0	0	691.8624	227.3458	228.2658	0	228.2658	680.1959	60.73166	0	0	165.4943	309.3069	0	613.9794
2/4/2023 9:00:00 AM	0.5126254	23.82154	-53.29935	52.12435	0.7736721	615.6667	186.9746	186.9746	186.9746	329.2784	0	0	0	615.6667	196.8153	186.9746	0	0	463.5966	432.785	418.8514	0	418.8514	1077.553	96.20992	0	0	205.672	492.5334	0	1048.452
2/4/2023 10:00:00 AM	0.6910037	33.5643	-41.26633	38.47617	0.9732158	774.4581	171.1052	171.1052	171.1052	452.621	549.6022	0	0	774.4581	180.1107	171.1052	0	0	44.74512	809.7513	44.74512	0	44.74512	1120.002	100	0	0	188.2157	619.5665	0	1584.209
2/4/2023 11:00:00 AM	0.7908478	40.90486	-25.74216	26.0465	1.079178	858.7802	126.6535	126.6535	126.6535	678.055	725.4608	0	0	858.7802	133.3194	126.6535	0	0	0	850.0219	0	0	0	1120.002	100	0	0	139.3188	687.0242	0	1708.802
2/4/2023 12:00:00 PM	0.8709175	44.64725	-6.826123	17.67638	1.176024	935.8475	113.9644	113.9644	113.9644	821.175	815.8849	0	0	935.8475	119.9626	113.9644	0	0	0	850.0219	0	0	0	1120.002	100	0	0	125.3609	748.678	0	1785.869
2/4/2023 1:00:00 PM	0.8508343	43.90073	13.22985	19.57401	1.150921	915.8707	129.1049	129.1049	129.1049	709.4006	779.9709	0	0	915.8707	135.8999	129.1049	0	0	0	850.0219	0	0	0	1120.002	100	0	0	142.0154	732.6966	0	1765.893
2/4/2023 2:00:00 PM	0.6843609	38.86251	31.17958	29.83897	0.9370646	745.6899	132.7672	132.7672	132.7672	561.6522	605.935	0	0	745.6899	139.755	132.7672	0	0	0	850.0219	0	0	0	1120.002	100	0	0	146.0439	596.5519	0	1595.712
2/4/2023 3:00:00 PM	0.4888725	30.62141	45.50849	42.81635	0.6781552	539.6571	76.53416	76.53416	76.53416	705.1193	459.0948	0	0	539.6571	80.56227	76.53416	0	0	0	850.0219	0	0	0	1120.002	100	0	0	84.18758	431.7257	0	1389.679
2/4/2023 4:00:00 PM	0.2995845	20.31533	56.58651	56.65628	0.4296992	341.9427	83.18982	83.18982	83.18982	411.0391	254.3745	0	0	341.9427	87.56824	83.18982	0	0	0	850.0219	0	0	0	1120.002	100	0	0	91.5088	273.5541	0	1191.965
2/4/2023 5:00:00 PM	0.0727223	8.741488	65.35713	70.83248	0.07977675	63.48412	92.50861	92.50861	92.50861	68.6251	0	0	0	63.48412	97.37748	92.50861	0	0	0	850.0219	0	33.89336	-33.89336	1084.276	96.81012	0	0	101.7595	50.7873	0	913.506
2/4/2023 6:00:00 PM	0.00306675	0	72.67085	90	0	0	84.96119	84.96119	84.96119	0	0	0.00000000000001421085	0	0	89.43283	84.96119	0	0	37.65929	816.1286	0	89.43283	-89.43283	990.005	88.39313	0	0	93.45731	0	0	816.1286
2/4/2023 7:00:00 PM	0	0	79.20096	90	0	0	45.79518	45.79518	45.79518	0	0	0	0	0	48.20545	45.79518	0	0	137.0291	726.6957	0	48.20545	-48.20545	939.192	83.85626	0	0	50.3747	0	0	726.6957
2/4/2023 8:00:00 PM	0	0	85.55409	90	0	0	32.83957	32.83957	32.83957	0	0	0	0	0	34.56796	32.83957	0	0	190.5907	678.4903	0	34.56796	-34.56796	902.7542	80.60289	0	0	36.12352	0	0	678.4903
2/4/2023 9:00:00 PM	0	0	92.48897	90	0	0	25.34061	25.34061	25.34061	0	0	0.000000000000003552714	0	0	26.67433	25.34061	0	0	228.9996	643.9223	0	26.67433	-26.67433	874.637	78.09243	0	0	27.87467	0	0	643.9223
2/4/2023 10:00:00 PM	0	0	101.4672	90	0	0	24.38905	24.38905	24.38905	0	0	0.000000000000003552714	0	0	25.67268	24.38905	0	0	258.6377	617.248	0	25.67268	-25.67268	847.5756	75.67624	0	0	26.82795	0	0	617.248
2/4/2023 11:00:00 PM	0	0	116.819	90	0	0	24.27535	24.27535	24.27535	0	0	0.000000000000003552714	0	0	25.553	24.27535	0	0	287.1629	591.5753	0	25.553	-25.553	820.6404	73.27132	0	0	26.70289	0	0	591.5753
2/5/2023 12:00:00 AM	0	0	156.5309	90	0	0	30.62841	30.62841	30.62841	0	0	0.000000000000003552714	0	0	32.24043	30.62841	0	0	315.5551	566.0223	0	32.24043	-32.24043	786.6559	70.237	0	0	33.69125	0	0	566.0223
2/5/2023 1:00:00 AM	0	0	-139.3112	90	0	0	30.7883	30.7883	30.7883	0	0	0.000000000000007105427	0	0	32.40874	30.7883	0	0	351.3778	533.7819	0	32.40874	-32.40874	752.4941	67.18684	0	0	33.86713	0	0	533.7819
2/5/2023 2:00:00 AM	0	0	-111.1758	90	0	0	20.22993	20.22993	20.22993	0	0	0.000000000000003552714	0	0	21.29466	20.22993	0	0	387.3875	501.3731	0	21.29466	-21.29466	730.0476	65.18269	0	0	22.25292	0	0	501.3731
2/5/2023 3:00:00 AM	0	0	-98.61398	90	0	0	26.19472	26.19472	26.19472	0	0	0.000000000000003552714	0	0	27.57339	26.19472	0	0	411.0483	480.0785	0	27.57339	-27.57339	700.9827	62.58762	0	0	28.81419	0	0	480.0785
2/5/2023 4:00:00 AM	0	0	-90.46278	90	0	0	37.67445	37.67445	37.67445	0	0	0	0	0	39.65731	37.67445	0	0	441.6854	452.5051	0	39.65731	-39.65731	659.1802	58.85526	0	0	41.44189	0	0	452.5051
2/5/2023 5:00:00 AM	0	0	-83.77602	90	0	0	25.91743	25.91743	25.91743	0	0	0.000000000000003552714	0	0	27.28151	25.91743	0	0	485.7491	412.8478	0	27.28151	-27.28151	630.423	56.28765	0	0	28.50917	0	0	412.8478
2/5/2023 6:00:00 AM	0	0	-77.40917	90	0	0	34.27232	34.27232	34.27232	0	0	0.000000000000007105427	0	0	36.07612	34.27232	0	0	516.0618	385.5663	0	36.07612	-36.07612	592.3954	52.89234	0	0	37.69955	0	0	385.5663
2/5/2023 7:00:00 AM	0.03691674	0.5634383	-70.67909	80.52255	0.1772134	141.0215	72.21782	72.21782	72.21782	195.2724	0	0	0	141.0215	76.01875	72.21782	0	0	556.1464	349.4901	65.00272	0	65.00272	654.0624	58.39831	0	0	79.4396	112.8172	0	490.5116
2/5/2023 8:00:00 AM	0.2429779	12.72643	-62.96963	66.21651	0.4357131	346.7284	220.4391	220.4391	220.4391	157.2899	0	0	0	346.7284	232.0411	220.4391	0	0	491.1437	407.9926	114.6873	0	114.6873	762.8643	68.11275	0	0	242.483	277.3827	0	754.721
2/5/2023 9:00:00 AM	0.3659325	23.98662	-53.55074	52.08978	0.5162783	410.8399	195.256	195.256	195.256	210.4109	0	0	0	410.8399	205.5327	195.256	0	0	376.4564	511.2112	205.3073	0	205.3073	957.6359	85.50304	0	0	214.7816	328.6719	0	922.0511
2/5/2023 10:00:00 AM	0.5618389	33.76747	-41.50298	38.39914	0.7753484	617.0007	220.6237	220.6237	220.6237	279.662	213.616	0	0	617.0007	232.2355	220.6237	0	0	171.1491	695.9877	171.1491	0	171.1491	1120.002	100	0	0	242.6861	493.6005	0	1312.988
2/5/2023 11:00:00 AM	0.798699	41.14928	-25.93116	25.89755	1.086305	864.4514	158.0509	158.0509	158.0509	546.945	698.082	0	0	864.4514	166.3694	158.0509	0	0	0	850.0219	0	0	0	1120.002	100	0	0	173.856	691.5611	0	1714.473
2/5/2023 12:00:00 PM	0.8362803	44.92307	-6.915187	17.41726	1.123758	894.2557	165.2236	165.2236	165.2236	541.2397	720.3361	0	0	894.2557	173.9196	165.2236	0	0	0	850.0219	0	0	0	1120.002	100	0	0	181.7459	715.4045	0	1744.278
2/5/2023 1:00:00 PM	0.6959678	44.18234	13.26835	19.31663	0.9227164	734.2721	195.4036	195.4036	195.4036	375.772	528.5841	0	0	734.2721	205.688	195.4036	0	0	0	850.0219	0	0	0	1120.002	100	0	0	214.944	587.4177	0	1584.294
2/5/2023 2:00:00 PM	0.582179	39.12492	31.31581	29.66284	0.7658261	609.4232	154.2981	154.2981	154.2981	394.9649	447.0041	0	0	609.4232	162.419	154.2981	0	0	0	850.0219	0	0	0	1120.002	100	0	0	169.7279	487.5385	0	1459.445
2/5/2023 3:00:00 PM	0.5117634	30.85434	45.69542	42.69384	0.7148188	568.8329	156.2179	156.2179	156.2179	364.1278	404.393	0	0	568.8329	164.4399	156.2179	0	0	0	850.0219	0	0	0	1120.002	100	0	0	171.8397	455.0663	0	1418.855
2/5/2023 4:00:00 PM	0.2132293	20.51963	56.79542	56.56855	0.2431046	193.4559	163.6805	163.6805	163.6805	118.1911	21.1606	0	0	193.4559	172.2953	163.6805	0	0	0	850.0219	0	0	0	1120.002	100	0	0	180.0486	154.7647	0	1043.478
2/5/2023 5:00:00 PM	0.09014364	8.921942	65.57771	70.77071	0.1126845	89.6712	138.4657	138.4657	138.4657	64.76057	0	0.00000000000002842171	0	89.6712	145.7534	138.4657	0	0	0	850.0219	0	56.08222	-56.08222	1060.886	94.72181	0	0	152.3123	71.73695	0	939.6931
2/5/2023 6:00:00 PM	0.003771392	0	72.90331	90	0	0	92.52766	92.52766	92.52766	0	0	0.00000000000001421085	0	0	97.39754	92.52766	0	0	62.31358	793.9397	0	97.39754	-97.39754	958.2203	85.55522	0	0	101.7804	0	0	793.9397
2/5/2023 7:00:00 PM	0	0	79.45191	90	0	0	96.06413	96.06413	96.06413	0	0	0.00000000000001421085	0	0	101.1201	96.06413	0	0	170.5331	696.5422	0	101.1201	-101.1201	851.6304	76.03828	0	0	105.6705	0	0	696.5422
2/5/2023 8:00:00 PM	0	0	85.83609	90	0	0	38.41553	38.41553	38.41553	0	0	0	0	0	40.4374	38.41553	0	0	282.8888	595.4221	0	40.4374	-40.4374	809.0056	72.2325	0	0	42.25708	0	0	595.4221
2/5/2023 9:00:00 PM	0	0	92.82377	90	0	0	33.67685	33.67685	33.67685	0	0	0	0	0	35.44931	33.67685	0	0	327.8192	554.9846	0	35.44931	-35.44931	771.6387	68.89618	0	0	37.04453	0	0	554.9846
2/5/2023 10:00:00 PM	0	0	101.8938	90	0	0	31.71514	31.71514	31.71514	0	0	0	0	0	33.38436	31.71514	0	0	367.2073	519.5353	0	33.38436	-33.38436	736.4485	65.7542	0	0	34.88665	0	0	519.5353
2/5/2023 11:00:00 PM	0	0	117.3931	90	0	0	45.37762	45.37762	45.37762	0	0	0.000000000000007105427	0	0	47.76591	45.37762	0	0	404.3011	486.151	0	47.76591	-47.76591	686.0989	61.25871	0	0	49.91538	0	0	486.151
2/6/2023 12:00:00 AM	0	0	156.8852	90	0	0	33.14175	33.14175	33.14175	0	0	0.000000000000007105427	0	0	34.88605	33.14175	0	0	457.3743	438.385	0	34.88605	-34.88605	649.3257	57.9754	0	0	36.45592	0	0	438.385
2/6/2023 1:00:00 AM	0	0	-140.0737	90	0	0	15.63312	15.63312	15.63312	0	0	0	0	0	16.45592	15.63312	0	0	496.1366	403.499	0	16.45592	-16.45592	631.9797	56.42664	0	0	17.19643	0	0	403.499
2/6/2023 2:00:00 AM	0	0	-111.776	90	0	0	28.08587	28.08587	28.08587	0	0	0.000000000000003552714	0	0	29.56407	28.08587	0	0	514.421	387.0431	0	29.56407	-29.56407	600.8164	53.64421	0	0	30.89445	0	0	387.0431
2/6/2023 3:00:00 AM	0	0	-99.05177	90	0	0	29.12363	29.12363	29.12363	0	0	0.000000000000003552714	0	0	30.65645	29.12363	0	0	547.2699	357.479	0	30.65645	-30.65645	568.5017	50.75898	0	0	32.03599	0	0	357.479
2/6/2023 4:00:00 AM	0	0	-90.8131	90	0	0	25.95276	25.95276	25.95276	0	0	0.000000000000003552714	0	0	27.31869	25.95276	0	0	581.3326	326.8226	0	27.31869	-27.31869	539.7053	48.18787	0	0	28.54803	0	0	326.8226
2/6/2023 5:00:00 AM	0	0	-84.07826	90	0	0	23.73867	23.73867	23.73867	0	0	0.000000000000003552714	0	0	24.98807	23.73867	0	0	611.6868	299.5039	0	24.98807	-24.98807	513.3655	45.83611	0	0	26.11254	0	0	299.5039
2/6/2023 6:00:00 AM	0	0	-77.68521	90	0	0	29.58412	29.58412	29.58412	0	0	0.000000000000003552714	0	0	31.14118	29.58412	0	0	639.4513	274.5158	0	31.14118	-31.14118	480.5398	42.90525	0	0	32.54253	0	0	274.5158
2/6/2023 7:00:00 AM	0.02548187	0.679461	-70.94221	80.5378	0.08366029	66.57453	117.3784	117.3784	117.3784	56.71789	0	0	0	66.57453	123.5562	117.3784	0	0	674.0526	243.3746	0	56.98164	-56.98164	420.4759	37.54242	0	0	129.1162	53.25962	0	309.9492
2/6/2023 8:00:00 AM	0.211695	12.86583	-63.22754	66.20826	0.3605111	286.8847	201.7024	201.7024	201.7024	142.2317	0	0	0	286.8847	212.3183	201.7024	0	0	737.3655	186.393	74.56642	0	74.56642	491.2158	43.85847	0	0	221.8726	229.5078	0	473.2777
2/6/2023 9:00:00 AM	0.4249075	24.15682	-53.80459	52.05224	0.6258567	498.0394	207.4612	207.4612	207.4612	240.0638	0	0	0	498.0394	218.3802	207.4612	0	0	662.7991	253.5028	279.6591	0	279.6591	756.5237	67.54663	0	0	228.2074	398.4315	0	751.5421
2/6/2023 10:00:00 AM	0.4824079	33.97593	-41.74154	38.31913	0.6276107	499.4351	198.9027	198.9027	198.9027	251.0952	0	0	0	499.4351	209.3713	198.9027	0	0	383.14	505.196	290.0638	0	290.0638	1031.702	92.1161	0	0	218.793	399.5481	0	1004.631
2/6/2023 11:00:00 AM	0.6964869	41.39912	-26.12059	25.74531	0.9371806	745.7823	220.2574	220.2574	220.2574	338.5957	420.8562	0	0	745.7823	231.8499	220.2574	0	0	93.07615	766.2534	93.07615	0	93.07615	1120.002	100	0	0	242.2832	596.6258	0	1512.036
2/6/2023 12:00:00 PM	0.8183634	45.20406	-7.001677	17.15326	1.095077	871.4322	149.9778	149.9778	149.9778	581.0406	713.5608	0	0	871.4322	157.8714	149.9778	0	0	0	850.0219	0	0	0	1120.002	100	0	0	164.9756	697.1458	0	1721.454
2/6/2023 1:00:00 PM	0.5531882	44.46814	13.31278	19.0573	0.6696447	532.8846	207.9975	207.9975	207.9975	256.1977	313.9399	0	0	532.8846	218.9447	207.9975	0	0	0	850.0219	0	0	0	1120.002	100	0	0	228.7972	426.3077	0	1382.907
2/6/2023 2:00:00 PM	0.5968526	39.39007	31.45954	29.4882	0.7876773	626.8117	125.0223	125.0223	125.0223	501.3599	495.2093	0	0	626.8117	131.6024	125.0223	0	0	0	850.0219	0	0	0	1120.002	100	0	0	137.5245	501.4494	0	1476.834
2/6/2023 3:00:00 PM	0.5513945	31.08874	45.88969	42.57383	0.7762069	617.6839	220.5427	220.5427	220.5427	280.0745	385.5337	0	0	617.6839	232.1502	220.5427	0	0	0	850.0219	0	0	0	1120.002	100	0	0	242.597	494.1471	0	1467.706
2/6/2023 4:00:00 PM	0.3244568	20.72452	57.011	56.48363	0.4747852	377.8209	129.6986	129.6986	129.6986	291.3069	241.2961	0	0	377.8209	136.5248	129.6986	0	0	0	850.0219	0	0	0	1120.002	100	0	0	142.6684	302.2567	0	1227.843
2/6/2023 5:00:00 PM	0.1374533	9.102448	65.80435	70.71186	0.2506834	199.4869	127.454	127.454	127.454	156.5167	65.32474	0	0	199.4869	134.1622	127.454	0	0	0	850.0219	0	0	0	1120.002	100	0	0	140.1994	159.5895	0	1049.509
2/6/2023 6:00:00 PM	0.004817236	0	73.14149	90	0	0	77.89932	77.89932	77.89932	0	0	0	0	0	81.99929	77.89932	0	0	0	850.0219	0	81.99929	-81.99929	1033.567	92.28262	0	0	85.68925	0	0	850.0219
2/6/2023 7:00:00 PM	0	0	79.70846	90	0	0	77.35179	77.35179	77.35179	0	0	0.00000000000001421085	0	0	81.42294	77.35179	0	0	91.11032	768.0226	0	81.42294	-81.42294	947.7401	84.61948	0	0	85.08697	0	0	768.0226
2/6/2023 8:00:00 PM	0	0	86.12386	90	0	0	27.97808	27.97808	27.97808	0	0	0.000000000000003552714	0	0	29.45061	27.97808	0	0	181.5802	686.5997	0	29.45061	-29.45061	916.6964	81.84773	0	0	30.77589	0	0	686.5997
2/6/2023 9:00:00 PM	0	0	93.16483	90	0	0	32.20031	32.20031	32.20031	0	0	0	0	0	33.89507	32.20031	0	0	214.3031	657.1491	0	33.89507	-33.89507	880.9679	78.65769	0	0	35.42035	0	0	657.1491
2/6/2023 10:00:00 PM	0	0	102.3273	90	0	0	29.44721	29.44721	29.44721	0	0	0.000000000000003552714	0	0	30.99706	29.44721	0	0	251.9643	623.254	0	30.99706	-30.99706	848.2941	75.74039	0	0	32.39193	0	0	623.254
2/6/2023 11:00:00 PM	0	0	117.9731	90	0	0	21.10317	21.10317	21.10317	0	0	0.000000000000003552714	0	0	22.21386	21.10317	0	0	286.4055	592.257	0	22.21386	-22.21386	824.8787	73.64973	0	0	23.21349	0	0	592.257
2/7/2023 12:00:00 AM	0	0	157.245	90	0	0	37.70441	37.70441	37.70441	0	0	0	0	0	39.68885	37.70441	0	0	311.0876	570.0431	0	39.68885	-39.68885	783.0429	69.91441	0	0	41.47485	0	0	570.0431
2/7/2023 1:00:00 AM	0	0	-140.8165	90	0	0	29.52485	29.52485	29.52485	0	0	0.000000000000003552714	0	0	31.07879	29.52485	0	0	355.1863	530.3542	0	31.07879	-31.07879	750.283	66.98942	0	0	32.47734	0	0	530.3542
2/7/2023 2:00:00 AM	0	0	-112.3766	90	0	0	36.16786	36.16786	36.16786	0	0	0	0	0	38.07143	36.16786	0	0	389.7183	499.2755	0	38.07143	-38.07143	710.1522	63.40632	0	0	39.78465	0	0	499.2755
2/7/2023 3:00:00 AM	0	0	-99.49278	90	0	0	46.15009	46.15009	46.15009	0	0	0	0	0	48.57904	46.15009	0	0	432.0199	461.204	0	48.57904	-48.57904	658.9454	58.83429	0	0	50.76509	0	0	461.204
2/7/2023 4:00:00 AM	0	0	-91.16674	90	0	0	36.76469	36.76469	36.76469	0	0	0	0	0	38.69968	36.76469	0	0	485.9966	412.625	0	38.69968	-38.69968	618.1523	55.19206	0	0	40.44116	0	0	412.625
2/7/2023 5:00:00 AM	0	0	-84.38361	90	0	0	37.8805	37.8805	37.8805	0	0	0	0	0	39.87421	37.8805	0	0	528.9962	373.9253	0	39.87421	-39.87421	576.1212	51.43929	0	0	41.66855	0	0	373.9253
2/7/2023 6:00:00 AM	0	0	-77.96415	90	0	0	35.96472	35.96472	35.96472	0	0	0.000000000000007105427	0	0	37.8576	35.96472	0	0	573.3009	334.0511	0	37.8576	-37.8576	536.2158	47.87632	0	0	39.56119	0	0	334.0511
2/7/2023 7:00:00 AM	0.03753084	0.8004936	-71.20808	80.55005	0.1790511	142.4839	125.9675	125.9675	125.9675	113.1116	0	0	0	142.4839	132.5974	125.9675	0	0	615.3649	296.1935	9.886512	0	9.886512	545.595	48.71374	0	0	138.5643	113.9871	0	438.6774
2/7/2023 8:00:00 AM	0.2593488	13.01022	-63.48807	66.19704	0.4568298	363.5324	254.8964	254.8964	254.8964	142.6197	0	0	0	363.5324	268.312	254.8964	0	0	605.4784	305.0914	95.22044	0	95.22044	635.929	56.77927	0	0	280.386	290.8259	0	668.6238
2/7/2023 9:00:00 AM	0.47704	24.33209	-54.06086	52.01178	0.7051414	561.1319	139.2643	139.2643	139.2643	402.926	0	0	0	561.1319	146.594	139.2643	0	0	510.258	390.7898	414.538	0	414.538	1029.194	91.89216	0	0	153.1907	448.9055	0	951.9217
2/7/2023 10:00:00 AM	0.6953922	34.18961	-41.982	38.23621	0.9669254	769.4524	151.2375	151.2375	151.2375	508.7711	514.535	0	0	769.4524	159.1973	151.2375	0	0	95.72001	763.8739	95.72001	0	95.72001	1120.002	100	0	0	166.3612	615.5619	0	1533.326
2/7/2023 11:00:00 AM	0.7563636	41.65431	-26.31044	25.5899	1.019185	811.0394	295.5991	295.5991	295.5991	274.3714	499.8825	0	0	811.0394	311.157	295.5991	0	0	0	850.0219	0	0	0	1120.002	100	0	0	325.159	648.8315	0	1661.061
2/7/2023 12:00:00 PM	0.7317945	45.49015	-7.085533	16.88444	0.967281	769.7354	270.8253	270.8253	270.8253	284.2184	484.6561	0	0	769.7354	285.0793	270.8253	0	0	0	850.0219	0	0	0	1120.002	100	0	0	297.9078	615.7883	0	1619.757
2/7/2023 1:00:00 PM	0.7496713	44.75801	13.36324	18.79626	0.997743	793.9761	184.54	184.54	184.54	430.2461	599.7235	0	0	793.9761	194.2526	184.54	0	0	0	850.0219	0	0	0	1120.002	100	0	0	202.994	635.1809	0	1643.998
2/7/2023 2:00:00 PM	0.4965437	39.65785	31.61082	29.31528	0.6019988	479.0539	209.1564	209.1564	209.1564	229.041	258.8892	0	0	479.0539	220.1647	209.1564	0	0	0	850.0219	0	0	0	1120.002	100	0	0	230.0721	383.2431	0	1329.076
2/7/2023 3:00:00 PM	0.4332353	31.32449	46.09132	42.45645	0.5589376	444.787	220.9179	220.9179	220.9179	201.3358	212.2418	0	0	444.787	232.5452	220.9179	0	0	0	850.0219	0	0	0	1120.002	100	0	0	243.0097	355.8296	0	1294.809
2/7/2023 4:00:00 PM	0.2166858	20.9299	57.23323	56.40162	0.2453218	195.2203	256.4102	256.4102	256.4102	76.13593	0	0	0	195.2203	269.9055	256.4102	0	0	0	850.0219	0	74.6852	-74.6852	1041.277	92.97099	0	0	282.0513	156.1762	0	1045.242
2/7/2023 5:00:00 PM	0.08552157	9.282926	66.03701	70.65601	0.09849469	78.37933	184.1717	184.1717	184.1717	42.55776	0	0	0	78.37933	193.8649	184.1717	0	0	82.98356	775.3367	0	115.4856	-115.4856	919.5446	82.10204	0	0	202.5888	62.70347	0	853.7161
2/7/2023 6:00:00 PM	0.004276611	0	73.3853	90	0	0	169.1311	169.1311	169.1311	0	0	0.00000000000002842171	0	0	178.0327	169.1311	0	0	211.3009	659.8511	0	178.0327	-178.0327	731.8817	65.34644	0	0	186.0442	0	0	659.8511
2/7/2023 7:00:00 PM	0	0	79.97054	90	0	0	97.47085	97.47085	97.47085	0	0	0.00000000000001421085	0	0	102.6009	97.47085	0	0	409.115	481.8184	0	102.6009	-102.6009	623.7308	55.69014	0	0	107.2179	0	0	481.8184
2/7/2023 8:00:00 PM	0	0	86.41732	90	0	0	39.42658	39.42658	39.42658	0	0	0.000000000000007105427	0	0	41.50166	39.42658	0	0	523.116	379.2175	0	41.50166	-41.50166	579.9843	51.7842	0	0	43.36924	0	0	379.2175
2/7/2023 9:00:00 PM	0	0	93.51201	90	0	0	38.11411	38.11411	38.11411	0	0	0	0	0	40.12011	38.11411	0	0	569.2289	337.7159	0	40.12011	-40.12011	537.6939	48.00829	0	0	41.92552	0	0	337.7159
2/7/2023 10:00:00 PM	0	0	102.7674	90	0	0	39.78752	39.78752	39.78752	0	0	0.000000000000007105427	0	0	41.8816	39.78752	0	0	613.8069	297.5958	0	41.8816	-41.8816	493.5468	44.06659	0	0	43.76627	0	0	297.5958
2/7/2023 11:00:00 PM	0	0	118.5589	90	0	0	32.09978	32.09978	32.09978	0	0	0	0	0	33.78924	32.09978	0	0	660.342	255.7142	0	33.78924	-33.78924	457.9298	40.88651	0	0	35.30976	0	0	255.7142
2/8/2023 12:00:00 AM	0	0	157.6094	90	0	0	25.64341	25.64341	25.64341	0	0	0.000000000000003552714	0	0	26.99306	25.64341	0	0	697.8856	221.9249	0	26.99306	-26.99306	429.4767	38.34605	0	0	28.20775	0	0	221.9249
2/8/2023 1:00:00 AM	0	0	-141.539	90	0	0	25.44579	25.44579	25.44579	0	0	0.000000000000003552714	0	0	26.78504	25.44579	0	0	727.8779	194.9319	0	26.78504	-26.78504	401.2428	35.82517	0	0	27.99037	0	0	194.9319
2/8/2023 2:00:00 AM	0	0	-112.977	90	0	0	18.25567	18.25567	18.25567	0	0	0	0	0	19.2165	18.25567	0	0	757.639	168.1468	0	19.2165	-19.2165	380.9868	34.01661	0	0	20.08124	0	0	168.1468
2/8/2023 3:00:00 AM	0	0	-99.93667	90	0	0	28.44227	28.44227	28.44227	0	0	0.000000000000003552714	0	0	29.93924	28.44227	0	0	778.9907	148.9303	0	29.93924	-29.93924	349.4281	31.19887	0	0	31.2865	0	0	148.9303
2/8/2023 4:00:00 AM	0	0	-91.52351	90	0	0	30.35464	30.35464	30.35464	0	0	0.000000000000003552714	0	0	31.95225	30.35464	0	0	812.2565	118.9911	0	31.95225	-31.95225	315.7474	28.19168	0	0	33.3901	0	0	118.9911
2/8/2023 5:00:00 AM	0	0	-84.69191	90	0	0	28.90872	28.90872	28.90872	0	0	0.000000000000003552714	0	0	30.43023	28.90872	0	0	847.759	87.03883	0	30.43023	-30.43023	283.6711	25.32773	0	0	31.79959	0	0	87.03883
2/8/2023 6:00:00 AM	0	0	-78.24587	90	0	0	23.64624	23.64624	23.64624	0	0	0	0	0	24.89077	23.64624	0	0	881.5704	56.6086	0	24.89077	-24.89077	257.434	22.98513	0	0	26.01086	0	0	56.6086
2/8/2023 7:00:00 AM	0.03325432	0.9265096	-71.47661	80.55928	0.1440167	114.6045	94.88598	94.88598	94.88598	120.7813	0	0	52.46779	114.6045	99.87998	94.88598	0	0	909.2268	31.71782	14.72451	0	14.72451	271.4029	24.23235	0	0	104.3746	91.68359	0	146.3223
2/8/2023 8:00:00 AM	0.1916934	13.15957	-63.75115	66.18287	0.2973518	236.6243	164.1288	164.1288	164.1288	144.1699	0	0	92.86163	236.6243	172.7671	164.1288	0	0	894.5023	44.96988	63.85717	0	63.85717	331.9831	29.64129	0	0	180.5416	189.2994	0	281.5942
2/8/2023 9:00:00 AM	0.4112789	24.51238	-54.31952	51.96843	0.5927526	471.6961	139.4901	139.4901	139.4901	338.1573	0	0	0	471.6961	146.8317	139.4901	0	0	830.6451	102.4413	324.8643	0	324.8643	640.1765	57.1585	0	0	153.4391	377.3569	0	574.1374
2/8/2023 10:00:00 AM	0.4820795	34.40845	-42.22434	38.15049	0.6195925	493.0545	155.8824	155.8824	155.8824	316.299	0	0	0	493.0545	164.0868	155.8824	0	0	505.7808	394.8192	328.9678	0	328.9678	952.2627	85.02328	0	0	171.4707	394.4436	0	887.8738
2/8/2023 11:00:00 AM	0.4942101	41.91478	-26.50069	25.43146	0.5806568	462.0706	93.59831	93.59831	93.59831	493.674	186.733	0	0	462.0706	98.52454	93.59831	0	0	176.813	690.8903	176.813	0	176.813	1120.002	100	0	0	102.9581	369.6565	0	1152.961
2/8/2023 12:00:00 PM	0.6331982	45.78127	-7.166698	16.61091	0.7997043	636.3824	167.1292	167.1292	167.1292	380.7728	460.457	0	0	636.3824	175.9254	167.1292	0	0	0	850.0219	0	0	0	1120.002	100	0	0	183.8421	509.1059	0	1486.404
2/8/2023 1:00:00 PM	0.8302202	45.05189	13.41986	18.5337	1.106185	880.2712	214.8038	214.8038	214.8038	409.8024	654.1619	0	0	880.2712	226.1093	214.8038	0	0	0	850.0219	0	0	0	1120.002	100	0	0	236.2842	704.217	0	1730.293
2/8/2023 2:00:00 PM	0.7304552	39.92814	31.76976	29.14428	0.9869164	785.3607	212.9907	212.9907	212.9907	368.73	561.1599	0	0	785.3607	224.2007	212.9907	0	0	0	850.0219	0	0	0	1120.002	100	0	0	234.2897	628.2885	0	1635.383
2/8/2023 3:00:00 PM	0.5272898	31.56149	46.30036	42.34184	0.7283229	579.5791	120.598	120.598	120.598	480.5878	452.6339	0	0	579.5791	126.9452	120.598	0	0	0	850.0219	0	0	0	1120.002	100	0	0	132.6578	463.6633	0	1429.601
2/8/2023 4:00:00 PM	0.3610771	21.13566	57.46209	56.3226	0.5390834	428.9875	128.8349	128.8349	128.8349	332.9748	293.3719	0	0	428.9875	135.6156	128.8349	0	0	0	850.0219	0	0	0	1120.002	100	0	0	141.7183	343.19	0	1279.01
2/8/2023 5:00:00 PM	0.1167556	9.463296	66.27565	70.60322	0.1717751	136.6939	82.58093	82.58093	82.58093	165.5272	49.76659	0	0	136.6939	86.9273	82.58093	0	0	0	850.0219	0	0	0	1120.002	100	0	0	90.83903	109.3551	0	986.7158
2/8/2023 6:00:00 PM	0.005989728	0	73.63469	90	0	0	80.76349	80.76349	80.76349	0	0	0	0	0	85.0142	80.76349	0	0	0	850.0219	0	85.0142	-85.0142	1030.389	91.99887	0	0	88.83984	0	0	850.0219
2/8/2023 7:00:00 PM	0	0	80.23805	90	0	0	75.62834	75.62834	75.62834	0	0	0.00000000000001421085	0	0	79.60878	75.62834	0	0	94.46022	765.0078	0	79.60878	-79.60878	946.4744	84.50647	0	0	83.19117	0	0	765.0078
2/8/2023 8:00:00 PM	0	0	86.71637	90	0	0	18.59348	18.59348	18.59348	0	0	0	0	0	19.57208	18.59348	0	0	182.9144	685.399	0	19.57208	-19.57208	925.8436	82.66444	0	0	20.45282	0	0	685.399
2/8/2023 9:00:00 PM	0	0	93.86519	90	0	0	29.58566	29.58566	29.58566	0	0	0.000000000000003552714	0	0	31.14281	29.58566	0	0	204.6612	665.8269	0	31.14281	-31.14281	893.0162	79.73343	0	0	32.54423	0	0	665.8269
2/8/2023 10:00:00 PM	0	0	103.2141	90	0	0	23.16374	23.16374	23.16374	0	0	0.000000000000003552714	0	0	24.38288	23.16374	0	0	239.2643	634.6841	0	24.38288	-24.38288	867.3144	77.43863	0	0	25.48011	0	0	634.6841
2/8/2023 11:00:00 PM	0	0	119.1498	90	0	0	21.18688	21.18688	21.18688	0	0	0	0	0	22.30198	21.18688	0	0	266.3564	610.3012	0	22.30198	-22.30198	843.806	75.33968	0	0	23.30557	0	0	610.3012
2/9/2023 12:00:00 AM	0	0	157.9779	90	0	0	21.8443	21.8443	21.8443	0	0	0.000000000000003552714	0	0	22.99399	21.8443	0	0	291.1364	587.9992	0	22.99399	-22.99399	819.5682	73.17559	0	0	24.02872	0	0	587.9992
2/9/2023 1:00:00 AM	0	0	-142.241	90	0	0	21.61453	21.61453	21.61453	0	0	0.000000000000003552714	0	0	22.75214	21.61453	0	0	316.6852	565.0052	0	22.75214	-22.75214	795.5854	71.03426	0	0	23.77598	0	0	565.0052
2/9/2023 2:00:00 AM	0	0	-113.5766	90	0	0	29.91267	29.91267	29.91267	0	0	0.000000000000003552714	0	0	31.48702	29.91267	0	0	341.9654	542.2531	0	31.48702	-31.48702	762.3951	68.07086	0	0	32.90393	0	0	542.2531
2/9/2023 3:00:00 AM	0	0	-100.3831	90	0	0	35.72236	35.72236	35.72236	0	0	0	0	0	37.60249	35.72236	0	0	376.951	510.7661	0	37.60249	-37.60249	722.7587	64.53189	0	0	39.2946	0	0	510.7661
2/9/2023 4:00:00 AM	0	0	-91.88319	90	0	0	29.34808	29.34808	29.34808	0	0	0.000000000000003552714	0	0	30.89271	29.34808	0	0	418.7315	473.1636	0	30.89271	-30.89271	690.1949	61.62442	0	0	32.28289	0	0	473.1636
2/9/2023 5:00:00 AM	0	0	-85.00304	90	0	0	22.39337	22.39337	22.39337	0	0	0.000000000000003552714	0	0	23.57196	22.39337	0	0	453.0567	442.2709	0	23.57196	-23.57196	665.3478	59.40594	0	0	24.6327	0	0	442.2709
2/9/2023 6:00:00 AM	0	0	-78.53028	90	0	0	40.24269	40.24269	40.24269	0	0	0.000000000000007105427	0	0	42.36073	40.24269	0	0	479.2478	418.6989	0	42.36073	-42.36073	620.6957	55.41915	0	0	44.26696	0	0	418.6989
2/9/2023 7:00:00 AM	0.01332645	1.057479	-71.74771	80.5655	0.01464768	11.65622	124.8546	124.8546	124.8546	9.335835	0	0.00000000000002842171	0	11.65622	131.4259	124.8546	0	0	526.3153	376.3382	0	119.7697	-119.7697	494.4474	44.147	0	0	137.3401	9.324976	0	387.9944
2/9/2023 8:00:00 AM	0.03824117	13.31383	-64.01673	66.16576	0.03686103	29.33298	206.6971	206.6971	206.6971	14.19129	0	0	0	29.33298	217.5759	206.6971	0	0	659.3927	256.5685	0	188.2429	-188.2429	296.0219	26.43048	0	0	227.3668	23.46639	0	285.9015
2/9/2023 9:00:00 AM	0.1972136	24.69762	-54.58052	51.92226	0.2000881	159.2245	246.9219	216.1726	216.1726	73.6562	0	30.74932	176.4521	159.2245	227.5501	216.1726	0	0	868.5515	68.3256	0	68.3256	-68.3256	224.0004	20	0	0	271.6141	127.3796	0	227.5501
2/9/2023 10:00:00 AM	0.2193871	34.63238	-42.46855	38.06205	0.214182	170.4401	216.4797	161.9181	161.9181	105.2632	0	54.56165	205.7441	170.4401	170.4401	161.9181	0	0	944.4688	0	0	0	0	224.0004	20	0	0	238.1277	136.3521	0	170.4401
2/9/2023 11:00:00 AM	0.1611623	42.18046	-26.69134	25.2701	0.155003	123.3471	198.6637	117.1798	117.1798	105.2632	0	81.48392	195.0941	123.3471	123.3471	117.1798	0	0	944.4688	0	0	0	0	224.0004	20	0	0	218.53	98.67769	0	123.3471
2/9/2023 12:00:00 PM	0.1114424	46.07733	-7.245117	16.33273	0.1068121	84.99808	256.855	80.74817	80.74817	105.2632	0	176.1069	266.3909	84.99808	84.99808	80.74817	0	0	944.4688	0	0	0	0	224.0004	20	0	0	282.5405	67.99846	0	84.99808
2/9/2023 1:00:00 PM	0.1873234	45.34966	13.48273	18.26988	0.1802877	143.468	167.3729	136.2946	136.2946	105.2632	0	31.07831	156.8513	143.468	143.468	136.2946	0	0	944.4688	0	0	0	0	224.0004	20	0	0	184.1102	114.7744	0	143.468
2/9/2023 2:00:00 PM	0.1393611	40.20083	31.93642	28.97543	0.1339266	106.5751	175.6951	101.2463	101.2463	105.2632	0	74.44875	173.0153	106.5751	106.5751	101.2463	0	0	944.4688	0	0	0	0	224.0004	20	0	0	193.2646	85.26008	0	106.5751
2/9/2023 3:00:00 PM	0.1118583	31.79961	46.5168	42.23015	0.1075685	85.60001	261.917	81.32001	81.32001	105.2632	0	180.597	271.8447	85.60001	85.60001	81.32001	0	0	944.4688	0	0	0	0	224.0004	20	0	0	288.1087	68.48001	0	85.60001
2/9/2023 4:00:00 PM	0.01299076	21.34172	57.69756	56.24667	0.01240354	9.870393	169.0654	9.376873	9.376873	105.2632	0	159.6886	184.0966	9.870393	9.870393	9.376873	0	0	944.4688	0	0	0	0	224.0004	20	0	0	185.972	7.896314	0	9.870393
2/9/2023 5:00:00 PM	0.09564612	9.643482	66.52021	70.55354	0.1148462	91.39143	158.9544	86.82186	86.82186	105.2632	0	72.13255	157.4855	91.39143	91.39143	86.82186	0	0	944.4688	0	0	0	0	224.0004	20	0	0	174.8499	73.11314	0	91.39143
2/9/2023 6:00:00 PM	0.004975151	0	73.88958	90	0	0	165.5935	0	0	0	0	165.5935	182.1529	0	0	0	0	0	944.4688	0	0	0	0	224.0004	20	0	0	182.1529	0	0	0
2/9/2023 7:00:00 PM	0	0	80.51094	90	0	0	177.2225	0	0	0	0	177.2225	194.9447	0	0	0	0	0	944.4688	0	0	0	0	224.0004	20	0	0	194.9447	0	0	0
2/9/2023 8:00:00 PM	0	0	87.02091	90	0	0	28.01815	0	0	0	0	28.01815	30.81996	0	0	0	0	0	944.4688	0	0	0	0	224.0004	20	0	0	30.81996	0	0	0
2/9/2023 9:00:00 PM	0	0	94.22424	90	0	0	23.32862	0	0	0	0	23.32862	25.66148	0	0	0	0	0	944.4688	0	0	0	0	224.0004	20	0	0	25.66148	0	0	0
2/9/2023 10:00:00 PM	0	0	103.667	90	0	0	38.76658	0	0	0	0	38.76658	42.64324	0	0	0	0	0	944.4688	0	0	0	0	224.0004	20	0	0	42.64324	0	0	0
2/9/2023 11:00:00 PM	0	0	119.7455	90	0	0	27.44518	0	0	0	0	27.44518	30.1897	0	0	0	0	0	944.4688	0	0	0	0	224.0004	20	0	0	30.1897	0	0	0
2/10/2023 12:00:00 AM	0	0	158.3499	90	0	0	33.91217	0	0	0	0	33.91217	37.30339	0	0	0	0	0	944.4688	0	0	0	0	224.0004	20	0	0	37.30339	0	0	0
2/10/2023 1:00:00 AM	0	0	-142.9222	90	0	0	32.24934	0	0	0	0	32.24934	35.47428	0	0	0	0	0	944.4688	0	0	0	0	224.0004	20	0	0	35.47428	0	0	0
2/10/2023 2:00:00 AM	0	0	-114.1749	90	0	0	19.12787	0	0	0	0	19.12787	21.04066	0	0	0	0	0	944.4688	0	0	0	0	224.0004	20	0	0	21.04066	0	0	0
2/10/2023 3:00:00 AM	0	0	-100.8318	90	0	0	21.23474	0	0	0	0	21.23474	23.35822	0	0	0	0	0	944.4688	0	0	0	0	224.0004	20	0	0	23.35822	0	0	0
2/10/2023 4:00:00 AM	0	0	-92.24561	90	0	0	26.782	0	0	0	0	26.782	29.4602	0	0	0	0	0	944.4688	0	0	0	0	224.0004	20	0	0	29.4602	0	0	0
2/10/2023 5:00:00 AM	0	0	-85.31686	90	0	0	20.72263	0	0	0	0	20.72263	22.7949	0	0	0	0	0	944.4688	0	0	0	0	224.0004	20	0	0	22.7949	0	0	0
2/10/2023 6:00:00 AM	0	0	-78.81727	90	0	0	26.77075	0	0	0	0	26.77075	29.44782	0	0	0	0	0	944.4688	0	0	0	0	224.0004	20	0	0	29.44782	0	0	0
2/10/2023 7:00:00 AM	0.005729137	1.193367	-72.02132	80.5687	0.005710957	4.544621	72.17209	4.31739	4.31739	105.2632	0	67.8547	78.52582	4.544621	4.544621	4.31739	0	0	944.4688	0	0	0	0	224.0004	20	0	0	79.3893	3.635697	0	4.544621
2/10/2023 8:00:00 AM	0.04986935	13.47295	-64.28474	66.14576	0.0482231	38.37461	187.1826	36.45588	36.45588	105.2632	0	150.7268	198.6097	38.37461	38.37461	36.45588	0	0	944.4688	0	0	0	0	224.0004	20	0	0	205.9009	30.69968	0	38.37461
2/10/2023 9:00:00 AM	0.04295417	24.88777	-54.84384	51.87332	0.04113215	32.73182	290.5956	31.09523	31.09523	105.2632	0	259.5004	313.4361	32.73182	32.73182	31.09523	0	0	944.4688	0	0	0	0	224.0004	20	0	0	319.6552	26.18546	0	32.73182
2/10/2023 10:00:00 AM	0.15211	34.86133	-42.71461	37.97097	0.1465512	116.6214	178.5288	110.7903	110.7903	105.2632	0	67.73847	174.2236	116.6214	116.6214	110.7903	0	0	944.4688	0	0	0	0	224.0004	20	0	0	196.3816	93.29709	0	116.6214
2/10/2023 11:00:00 AM	0.1544467	42.45128	-26.88237	25.10598	0.148465	118.1443	116.437	112.2371	112.2371	105.2632	0	4.199973	105.6333	118.1443	118.1443	112.2371	0	0	944.4688	0	0	0	0	224.0004	20	0	0	128.0807	94.51543	0	118.1443
2/10/2023 12:00:00 PM	0.1889705	46.37826	-7.320734	16.05001	0.18183	144.6953	155.2453	137.4605	137.4605	105.2632	0	17.78476	143.2777	144.6953	144.6953	137.4605	0	0	944.4688	0	0	0	0	224.0004	20	0	0	170.7698	115.7562	0	144.6953
2/10/2023 1:00:00 PM	0.1396388	45.65123	13.55197	18.00502	0.1340332	106.6599	186.308	101.3269	101.3269	105.2632	0	84.98103	184.6734	106.6599	106.6599	101.3269	0	0	944.4688	0	0	0	0	224.0004	20	0	0	204.9388	85.32793	0	106.6599
2/10/2023 2:00:00 PM	0.1332796	40.4758	32.1109	28.80895	0.1280177	101.8729	130.6984	96.77927	96.77927	105.2632	0	33.91912	124.4124	101.8729	101.8729	96.77927	0	0	944.4688	0	0	0	0	224.0004	20	0	0	143.7682	81.49834	0	101.8729
2/10/2023 3:00:00 PM	0.1108007	32.03875	46.74068	42.12152	0.1065238	84.76866	99.03969	80.53023	80.53023	105.2632	0	18.50946	92.83761	84.76866	84.76866	80.53023	0	0	944.4688	0	0	0	0	224.0004	20	0	0	108.9437	67.81493	0	84.76866
2/10/2023 4:00:00 PM	0.1666147	21.54798	57.93961	56.17392	0.1681454	133.8054	206.9508	127.1152	127.1152	105.2632	0	79.8356	202.2228	133.8054	133.8054	127.1152	0	0	944.4688	0	0	0	0	224.0004	20	0	0	227.6458	107.0443	0	133.8054
2/10/2023 5:00:00 PM	0.1607646	9.823409	66.77064	70.50701	0.2925532	232.8057	167.0492	167.0492	167.0492	139.3635	0	0	139.5211	232.8057	175.8413	167.0492	0	0	944.4688	0	56.96444	0	56.96444	278.0417	24.8251	0	0	183.7542	186.2446	0	232.8057
2/10/2023 6:00:00 PM	0.007604362	0	74.14992	90	0	0	138.8403	48.70459	48.70459	0	0	90.13571	104.0197	0	51.26799	48.70459	0	0	887.5044	51.26799	0	51.26799	-51.26799	224.0004	20	0	0	152.7243	0	0	51.26799
2/10/2023 7:00:00 PM	0	0	80.78912	90	0	0	107.3665	0	0	0	0	107.3665	118.1031	0	0	0	0	0	944.4688	0	0	0	0	224.0004	20	0	0	118.1031	0	0	0
2/10/2023 8:00:00 PM	0	0	87.33085	90	0	0	20.3682	0	0	0	0	20.3682	22.40502	0	0	0	0	0	944.4688	0	0	0	0	224.0004	20	0	0	22.40502	0	0	0
2/10/2023 9:00:00 PM	0	0	94.58904	90	0	0	32.18666	0	0	0	0	32.18666	35.40532	0	0	0	0	0	944.4688	0	0	0	0	224.0004	20	0	0	35.40532	0	0	0
2/10/2023 10:00:00 PM	0	0	104.126	90	0	0	29.16963	0	0	0	0	29.16963	32.0866	0	0	0	0	0	944.4688	0	0	0	0	224.0004	20	0	0	32.0866	0	0	0
2/10/2023 11:00:00 PM	0	0	120.3456	90	0	0	21.47692	0	0	0	0	21.47692	23.62461	0	0	0	0	0	944.4688	0	0	0	0	224.0004	20	0	0	23.62461	0	0	0
2/11/2023 12:00:00 AM	0	0	158.7248	90	0	0	36.9288	0	0	0	0	36.9288	40.62168	0	0	0	0	0	944.4688	0	0	0	0	224.0004	20	0	0	40.62168	0	0	0
2/11/2023 1:00:00 AM	0	0	-143.5826	90	0	0	23.1171	0	0	0	0	23.1171	25.42881	0	0	0	0	0	944.4688	0	0	0	0	224.0004	20	0	0	25.42881	0	0	0
2/11/2023 2:00:00 AM	0	0	-114.7711	90	0	0	30.49228	0	0	0	0	30.49228	33.54151	0	0	0	0	0	944.4688	0	0	0	0	224.0004	20	0	0	33.54151	0	0	0
2/11/2023 3:00:00 AM	0	0	-101.2824	90	0	0	31.84748	0	0	0	0	31.84748	35.03223	0	0	0	0	0	944.4688	0	0	0	0	224.0004	20	0	0	35.03223	0	0	0
2/11/2023 4:00:00 AM	0	0	-92.61055	90	0	0	39.96091	0	0	0	0	39.96091	43.957	0	0	0	0	0	944.4688	0	0	0	0	224.0004	20	0	0	43.957	0	0	0
2/11/2023 5:00:00 AM	0	0	-85.63322	90	0	0	20.22476	0	0	0	0	20.22476	22.24723	0	0	0	0	0	944.4688	0	0	0	0	224.0004	20	0	0	22.24723	0	0	0
2/11/2023 6:00:00 AM	0	0	-79.10674	90	0	0	30.72174	0	0	0	0	30.72174	33.79391	0	0	0	0	0	944.4688	0	0	0	0	224.0004	20	0	0	33.79391	0	0	0
2/11/2023 7:00:00 AM	0.03306947	1.334135	-72.29735	80.5689	0.1230086	97.88684	71.96984	71.96984	71.96984	136.0109	0	0	60.56833	97.88684	75.75773	71.96984	0	0	944.4688	0	22.12911	0	22.12911	244.994	21.87442	0	0	79.16682	78.30947	0	97.88684
2/11/2023 8:00:00 AM	0.2586118	13.63688	-64.55514	66.12287	0.4358633	346.848	109.4325	109.4325	109.4325	316.9514	0	0	35.5543	346.848	115.1922	109.4325	0	0	922.3397	19.9162	231.6558	0	231.6558	464.7619	41.49652	0	0	120.3758	277.4784	0	366.7642
2/11/2023 9:00:00 AM	0.4830032	25.08274	-55.10943	51.82167	0.6971465	554.7698	143.1432	143.1432	143.1432	387.5628	0	0	0	554.7698	150.6771	143.1432	0	0	690.6839	228.4064	404.0928	0	404.0928	848.118	75.72467	0	0	157.4575	443.8159	0	783.1763
2/11/2023 10:00:00 AM	0.5374803	35.09523	-42.96252	37.87735	0.7088646	564.0948	176.664	176.664	176.664	319.3036	91.54147	0	0	564.0948	185.9622	176.664	0	0	286.5912	592.0899	286.5912	0	286.5912	1120.002	100	0	0	194.3305	451.2758	0	1156.185
2/11/2023 11:00:00 AM	0.6342474	42.72716	-27.0738	24.93924	0.8169202	650.0823	131.1761	131.1761	131.1761	495.58	512.0023	0	0	650.0823	138.0801	131.1761	0	0	0	850.0219	0	0	0	1120.002	100	0	0	144.2937	520.0659	0	1500.104
2/11/2023 12:00:00 PM	0.6232694	46.68398	-7.393494	15.76283	0.7712073	613.7054	161.6066	161.6066	161.6066	379.7527	443.5932	0	0	613.7054	170.1122	161.6066	0	0	0	850.0219	0	0	0	1120.002	100	0	0	177.7672	490.9643	0	1463.727
2/11/2023 1:00:00 PM	0.6070485	45.95649	13.62769	17.7394	0.7477903	595.0707	167.4541	167.4541	167.4541	355.3634	418.8032	0	0	595.0707	176.2675	167.4541	0	0	0	850.0219	0	0	0	1120.002	100	0	0	184.1995	476.0566	0	1445.093
2/11/2023 2:00:00 PM	0.6810764	40.75294	32.29327	28.64507	0.9043136	719.6277	133.0403	133.0403	133.0403	540.9095	579.5853	0	0	719.6277	140.0424	133.0403	0	0	0	850.0219	0	0	0	1120.002	100	0	0	146.3443	575.7021	0	1569.65
2/11/2023 3:00:00 PM	0.5714851	32.27879	46.972	42.01608	0.786109	625.5637	177.8338	177.8338	177.8338	351.7687	438.3702	0	0	625.5637	187.1935	177.8338	0	0	0	850.0219	0	0	0	1120.002	100	0	0	195.6172	500.451	0	1475.586
2/11/2023 4:00:00 PM	0.2729559	21.75434	58.1882	56.10443	0.3421668	272.2868	171.0921	171.0921	171.0921	159.1463	92.18988	0	0	272.2868	180.0969	171.0921	0	0	0	850.0219	0	0	0	1120.002	100	0	0	188.2013	217.8295	0	1122.309
2/11/2023 5:00:00 PM	0.119418	10.003	67.02689	70.4637	0.1654095	131.6283	80.33086	80.33086	80.33086	163.8577	47.06945	0	0	131.6283	84.5588	80.33086	0	0	0	850.0219	0	0	0	1120.002	100	0	0	88.36395	105.3026	0	981.6502
2/11/2023 6:00:00 PM	0.00760253	0	74.41562	90	0	0	118.7098	118.7098	118.7098	0	0	0	0	0	124.9577	118.7098	0	0	0	850.0219	0	124.9577	-124.9577	988.2853	88.23958	0	0	130.5808	0	0	850.0219
2/11/2023 7:00:00 PM	0	0	81.07249	90	0	0	70.08447	70.08447	70.08447	0	0	0.00000000000001421085	0	0	73.77312	70.08447	0	0	138.8419	725.0643	0	73.77312	-73.77312	910.5216	81.29641	0	0	77.09292	0	0	725.0643
2/11/2023 8:00:00 PM	0	0	87.64607	90	0	0	32.84021	32.84021	32.84021	0	0	0.000000000000007105427	0	0	34.56864	32.84021	0	0	220.812	651.2911	0	34.56864	-34.56864	874.083	78.04297	0	0	36.12423	0	0	651.2911
2/11/2023 9:00:00 PM	0	0	94.95943	90	0	0	32.01735	32.01735	32.01735	0	0	0	0	0	33.70247	32.01735	0	0	259.2216	616.7225	0	33.70247	-33.70247	838.5575	74.87106	0	0	35.21909	0	0	616.7225
2/11/2023 10:00:00 PM	0	0	104.5908	90	0	0	33.58812	33.58812	33.58812	0	0	0	0	0	35.35592	33.58812	0	0	296.6688	583.02	0	35.35592	-35.35592	801.2891	71.54353	0	0	36.94693	0	0	583.02
2/11/2023 11:00:00 PM	0	0	120.9498	90	0	0	32.37706	32.37706	32.37706	0	0	0	0	0	34.08112	32.37706	0	0	335.9532	547.6641	0	34.08112	-34.08112	765.3644	68.33598	0	0	35.61477	0	0	547.6641
2/12/2023 12:00:00 AM	0	0	159.1021	90	0	0	17.52807	17.52807	17.52807	0	0	0	0	0	18.4506	17.52807	0	0	373.821	513.583	0	18.4506	-18.4506	745.9158	66.59949	0	0	19.28087	0	0	513.583
2/12/2023 1:00:00 AM	0	0	-144.222	90	0	0	23.86643	23.86643	23.86643	0	0	0.000000000000003552714	0	0	25.12256	23.86643	0	0	394.3217	495.1324	0	25.12256	-25.12256	719.4343	64.23508	0	0	26.25307	0	0	495.1324
2/12/2023 2:00:00 AM	0	0	-115.3649	90	0	0	30.49761	30.49761	30.49761	0	0	0.000000000000007105427	0	0	32.10275	30.49761	0	0	422.2357	470.0098	0	32.10275	-32.10275	685.595	61.21372	0	0	33.54737	0	0	470.0098
2/12/2023 3:00:00 AM	0	0	-101.7346	90	0	0	18.12131	18.12131	18.12131	0	0	0.000000000000003552714	0	0	19.07506	18.12131	0	0	457.9054	437.9071	0	19.07506	-19.07506	665.4882	59.41847	0	0	19.93344	0	0	437.9071
2/12/2023 4:00:00 AM	0	0	-92.97782	90	0	0	19.43236	19.43236	19.43236	0	0	0.000000000000003552714	0	0	20.45512	19.43236	0	0	479.0999	418.832	0	20.45512	-20.45512	643.9266	57.49333	0	0	21.3756	0	0	418.832
2/12/2023 5:00:00 AM	0	0	-85.952	90	0	0	32.1742	32.1742	32.1742	0	0	0.000000000000007105427	0	0	33.86758	32.1742	0	0	501.8278	398.3769	0	33.86758	-33.86758	608.227	54.30587	0	0	35.39162	0	0	398.3769
2/12/2023 6:00:00 AM	0	0	-79.39858	90	0	0	24.80919	24.80919	24.80919	0	0	0.000000000000003552714	0	0	26.11494	24.80919	0	0	539.4584	364.5093	0	26.11494	-26.11494	580.6995	51.84806	0	0	27.29011	0	0	364.5093
2/12/2023 7:00:00 AM	0.02706841	1.479743	-72.57572	80.56609	0.06528984	51.95584	32.04135	32.04135	32.04135	162.1525	0	0	0	51.95584	33.72774	32.04135	0	0	568.475	338.3944	18.2281	0	18.2281	597.9921	53.39205	0	0	35.24549	41.56467	0	390.3502
2/12/2023 8:00:00 AM	0.1581135	13.80556	-64.82786	66.09715	0.1978253	157.4238	217.3064	217.3064	217.3064	72.44328	0	0.00000000000002842171	0	157.4238	228.7435	217.3064	0	0	550.2469	354.7997	0	71.31968	-71.31968	522.8146	46.67978	0	0	239.037	125.9391	0	512.2235
2/12/2023 9:00:00 AM	0.3459305	25.28248	-55.37727	51.76736	0.4470703	355.7661	159.7719	159.7719	159.7719	222.6712	0	0	0	355.7661	168.181	159.7719	0	0	629.491	283.48	187.5851	0	187.5851	700.7735	62.56894	0	0	175.7491	284.6129	0	639.2461
2/12/2023 10:00:00 AM	0.4973765	35.334	-43.21227	37.78131	0.6327464	503.522	116.1684	116.1684	116.1684	433.4414	0	0	0	503.522	122.2826	116.1684	0	0	441.9059	452.3066	381.2395	0	381.2395	1062.449	94.86133	0	0	127.7853	402.8176	0	955.8286
2/12/2023 11:00:00 AM	0.6245708	43.00802	-27.2656	24.77003	0.7964783	633.8153	120.1778	120.1778	120.1778	527.3978	446.6458	0	0	633.8153	126.503	120.1778	0	0	60.66647	795.4221	60.66647	0	60.66647	1120.002	100	0	0	132.1956	507.0522	0	1429.237
2/12/2023 12:00:00 PM	0.6470238	46.9944	-7.463347	15.47129	0.8083506	643.2629	115.0873	115.0873	115.0873	558.9347	522.1184	0	0	643.2629	121.1446	115.0873	0	0	0	850.0219	0	0	0	1120.002	100	0	0	126.5961	514.6104	0	1493.285
2/12/2023 1:00:00 PM	0.5430322	46.26534	13.71	17.47329	0.6337546	504.3243	136.7859	136.7859	136.7859	368.6962	360.3392	0	0	504.3243	143.9851	136.7859	0	0	0	850.0219	0	0	0	1120.002	100	0	0	150.4644	403.4594	0	1354.346
2/12/2023 2:00:00 PM	0.4332118	41.03212	32.48361	28.48401	0.4806005	382.4485	102.0532	102.0532	102.0532	374.7541	275.0241	0	0	382.4485	107.4244	102.0532	0	0	0	850.0219	0	0	0	1120.002	100	0	0	112.2585	305.9588	0	1232.47
2/12/2023 3:00:00 PM	0.4614392	32.51962	47.21078	41.91397	0.5925862	471.5636	102.5858	102.5858	102.5858	459.6771	363.5785	0	0	471.5636	107.9851	102.5858	0	0	0	850.0219	0	0	0	1120.002	100	0	0	112.8444	377.2509	0	1321.586
2/12/2023 4:00:00 PM	0.3559635	21.9607	58.44331	56.03828	0.509369	405.3416	91.95618	91.95618	91.95618	440.7987	308.5457	0	0	405.3416	96.79597	91.95618	0	0	0	850.0219	0	0	0	1120.002	100	0	0	101.1518	324.2733	0	1255.364
2/12/2023 5:00:00 PM	0.1263141	10.18219	67.28889	70.42364	0.1795261	142.8619	100.3505	100.3505	100.3505	142.3629	37.22975	0	0	142.8619	105.6321	100.3505	0	0	0	850.0219	0	0	0	1120.002	100	0	0	110.3856	114.2895	0	992.8838
2/12/2023 6:00:00 PM	0.008809179	0	74.68662	90	0	0	69.16641	69.16641	69.16641	0	0	0.00000000000001421085	0	0	72.80675	69.16641	0	0	0	850.0219	0	72.80675	-72.80675	1043.257	93.14777	0	0	76.08305	0	0	850.0219
2/12/2023 7:00:00 PM	0	0	81.36098	90	0	0	69.43153	69.43153	69.43153	0	0	0.00000000000001421085	0	0	73.08582	69.43153	0	0	80.89639	777.2152	0	73.08582	-73.08582	966.218	86.26929	0	0	76.37468	0	0	777.2152
2/12/2023 8:00:00 PM	0	0	87.96649	90	0	0	32.26394	32.26394	32.26394	0	0	0	0	0	33.96204	32.26394	0	0	162.1028	704.1294	0	33.96204	-33.96204	930.4188	83.07294	0	0	35.49033	0	0	704.1294
2/12/2023 9:00:00 PM	0	0	95.3353	90	0	0	32.24422	32.24422	32.24422	0	0	0	0	0	33.94129	32.24422	0	0	199.8385	670.1674	0	33.94129	-33.94129	894.6416	79.87856	0	0	35.46865	0	0	670.1674
2/12/2023 10:00:00 PM	0	0	105.0613	90	0	0	23.88931	23.88931	23.88931	0	0	0.000000000000003552714	0	0	25.14664	23.88931	0	0	237.551	636.226	0	25.14664	-25.14664	868.1347	77.51187	0	0	26.27824	0	0	636.226
2/12/2023 11:00:00 PM	0	0	121.5575	90	0	0	25.58302	25.58302	25.58302	0	0	0.000000000000003552714	0	0	26.9295	25.58302	0	0	265.4917	611.0794	0	26.9295	-26.9295	839.7485	74.97739	0	0	28.14133	0	0	611.0794
2/13/2023 12:00:00 AM	0	0	159.4813	90	0	0	30.34036	30.34036	30.34036	0	0	0.000000000000003552714	0	0	31.93722	30.34036	0	0	295.4134	584.1499	0	31.93722	-31.93722	806.0837	71.97162	0	0	33.37439	0	0	584.1499
2/13/2023 1:00:00 AM	0	0	-144.8405	90	0	0	34.68673	34.68673	34.68673	0	0	0	0	0	36.51235	34.68673	0	0	330.8992	552.2126	0	36.51235	-36.51235	767.5963	68.53525	0	0	38.1554	0	0	552.2126
2/13/2023 2:00:00 AM	0	0	-115.9556	90	0	0	15.85866	15.85866	15.85866	0	0	0	0	0	16.69333	15.85866	0	0	371.4684	515.7003	0	16.69333	-16.69333	750	66.96415	0	0	17.44453	0	0	515.7003
2/13/2023 3:00:00 AM	0	0	-102.1881	90	0	0	35.77809	35.77809	35.77809	0	0	0	0	0	37.66115	35.77809	0	0	390.0166	499.007	0	37.66115	-37.66115	710.3017	63.41967	0	0	39.3559	0	0	499.007
2/13/2023 4:00:00 AM	0	0	-93.34723	90	0	0	32.28946	32.28946	32.28946	0	0	0.000000000000007105427	0	0	33.98891	32.28946	0	0	431.8623	461.3459	0	33.98891	-33.98891	674.4742	60.22079	0	0	35.51841	0	0	461.3459
2/13/2023 5:00:00 AM	0	0	-86.27304	90	0	0	34.73338	34.73338	34.73338	0	0	0.000000000000007105427	0	0	36.56145	34.73338	0	0	469.6278	427.3569	0	36.56145	-36.56145	635.9351	56.7798	0	0	38.20671	0	0	427.3569
2/13/2023 6:00:00 AM	0	0	-79.6927	90	0	0	36.1232	36.1232	36.1232	0	0	0	0	0	38.02442	36.1232	0	0	510.2516	390.7955	0	38.02442	-38.02442	595.8538	53.20113	0	0	39.73552	0	0	390.7955
2/13/2023 7:00:00 AM	0.04097844	1.630143	-72.85635	80.5603	0.1807041	143.7993	118.3061	118.3061	118.3061	121.5485	0	0	0	143.7993	124.5327	118.3061	0	0	552.501	352.7711	19.26659	0	19.26659	614.1317	54.83308	0	0	130.1367	115.0395	0	496.5704
2/13/2023 8:00:00 AM	0.2313773	13.97894	-65.10285	66.06861	0.3691938	293.7942	196.8434	196.8434	196.8434	149.2527	0	0	0	293.7942	207.2036	196.8434	0	0	533.2344	370.111	86.59053	0	86.59053	696.2787	62.16761	0	0	216.5278	235.0353	0	663.9052
2/13/2023 9:00:00 AM	0.4080504	25.48692	-55.64732	51.71047	0.5642989	449.0534	166.7142	166.7142	166.7142	269.3552	0	0	0	449.0534	175.4886	166.7142	0	0	446.6438	448.0425	273.5648	0	273.5648	955.805	85.33956	0	0	183.3856	359.2427	0	897.0959
2/13/2023 10:00:00 AM	0.5845484	35.57756	-43.46385	37.68293	0.7797369	620.4929	138.655	138.655	138.655	447.5085	301.4612	0	0	620.4929	145.9527	138.655	0	0	173.0791	694.2507	173.0791	0	173.0791	1120.002	100	0	0	152.5205	496.3943	0	1314.744
2/13/2023 11:00:00 AM	0.7580075	43.29378	-27.4578	24.59852	0.9983116	794.4286	204.6899	204.6899	204.6899	388.1133	578.9656	0	0	794.4286	215.4631	204.6899	0	0	0	850.0219	0	0	0	1120.002	100	0	0	225.1589	635.5429	0	1644.451
2/13/2023 12:00:00 PM	0.8386388	47.30944	-7.53024	15.17549	1.095299	871.6087	211.1978	211.1978	211.1978	412.6978	649.2952	0	0	871.6087	222.3135	211.1978	0	0	0	850.0219	0	0	0	1120.002	100	0	0	232.3176	697.287	0	1721.631
2/13/2023 1:00:00 PM	0.6780638	46.57768	13.799	17.20696	0.861088	685.2299	233.1311	233.1311	233.1311	293.9247	439.8287	0	0	685.2299	245.4012	233.1311	0	0	0	850.0219	0	0	0	1120.002	100	0	0	256.4442	548.1839	0	1535.252
2/13/2023 2:00:00 PM	0.7082583	41.31323	32.68198	28.32599	0.9361198	744.9381	206.7571	206.7571	206.7571	360.2964	527.2991	0	0	744.9381	217.639	206.7571	0	0	0	850.0219	0	0	0	1120.002	100	0	0	227.4328	595.9505	0	1594.96
2/13/2023 3:00:00 PM	0.5059602	32.76113	47.45702	41.81532	0.6693665	532.6633	170.7767	170.7767	170.7767	311.9063	352.8983	0	0	532.6633	179.7649	170.7767	0	0	0	850.0219	0	0	0	1120.002	100	0	0	187.8543	426.1306	0	1382.685
2/13/2023 4:00:00 PM	0.3211069	22.16698	58.70489	55.97556	0.4340709	345.4216	128.1998	128.1998	128.1998	269.44	210.4744	0	0	345.4216	134.9472	128.1998	0	0	0	850.0219	0	0	0	1120.002	100	0	0	141.0198	276.3373	0	1195.443
2/13/2023 5:00:00 PM	0.1152033	10.3609	67.55659	70.38688	0.1475146	117.388	207.6153	207.6153	207.6153	56.54113	0	0	0	117.388	218.5424	207.6153	0	0	0	850.0219	0	101.1544	-101.1544	1013.376	90.47984	0	0	228.3768	93.91044	0	967.41
2/13/2023 6:00:00 PM	0.007554572	0	74.96284	90	0	0	83.65296	83.65296	83.65296	0	0	0.00000000000001421085	0	0	88.05575	83.65296	0	0	112.3938	748.8676	0	88.05575	-88.05575	920.5573	82.19244	0	0	92.01826	0	0	748.8676
2/13/2023 7:00:00 PM	0	0	81.6545	90	0	0	100.8959	100.8959	100.8959	0	0	0.00000000000001421085	0	0	106.2062	100.8959	0	0	210.2335	660.8118	0	106.2062	-106.2062	808.6061	72.19683	0	0	110.9855	0	0	660.8118
2/13/2023 8:00:00 PM	0	0	88.29198	90	0	0	32.84968	32.84968	32.84968	0	0	0	0	0	34.57861	32.84968	0	0	328.2404	554.6056	0	34.57861	-34.57861	772.157	68.94245	0	0	36.13465	0	0	554.6056
2/13/2023 9:00:00 PM	0	0	95.71649	90	0	0	38.41515	38.41515	38.41515	0	0	0.000000000000007105427	0	0	40.437	38.41515	0	0	366.661	520.027	0	40.437	-40.437	729.5327	65.13672	0	0	42.25667	0	0	520.027
2/13/2023 10:00:00 PM	0	0	105.5372	90	0	0	22.88947	22.88947	22.88947	0	0	0	0	0	24.09418	22.88947	0	0	411.591	479.59	0	24.09418	-24.09418	704.1352	62.86909	0	0	25.17842	0	0	479.59
2/13/2023 11:00:00 PM	0	0	122.1686	90	0	0	33.6767	33.6767	33.6767	0	0	0.000000000000007105427	0	0	35.44915	33.6767	0	0	438.3624	455.4958	0	35.44915	-35.44915	666.7685	59.53278	0	0	37.04436	0	0	455.4958
2/14/2023 12:00:00 AM	0	0	159.8619	90	0	0	37.61258	37.61258	37.61258	0	0	0	0	0	39.59218	37.61258	0	0	477.7503	420.0467	0	39.59218	-39.59218	625.0347	55.80656	0	0	41.37383	0	0	420.0467
2/14/2023 1:00:00 AM	0	0	-145.4383	90	0	0	30.61574	30.61574	30.61574	0	0	0	0	0	32.2271	30.61574	0	0	521.7416	380.4545	0	32.2271	-32.2271	591.0643	52.77349	0	0	33.67731	0	0	380.4545
2/14/2023 2:00:00 AM	0	0	-116.5427	90	0	0	26.79089	26.79089	26.79089	0	0	0.000000000000003552714	0	0	28.20093	26.79089	0	0	557.5495	348.2274	0	28.20093	-28.20093	561.338	50.11936	0	0	29.46997	0	0	348.2274
2/14/2023 3:00:00 AM	0	0	-102.6425	90	0	0	31.33798	31.33798	31.33798	0	0	0	0	0	32.98735	31.33798	0	0	588.8839	320.0265	0	32.98735	-32.98735	526.5662	47.01475	0	0	34.47178	0	0	320.0265
2/14/2023 4:00:00 AM	0	0	-93.71857	90	0	0	33.52234	33.52234	33.52234	0	0	0	0	0	35.28668	33.52234	0	0	625.5365	287.0391	0	35.28668	-35.28668	489.3708	43.69373	0	0	36.87458	0	0	287.0391
2/14/2023 5:00:00 AM	0	0	-86.59622	90	0	0	37.87989	37.87989	37.87989	0	0	0	0	0	39.87357	37.87989	0	0	664.7439	251.7524	0	39.87357	-39.87357	447.3404	39.94102	0	0	41.66788	0	0	251.7524
2/14/2023 6:00:00 AM	0	0	-79.98899	90	0	0	42.95719	42.95719	42.95719	0	0	0	0	0	45.2181	42.95719	0	0	709.0479	211.8789	0	45.2181	-45.2181	399.6763	35.68531	0	0	47.25291	0	0	211.8789
2/14/2023 7:00:00 AM	0.04479611	1.785286	-73.13918	80.55152	0.2055341	163.5583	74.76244	74.76244	74.76244	218.7707	0	0	0	163.5583	78.69731	74.76244	0	0	759.2902	166.6608	84.86101	0	84.86101	480.1825	42.87336	0	0	82.23869	130.8466	0	330.2191
2/14/2023 8:00:00 AM	0.2620922	14.15695	-65.38005	66.03731	0.4268725	339.6932	241.0675	241.0675	241.0675	140.9121	0	0	0	339.6932	253.7553	241.0675	0	0	674.4292	243.0357	85.93794	0	85.93794	561.7104	50.15262	0	0	265.1743	271.7546	0	582.7289
2/14/2023 9:00:00 AM	0.4143558	25.69598	-55.91956	51.65107	0.5713252	454.6448	186.1526	186.1526	186.1526	244.2322	0	0	0	454.6448	195.9501	186.1526	0	0	588.4912	320.3798	258.6946	0	258.6946	807.1297	72.06501	0	0	204.7679	363.7158	0	775.0246
2/14/2023 10:00:00 AM	0.625473	35.82584	-43.71726	37.58234	0.8384806	667.2396	189.9923	189.9923	189.9923	351.1929	137.451	0	0	667.2396	199.9919	189.9923	0	0	329.7966	553.205	329.7966	0	329.7966	1120.002	100	0	0	208.9916	533.7916	0	1220.445
2/14/2023 11:00:00 AM	0.7021647	43.58435	-27.6504	24.42485	0.9137225	727.1149	227.3014	227.3014	227.3014	319.8902	487.8503	0	0	727.1149	239.2647	227.3014	0	0	0	850.0219	0	0	0	1120.002	100	0	0	250.0316	581.692	0	1577.137
2/14/2023 12:00:00 PM	0.8506771	47.62902	-7.594125	14.87555	1.107425	881.2582	197.0497	197.0497	197.0497	447.2265	673.8375	0	0	881.2582	207.4207	197.0497	0	0	0	850.0219	0	0	0	1120.002	100	0	0	216.7546	705.0066	0	1731.28
2/14/2023 1:00:00 PM	0.7688768	46.89339	13.8948	16.94073	0.9978178	794.0357	201.1214	201.1214	201.1214	394.8041	582.3289	0	0	794.0357	211.7068	201.1214	0	0	0	850.0219	0	0	0	1120.002	100	0	0	221.2336	635.2286	0	1644.058
2/14/2023 2:00:00 PM	0.6965775	41.59615	32.88847	28.17124	0.9150189	728.1466	230.1864	230.1864	230.1864	316.3291	485.8451	0	0	728.1466	242.3015	230.1864	0	0	0	850.0219	0	0	0	1120.002	100	0	0	253.2051	582.5173	0	1578.169
2/14/2023 3:00:00 PM	0.5338048	33.0032	47.71072	41.72026	0.7128744	567.2856	200.1967	200.1967	200.1967	283.3641	356.5522	0	0	567.2856	210.7334	200.1967	0	0	0	850.0219	0	0	0	1120.002	100	0	0	220.2164	453.8285	0	1417.307
2/14/2023 4:00:00 PM	0.3495828	22.37308	58.9729	55.91632	0.4871454	387.6568	168.3826	168.3826	168.3826	230.2237	210.4119	0	0	387.6568	177.2449	168.3826	0	0	0	850.0219	0	0	0	1120.002	100	0	0	185.2209	310.1254	0	1237.679
2/14/2023 5:00:00 PM	0.1761175	10.53907	67.82991	70.35345	0.3061949	243.6614	198.969	198.969	198.969	122.462	34.22035	0	0	243.6614	209.441	198.969	0	0	0	850.0219	0	0	0	1120.002	100	0	0	218.8659	194.9291	0	1093.683
2/14/2023 6:00:00 PM	0.01016895	0	75.24419	90	0	0	164.7264	164.7264	164.7264	0	0	0	0	0	173.3962	164.7264	0	0	0	850.0219	0	173.3962	-173.3962	937.2266	83.68078	0	0	181.199	0	0	850.0219
2/14/2023 7:00:00 PM	0	0	81.95294	90	0	0	107.6341	107.6341	107.6341	0	0	0.00000000000001421085	0	0	113.2991	107.6341	0	0	192.6624	676.6257	0	113.2991	-113.2991	817.7989	73.01761	0	0	118.3976	0	0	676.6257
2/14/2023 8:00:00 PM	0	0	88.62246	90	0	0	37.46715	37.46715	37.46715	0	0	0.000000000000007105427	0	0	39.43911	37.46715	0	0	318.5503	563.3267	0	39.43911	-39.43911	776.2264	69.30579	0	0	41.21387	0	0	563.3267
2/14/2023 9:00:00 PM	0	0	96.10287	90	0	0	35.06538	35.06538	35.06538	0	0	0.000000000000007105427	0	0	36.91093	35.06538	0	0	362.3715	523.8876	0	36.91093	-36.91093	737.3189	65.83191	0	0	38.57192	0	0	523.8876
2/14/2023 10:00:00 PM	0	0	106.0184	90	0	0	32.70122	32.70122	32.70122	0	0	0	0	0	34.42234	32.70122	0	0	403.3837	486.9766	0	34.42234	-34.42234	701.0345	62.59225	0	0	35.97134	0	0	486.9766
2/14/2023 11:00:00 PM	0	0	122.7824	90	0	0	32.49691	32.49691	32.49691	0	0	0.000000000000007105427	0	0	34.20727	32.49691	0	0	441.6307	452.5543	0	34.20727	-34.20727	664.9769	59.37282	0	0	35.7466	0	0	452.5543
2/15/2023 12:00:00 AM	0	0	160.2435	90	0	0	36.18521	36.18521	36.18521	0	0	0	0	0	38.0897	36.18521	0	0	479.6388	418.347	0	38.0897	-38.0897	624.8268	55.788	0	0	39.80374	0	0	418.347
2/15/2023 1:00:00 AM	0	0	-146.0156	90	0	0	34.97345	34.97345	34.97345	0	0	0	0	0	36.81415	34.97345	0	0	521.9607	380.2573	0	36.81415	-36.81415	586.0214	52.32323	0	0	38.47079	0	0	380.2573
2/15/2023 2:00:00 AM	0	0	-117.1258	90	0	0	36.66604	36.66604	36.66604	0	0	0.000000000000007105427	0	0	38.59583	36.66604	0	0	562.8653	343.4432	0	38.59583	-38.59583	545.3378	48.69077	0	0	40.33265	0	0	343.4432
2/15/2023 3:00:00 AM	0	0	-103.0977	90	0	0	41.69036	41.69036	41.69036	0	0	0	0	0	43.88459	41.69036	0	0	605.7496	304.8473	0	43.88459	-43.88459	499.0793	44.56057	0	0	45.8594	0	0	304.8473
2/15/2023 4:00:00 AM	0	0	-94.09165	90	0	0	32.28243	32.28243	32.28243	0	0	0.000000000000007105427	0	0	33.9815	32.28243	0	0	654.5102	260.9627	0	33.9815	-33.9815	463.2597	41.36239	0	0	35.51067	0	0	260.9627
2/15/2023 5:00:00 AM	0	0	-86.92141	90	0	0	28.38166	28.38166	28.38166	0	0	0.000000000000003552714	0	0	29.87543	28.38166	0	0	692.2675	226.9812	0	29.87543	-29.87543	431.7682	38.55066	0	0	31.21983	0	0	226.9812
2/15/2023 6:00:00 AM	0	0	-80.28735	90	0	0	42.38484	42.38484	42.38484	0	0	0.000000000000007105427	0	0	44.61562	42.38484	0	0	725.4623	197.1058	0	44.61562	-44.61562	384.7392	34.35165	0	0	46.62333	0	0	197.1058
2/15/2023 7:00:00 AM	0.054135	1.945117	-73.42413	80.53979	0.2519387	200.4858	86.01477	86.01477	86.01477	233.083	0	0	0	200.4858	90.54186	86.01477	0	0	775.0353	152.4902	109.9439	0	109.9439	489.0412	43.66431	0	0	94.61625	160.3886	0	352.976
2/15/2023 8:00:00 AM	0.2808674	14.33953	-65.65942	66.00328	0.4542952	361.5155	154.056	154.056	154.056	234.665	0	0	0	361.5155	162.1642	154.056	0	0	665.0913	251.4397	199.3513	0	199.3513	678.1624	60.55009	0	0	169.4616	289.2124	0	612.9553
2/15/2023 9:00:00 AM	0.4482319	25.90957	-56.19396	51.58923	0.6257363	497.9435	185.5361	185.5361	185.5361	268.3809	0	0	0	497.9435	195.3012	185.5361	0	0	465.7401	430.8559	302.6424	0	302.6424	965.2742	86.18502	0	0	204.0898	398.3549	0	928.7994
2/15/2023 10:00:00 AM	0.6480572	36.07874	-43.97252	37.47963	0.8666198	689.632	206.2347	206.2347	206.2347	334.3918	309.4451	0	0	689.632	217.0892	206.2347	0	0	163.0977	703.234	163.0977	0	163.0977	1120.002	100	0	0	226.8582	551.7056	0	1392.866
2/15/2023 11:00:00 AM	0.5975232	43.87966	-27.8434	24.24921	0.7383703	587.5746	201.9147	201.9147	201.9147	291.0013	375.0327	0	0	587.5746	212.5418	201.9147	0	0	0	850.0219	0	0	0	1120.002	100	0	0	222.1062	470.0597	0	1437.597
2/15/2023 12:00:00 PM	0.7529131	47.95303	-7.654953	14.57157	0.9671248	769.611	214.3578	214.3578	214.3578	359.031	543.9712	0	0	769.611	225.6398	214.3578	0	0	0	850.0219	0	0	0	1120.002	100	0	0	235.7936	615.6888	0	1619.633
2/15/2023 1:00:00 PM	0.7015709	47.21239	13.99752	16.67491	0.891103	709.1151	158.4002	158.4002	158.4002	447.6732	542.3781	0	0	709.1151	166.737	158.4002	0	0	0	850.0219	0	0	0	1120.002	100	0	0	174.2402	567.2921	0	1559.137
2/15/2023 2:00:00 PM	0.6936491	41.88074	33.10313	28.02	0.9065237	721.3864	199.5417	199.5417	199.5417	361.5217	511.3425	0	0	721.3864	210.0439	199.5417	0	0	0	850.0219	0	0	0	1120.002	100	0	0	219.4958	577.1091	0	1571.408
2/15/2023 3:00:00 PM	0.5111794	33.24572	47.97188	41.62893	0.6698394	533.0396	208.2505	208.2505	208.2505	255.9608	313.8286	0	0	533.0396	219.211	208.2505	0	0	0	850.0219	0	0	0	1120.002	100	0	0	229.0755	426.4317	0	1383.062
2/15/2023 4:00:00 PM	0.3670565	22.57891	59.24729	55.86065	0.5160189	410.6335	241.485	241.485	241.485	170.0451	156.4388	0	0	410.6335	254.1947	241.485	0	0	0	850.0219	0	0	0	1120.002	100	0	0	265.6335	328.5068	0	1260.655
2/15/2023 5:00:00 PM	0.1561815	10.71662	68.10879	70.32339	0.2464229	196.0965	199.7868	199.7868	199.7868	98.1529	0	0	0	196.0965	210.3018	199.7868	0	0	0	850.0219	0	14.20535	-14.20535	1105.028	98.66306	0	0	219.7654	156.8772	0	1046.118
2/15/2023 6:00:00 PM	0.009859293	0	75.53061	90	0	0	176.7876	176.7876	176.7876	0	0	0	0	0	186.0923	176.7876	0	0	15.78372	835.8166	0	186.0923	-186.0923	908.8701	81.14895	0	0	194.4664	0	0	835.8166
2/15/2023 7:00:00 PM	0	0	82.25623	90	0	0	63.99665	63.99665	63.99665	0	0	0.000000000000007105427	0	0	67.3649	63.99665	0	0	222.5529	649.7244	0	67.3649	-67.3649	837.8612	74.80888	0	0	70.39632	0	0	649.7244
2/15/2023 8:00:00 PM	0	0	88.95779	90	0	0	33.92078	33.92078	33.92078	0	0	0	0	0	35.70608	33.92078	0	0	297.4028	582.3594	0	35.70608	-35.70608	800.2237	71.4484	0	0	37.31285	0	0	582.3594
2/15/2023 9:00:00 PM	0	0	96.49431	90	0	0	34.54876	34.54876	34.54876	0	0	0.000000000000007105427	0	0	36.36712	34.54876	0	0	337.0762	546.6534	0	36.36712	-36.36712	761.8894	68.0257	0	0	38.00364	0	0	546.6534
2/15/2023 10:00:00 PM	0	0	106.5045	90	0	0	37.11381	37.11381	37.11381	0	0	0	0	0	39.06717	37.11381	0	0	377.4841	510.2863	0	39.06717	-39.06717	720.709	64.34888	0	0	40.82519	0	0	510.2863
2/15/2023 11:00:00 PM	0	0	123.3988	90	0	0	31.76379	31.76379	31.76379	0	0	0.000000000000003552714	0	0	33.43557	31.76379	0	0	420.8921	471.2191	0	33.43557	-33.43557	685.4648	61.20209	0	0	34.94017	0	0	471.2191
2/16/2023 12:00:00 AM	0	0	160.6258	90	0	0	25.04896	25.04896	25.04896	0	0	0.000000000000003552714	0	0	26.36732	25.04896	0	0	458.0427	437.7835	0	26.36732	-26.36732	657.6712	58.72052	0	0	27.55385	0	0	437.7835
2/16/2023 1:00:00 AM	0	0	-146.5725	90	0	0	31.3723	31.3723	31.3723	0	0	0.000000000000007105427	0	0	33.02347	31.3723	0	0	487.3397	411.4162	0	33.02347	-33.02347	622.8614	55.61251	0	0	34.50953	0	0	411.4162
2/16/2023 2:00:00 AM	0	0	-117.7043	90	0	0	11.99984	11.99984	11.99984	0	0	0	0	0	12.63141	11.99984	0	0	524.0325	378.3927	0	12.63141	-12.63141	609.5467	54.42371	0	0	13.19982	0	0	378.3927
2/16/2023 3:00:00 AM	0	0	-103.5532	90	0	0	27.90753	27.90753	27.90753	0	0	0.000000000000003552714	0	0	29.37635	27.90753	0	0	538.0674	365.7613	0	29.37635	-29.37635	578.5813	51.65894	0	0	30.69829	0	0	365.7613
2/16/2023 4:00:00 AM	0	0	-94.46629	90	0	0	22.58319	22.58319	22.58319	0	0	0.000000000000003552714	0	0	23.77178	22.58319	0	0	570.7078	336.3849	0	23.77178	-23.77178	553.5237	49.42166	0	0	24.84151	0	0	336.3849
2/16/2023 5:00:00 AM	0	0	-87.24847	90	0	0	30.81289	30.81289	30.81289	0	0	0.000000000000003552714	0	0	32.43463	30.81289	0	0	597.1208	312.6132	0	32.43463	-32.43463	519.3346	46.36906	0	0	33.89418	0	0	312.6132
2/16/2023 6:00:00 AM	0	0	-80.58768	90	0	0	27.54005	27.54005	27.54005	0	0	0.000000000000003552714	0	0	28.98953	27.54005	0	0	633.1593	280.1786	0	28.98953	-28.98953	488.7769	43.64071	0	0	30.29406	0	0	280.1786
2/16/2023 7:00:00 AM	0.0427842	2.109579	-73.71111	80.52512	0.1562892	124.3706	93.08156	93.08156	93.08156	133.6146	0	0	0	124.3706	97.98059	93.08156	0	0	665.3699	251.189	26.38997	0	26.38997	513.8126	45.87604	0	0	102.3897	99.49645	0	375.5596
2/16/2023 8:00:00 AM	0.2570143	14.5266	-65.9409	65.96658	0.4064676	323.4557	229.6941	229.6941	229.6941	140.8202	0	0	0	323.4557	241.7833	229.6941	0	0	638.9799	274.94	81.67237	0	81.67237	591.2939	52.79399	0	0	252.6635	258.7645	0	598.3956
2/16/2023 9:00:00 AM	0.4203162	26.12763	-56.47049	51.52501	0.5728619	455.8676	183.7502	183.7502	183.7502	248.0909	0	0	0	455.8676	193.4213	183.7502	0	0	557.3076	348.4451	262.4463	0	262.4463	840.2723	75.02416	0	0	202.1252	364.6941	0	804.3127
2/16/2023 10:00:00 AM	0.695914	36.33617	-44.22961	37.37494	0.9283762	738.776	151.1674	151.1674	151.1674	488.7139	284.7912	0	0	738.776	159.1236	151.1674	0	0	294.8612	584.6468	294.8612	0	294.8612	1120.002	100	0	0	166.2841	591.0208	0	1323.423
2/16/2023 11:00:00 AM	0.7879104	44.1796	-28.03682	24.07178	1.026604	816.9426	124.7596	124.7596	124.7596	654.8135	685.6168	0	0	816.9426	131.3259	124.7596	0	0	0	850.0219	0	0	0	1120.002	100	0	0	137.2355	653.5541	0	1666.965
2/16/2023 12:00:00 PM	0.7801013	48.28139	-7.712677	14.26366	1.002984	798.1472	129.6449	129.6449	129.6449	615.6408	661.6788	0	0	798.1472	136.4684	129.6449	0	0	0	850.0219	0	0	0	1120.002	100	0	0	142.6094	638.5177	0	1648.169
2/16/2023 1:00:00 PM	0.7635123	47.53454	14.10727	16.40983	0.9818198	781.3049	196.2664	196.2664	196.2664	398.0839	574.7087	0	0	781.3049	206.5962	196.2664	0	0	0	850.0219	0	0	0	1120.002	100	0	0	215.893	625.0439	0	1631.327
2/16/2023 2:00:00 PM	0.5559005	42.1669	33.32604	27.87247	0.676509	538.347	157.3026	157.3026	157.3026	342.2365	372.7654	0	0	538.347	165.5817	157.3026	0	0	0	850.0219	0	0	0	1120.002	100	0	0	173.0329	430.6777	0	1388.369
2/16/2023 3:00:00 PM	0.6435152	33.48857	48.24049	41.54142	0.8676389	690.4429	257.5843	257.5843	257.5843	268.0455	419.3016	0	0	690.4429	271.1413	257.5843	0	0	0	850.0219	0	0	0	1120.002	100	0	0	283.3427	552.3543	0	1540.465
2/16/2023 4:00:00 PM	0.4552526	22.78438	59.52802	55.80861	0.6549481	521.1895	144.0677	144.0677	144.0677	361.767	369.5393	0	0	521.1895	151.6502	144.0677	0	0	0	850.0219	0	0	0	1120.002	100	0	0	158.4745	416.9516	0	1371.211
2/16/2023 5:00:00 PM	0.1878422	10.89349	68.39315	70.29674	0.3217689	256.0547	132.0908	132.0908	132.0908	193.8475	117.0118	0	0	256.0547	139.0429	132.0908	0	0	0	850.0219	0	0	0	1120.002	100	0	0	145.2999	204.8438	0	1106.077
2/16/2023 6:00:00 PM	0.01317828	0	75.822	90	0	0	156.0181	156.0181	156.0181	0	0	0	0	0	164.2296	156.0181	0	0	0	850.0219	0	164.2296	-164.2296	946.8891	84.5435	0	0	171.6199	0	0	850.0219
2/16/2023 7:00:00 PM	0	0	82.56427	90	0	0	73.66553	73.66553	73.66553	0	0	0	0	0	77.54266	73.66553	0	0	182.4773	685.7924	0	77.54266	-77.54266	865.1519	77.24555	0	0	81.03208	0	0	685.7924
2/16/2023 8:00:00 PM	0	0	89.29789	90	0	0	22.83253	22.83253	22.83253	0	0	0	0	0	24.03424	22.83253	0	0	268.6358	608.2497	0	24.03424	-24.03424	839.8176	74.98357	0	0	25.11578	0	0	608.2497
2/16/2023 9:00:00 PM	0	0	96.89064	90	0	0	26.77426	26.77426	26.77426	0	0	0.000000000000003552714	0	0	28.18343	26.77426	0	0	295.3405	584.2155	0	28.18343	-28.18343	810.1097	72.33108	0	0	29.45168	0	0	584.2155
2/16/2023 10:00:00 PM	0	0	106.9954	90	0	0	23.91742	23.91742	23.91742	0	0	0.000000000000003552714	0	0	25.17623	23.91742	0	0	326.6555	556.032	0	25.17623	-25.17623	783.5716	69.96161	0	0	26.30916	0	0	556.032
2/16/2023 11:00:00 PM	0	0	124.0172	90	0	0	24.51913	24.51913	24.51913	0	0	0.000000000000003552714	0	0	25.80961	24.51913	0	0	354.629	530.8558	0	25.80961	-25.80961	756.3659	67.53253	0	0	26.97104	0	0	530.8558
2/17/2023 12:00:00 AM	0	0	161.0082	90	0	0	32.80106	32.80106	32.80106	0	0	0.000000000000007105427	0	0	34.52743	32.80106	0	0	383.3064	505.0462	0	34.52743	-34.52743	719.9708	64.28297	0	0	36.08117	0	0	505.0462
2/17/2023 1:00:00 AM	0	0	-147.1094	90	0	0	26.64066	26.64066	26.64066	0	0	0	0	0	28.0428	26.64066	0	0	421.6702	470.5188	0	28.0428	-28.0428	690.4111	61.64372	0	0	29.30472	0	0	470.5188
2/17/2023 2:00:00 AM	0	0	-118.278	90	0	0	30.19016	30.19016	30.19016	0	0	0.000000000000003552714	0	0	31.77911	30.19016	0	0	452.8289	442.476	0	31.77911	-31.77911	656.913	58.65282	0	0	33.20917	0	0	442.476
2/17/2023 3:00:00 AM	0	0	-104.0088	90	0	0	29.41362	29.41362	29.41362	0	0	0	0	0	30.96171	29.41362	0	0	488.139	410.6969	0	30.96171	-30.96171	624.2764	55.73886	0	0	32.35498	0	0	410.6969
2/17/2023 4:00:00 AM	0	0	-94.84229	90	0	0	32.47547	32.47547	32.47547	0	0	0	0	0	34.1847	32.47547	0	0	522.5409	379.7351	0	34.1847	-34.1847	588.2426	52.52156	0	0	35.72301	0	0	379.7351
2/17/2023 5:00:00 AM	0	0	-87.57726	90	0	0	23.16086	23.16086	23.16086	0	0	0.000000000000003552714	0	0	24.37985	23.16086	0	0	560.5239	345.5504	0	24.37985	-24.37985	562.5439	50.22704	0	0	25.47695	0	0	345.5504
2/17/2023 6:00:00 AM	0	0	-80.8899	90	0	0	27.35035	27.35035	27.35035	0	0	0.000000000000003552714	0	0	28.78984	27.35035	0	0	587.6126	321.1706	0	28.78984	-28.78984	532.1968	47.51748	0	0	30.08538	0	0	321.1706
2/17/2023 7:00:00 AM	0.04290729	2.278609	-74.00007	80.50755	0.139357	110.8964	127.0851	127.0851	127.0851	87.26151	0	0.00000000000001421085	0	110.8964	133.7738	127.0851	0	0	619.6013	292.3807	0	22.87742	-22.87742	508.0819	45.36436	0	0	139.7937	88.71713	0	403.2772
2/17/2023 8:00:00 AM	0.2057444	14.7181	-66.22445	65.92725	0.2876024	228.866	221.1738	221.1738	221.1738	103.4779	0	0	0	228.866	232.8145	221.1738	0	0	645.0207	269.5033	0	3.948545	-3.948545	503.9198	44.99275	0	0	243.2912	183.0928	0	498.3693
2/17/2023 9:00:00 AM	0.5216904	26.35007	-56.74914	51.45851	0.7270577	578.5723	214.5811	214.5811	214.5811	269.6287	0	0	0	578.5723	225.8749	214.5811	0	0	649.408	265.5548	352.6974	0	352.6974	838.5179	74.86752	0	0	236.0393	462.8578	0	844.1271
2/17/2023 10:00:00 AM	0.7563217	36.59805	-44.48855	37.26837	1.007069	801.3979	145.5598	145.5598	145.5598	550.5628	351.4666	0	0	801.3979	153.2208	145.5598	0	0	296.7105	582.9824	296.7105	0	296.7105	1120.002	100	0	0	160.1158	641.1183	0	1384.38
2/17/2023 11:00:00 AM	0.8195102	44.48409	-28.23069	23.89272	1.064789	847.3298	172.1759	172.1759	172.1759	492.1302	666.092	0	0	847.3298	181.2379	172.1759	0	0	0	850.0219	0	0	0	1120.002	100	0	0	189.3936	677.8639	0	1697.352
2/17/2023 12:00:00 PM	0.7997708	48.614	-7.767255	13.95197	1.026752	817.0607	214.3994	214.3994	214.3994	381.0929	591.3772	0	0	817.0607	225.6836	214.3994	0	0	0	850.0219	0	0	0	1120.002	100	0	0	235.8393	653.6486	0	1667.083
2/17/2023 1:00:00 PM	0.7483004	47.85974	14.22416	16.14585	0.9551756	760.1022	257.1871	257.1871	257.1871	295.5444	489.3789	0	0	760.1022	270.7233	257.1871	0	0	0	850.0219	0	0	0	1120.002	100	0	0	282.9059	608.0817	0	1610.124
2/17/2023 2:00:00 PM	0.7311638	42.45449	33.55726	27.72891	0.9520415	757.6082	254.9499	254.9499	254.9499	297.1596	489.2399	0	0	757.6082	268.3683	254.9499	0	0	0	850.0219	0	0	0	1120.002	100	0	0	280.4449	606.0865	0	1607.63
2/17/2023 3:00:00 PM	0.4439508	33.73165	48.51655	41.45787	0.5416527	431.0322	216.2421	216.2421	216.2421	199.3285	203.4089	0	0	431.0322	227.6233	216.2421	0	0	0	850.0219	0	0	0	1120.002	100	0	0	237.8663	344.8257	0	1281.054
2/17/2023 4:00:00 PM	0.3369721	22.9894	59.81502	55.76026	0.4484136	356.8351	256.169	256.169	256.169	139.2968	87.18352	0	0	356.8351	269.6516	256.169	0	0	0	850.0219	0	0	0	1120.002	100	0	0	281.7859	285.4681	0	1206.857
2/17/2023 5:00:00 PM	0.1092161	11.06962	68.68292	70.2735	0.1252052	99.63484	131.7737	131.7737	131.7737	75.61059	0	0	0	99.63484	138.7091	131.7737	0	0	0	850.0219	0	39.07428	-39.07428	1078.814	96.32252	0	0	144.951	79.70788	0	949.6568
2/17/2023 6:00:00 PM	0.008495054	0	76.11827	90	0	0	123.3798	123.3798	123.3798	0	0	0.00000000000002842171	0	0	129.8734	123.3798	0	0	43.41587	810.9476	0	129.8734	-129.8734	941.9157	84.09945	0	0	135.7177	0	0	810.9476
2/17/2023 7:00:00 PM	0	0	82.87696	90	0	0	72.29227	72.29227	72.29227	0	0	0	0	0	76.09713	72.29227	0	0	187.7197	681.0742	0	76.09713	-76.09713	861.7023	76.93755	0	0	79.5215	0	0	681.0742
2/17/2023 8:00:00 PM	0	0	89.64262	90	0	0	29.5406	29.5406	29.5406	0	0	0	0	0	31.09537	29.5406	0	0	272.2721	604.9771	0	31.09537	-31.09537	828.9249	74.011	0	0	32.49466	0	0	604.9771
2/17/2023 9:00:00 PM	0	0	97.29173	90	0	0	17.01819	17.01819	17.01819	0	0	0.000000000000003552714	0	0	17.91389	17.01819	0	0	306.8225	573.8817	0	17.91389	-17.91389	810.042	72.32504	0	0	18.72001	0	0	573.8817
2/17/2023 10:00:00 PM	0	0	107.4909	90	0	0	37.75103	37.75103	37.75103	0	0	0.000000000000007105427	0	0	39.73793	37.75103	0	0	326.7268	555.9678	0	39.73793	-39.73793	768.1545	68.58509	0	0	41.52614	0	0	555.9678
2/17/2023 11:00:00 PM	0	0	124.6373	90	0	0	29.15989	29.15989	29.15989	0	0	0.000000000000003552714	0	0	30.69462	29.15989	0	0	370.88	516.2299	0	30.69462	-30.69462	735.7996	65.69626	0	0	32.07587	0	0	516.2299
2/18/2023 12:00:00 AM	0	0	161.3905	90	0	0	24.32573	24.32573	24.32573	0	0	0.000000000000003552714	0	0	25.60603	24.32573	0	0	404.9852	485.5353	0	25.60603	-25.60603	708.8084	63.28634	0	0	26.7583	0	0	485.5353
2/18/2023 1:00:00 AM	0	0	-147.6266	90	0	0	11.47759	11.47759	11.47759	0	0	0.000000000000001776357	0	0	12.08167	11.47759	0	0	433.4363	459.9292	0	12.08167	-12.08167	696.0732	62.14927	0	0	12.62535	0	0	459.9292
2/18/2023 2:00:00 AM	0	0	-118.8463	90	0	0	34.70876	34.70876	34.70876	0	0	0.000000000000007105427	0	0	36.53554	34.70876	0	0	446.8604	447.8476	0	36.53554	-36.53554	657.5614	58.71072	0	0	38.17964	0	0	447.8476
2/18/2023 3:00:00 AM	0	0	-104.4642	90	0	0	36.83023	36.83023	36.83023	0	0	0	0	0	38.76866	36.83023	0	0	487.4554	411.312	0	38.76866	-38.76866	616.6956	55.062	0	0	40.51325	0	0	411.312
2/18/2023 4:00:00 AM	0	0	-95.21947	90	0	0	28.11006	28.11006	28.11006	0	0	0	0	0	29.58953	28.11006	0	0	530.5317	372.5434	0	29.58953	-29.58953	585.5056	52.27718	0	0	30.92106	0	0	372.5434
2/18/2023 5:00:00 AM	0	0	-87.90765	90	0	0	29.49914	29.49914	29.49914	0	0	0.000000000000003552714	0	0	31.05173	29.49914	0	0	563.409	342.9538	0	31.05173	-31.05173	552.7741	49.35474	0	0	32.44906	0	0	342.9538
2/18/2023 6:00:00 AM	0	0	-81.19389	90	0	0	43.12735	43.12735	43.12735	0	0	0.000000000000007105427	0	0	45.39721	43.12735	0	0	597.9109	311.9021	0	45.39721	-45.39721	504.9213	45.08217	0	0	47.44008	0	0	311.9021
2/18/2023 7:00:00 AM	0.05161642	2.452141	-74.29092	80.48709	0.1821396	144.9416	76.25116	76.25116	76.25116	190.0845	0	0	0	144.9416	80.26438	76.25116	0	0	648.3522	266.5049	64.67723	0	64.67723	566.2795	50.56057	0	0	83.87627	115.9533	0	411.4465
2/18/2023 8:00:00 AM	0.2628689	14.91393	-66.51001	65.88535	0.406739	323.6716	127.0426	127.0426	127.0426	254.7741	0	0	0	323.6716	133.729	127.0426	0	0	583.675	324.7144	189.9426	0	189.9426	746.4749	66.64941	0	0	139.7469	258.9373	0	648.386
2/18/2023 9:00:00 AM	0.5766699	26.57679	-57.02988	51.3898	0.8016022	637.8927	179.2177	179.2177	179.2177	355.9318	55.51005	0	0	637.8927	188.6502	179.2177	0	0	393.7325	495.6627	393.7325	0	393.7325	1120.002	100	0	0	197.1395	510.3142	0	1133.555
2/18/2023 10:00:00 AM	0.7319565	36.86428	-44.74935	37.16005	0.9688392	770.9753	119.534	119.534	119.534	644.9839	645.15	0	0	770.9753	125.8253	119.534	0	0	0	850.0219	0	0	0	1120.002	100	0	0	131.4874	616.7802	0	1620.997
2/18/2023 11:00:00 AM	0.7675951	44.79303	-28.42501	23.71225	0.9912875	788.8391	148.4589	148.4589	148.4589	531.3518	632.5665	0	0	788.8391	156.2725	148.4589	0	0	0	850.0219	0	0	0	1120.002	100	0	0	163.3048	631.0712	0	1638.861
2/18/2023 12:00:00 PM	0.8936806	48.95078	-7.818641	13.6366	1.147867	913.4406	207.1935	207.1935	207.1935	440.8635	695.3421	0	0	913.4406	218.0984	207.1935	0	0	0	850.0219	0	0	0	1120.002	100	0	0	227.9129	730.7524	0	1763.463
2/18/2023 1:00:00 PM	0.8348951	48.18787	14.34829	15.88335	1.072012	853.0777	131.8047	131.8047	131.8047	647.2285	714.3359	0	0	853.0777	138.7418	131.8047	0	0	0	850.0219	0	0	0	1120.002	100	0	0	144.9852	682.4622	0	1703.1
2/18/2023 2:00:00 PM	0.6412095	42.74339	33.79684	27.58951	0.812405	646.4893	163.0025	163.0025	163.0025	396.6131	474.9077	0	0	646.4893	171.5816	163.0025	0	0	0	850.0219	0	0	0	1120.002	100	0	0	179.3028	517.1915	0	1496.511
2/18/2023 3:00:00 PM	0.3629007	33.97485	48.80003	41.3784	0.4007581	318.9122	147.2172	147.2172	147.2172	216.627	163.9467	0	0	318.9122	154.9655	147.2172	0	0	0	850.0219	0	0	0	1120.002	100	0	0	161.9389	255.1298	0	1168.934
2/18/2023 4:00:00 PM	0.2822139	23.19388	60.10823	55.71566	0.3380087	268.9779	171.6548	171.6548	171.6548	156.697	88.28864	0	0	268.9779	180.6893	171.6548	0	0	0	850.0219	0	0	0	1120.002	100	0	0	188.8203	215.1823	0	1119
2/18/2023 5:00:00 PM	0.1570097	11.24495	68.97803	70.25371	0.2318616	184.509	129.6147	129.6147	129.6147	142.3519	48.07245	0	0	184.509	136.4366	129.6147	0	0	0	850.0219	0	0	0	1120.002	100	0	0	142.5762	147.6072	0	1034.531
2/18/2023 6:00:00 PM	0.01370601	0	76.41934	90	0	0	128.1996	128.1996	128.1996	0	0	0.00000000000002842171	0	0	134.947	128.1996	0	0	0	850.0219	0	134.947	-134.947	977.7557	87.29944	0	0	141.0196	0	0	850.0219
2/18/2023 7:00:00 PM	0	0	83.1942	90	0	0	78.43694	78.43694	78.43694	0	0	0	0	0	82.56521	78.43694	0	0	149.9411	715.075	0	82.56521	-82.56521	890.7243	79.52879	0	0	86.28064	0	0	715.075
2/18/2023 8:00:00 PM	0	0	89.99187	90	0	0	29.51389	29.51389	29.51389	0	0	0.000000000000003552714	0	0	31.06725	29.51389	0	0	241.6802	632.5098	0	31.06725	-31.06725	857.9765	76.6049	0	0	32.46527	0	0	632.5098
2/18/2023 9:00:00 PM	0	0	97.69743	90	0	0	41.39914	41.39914	41.39914	0	0	0	0	0	43.57804	41.39914	0	0	276.1993	601.4425	0	43.57804	-43.57804	812.0413	72.50354	0	0	45.53905	0	0	601.4425
2/18/2023 10:00:00 PM	0	0	107.9907	90	0	0	22.49593	22.49593	22.49593	0	0	0	0	0	23.67993	22.49593	0	0	324.6194	557.8645	0	23.67993	-23.67993	787.0804	70.27489	0	0	24.74552	0	0	557.8645
2/18/2023 11:00:00 PM	0	0	125.2589	90	0	0	26.06333	26.06333	26.06333	0	0	0.000000000000003552714	0	0	27.43508	26.06333	0	0	350.9304	534.1846	0	27.43508	-27.43508	758.1613	67.69283	0	0	28.66966	0	0	534.1846
2/19/2023 12:00:00 AM	0	0	161.7723	90	0	0	34.80641	34.80641	34.80641	0	0	0	0	0	36.63833	34.80641	0	0	381.4138	506.7495	0	36.63833	-36.63833	719.5411	64.24461	0	0	38.28706	0	0	506.7495
2/19/2023 1:00:00 AM	0	0	-148.1246	90	0	0	31.40299	31.40299	31.40299	0	0	0.000000000000007105427	0	0	33.05578	31.40299	0	0	422.1231	470.1111	0	33.05578	-33.05578	684.6973	61.13356	0	0	34.54329	0	0	470.1111
2/19/2023 2:00:00 AM	0	0	-119.4089	90	0	0	32.69707	32.69707	32.69707	0	0	0	0	0	34.41796	32.69707	0	0	458.8517	437.0554	0	34.41796	-34.41796	648.4175	57.89431	0	0	35.96677	0	0	437.0554
2/19/2023 3:00:00 AM	0	0	-104.9191	90	0	0	23.22297	23.22297	23.22297	0	0	0	0	0	24.44524	23.22297	0	0	497.0939	402.6374	0	24.44524	-24.44524	622.65	55.59364	0	0	25.54527	0	0	402.6374
2/19/2023 4:00:00 AM	0	0	-95.59766	90	0	0	40.138	40.138	40.138	0	0	0.000000000000007105427	0	0	42.25052	40.138	0	0	524.2553	378.1921	0	42.25052	-42.25052	578.114	51.61722	0	0	44.15179	0	0	378.1921
2/19/2023 5:00:00 AM	0	0	-88.23952	90	0	0	27.0935	27.0935	27.0935	0	0	0.000000000000003552714	0	0	28.51947	27.0935	0	0	571.2003	335.9416	0	28.51947	-28.51947	548.0519	48.9331	0	0	29.80285	0	0	335.9416
2/19/2023 6:00:00 AM	0	0	-81.49957	90	0	0	31.57857	31.57857	31.57857	0	0	0.000000000000003552714	0	0	33.2406	31.57857	0	0	602.8887	307.4221	0	33.2406	-33.2406	513.0132	45.80466	0	0	34.73643	0	0	307.4221
2/19/2023 7:00:00 AM	0.04475016	2.630105	-74.5836	80.46378	0.1217922	96.91881	51.89874	51.89874	51.89874	186.746	0	0	0	96.91881	54.63026	51.89874	0	0	639.8226	274.1815	42.28856	0	42.28856	553.1317	49.38665	0	0	57.08862	77.53505	0	371.1004
2/19/2023 8:00:00 AM	0.2431939	15.11403	-66.79754	65.84093	0.3612969	287.51	137.1966	137.1966	137.1966	209.5606	0	0	0	287.51	144.4175	137.1966	0	0	597.5341	312.2412	143.0926	0	143.0926	688.8812	61.50712	0	0	150.9163	230.008	0	599.7513
2/19/2023 9:00:00 AM	0.3657325	26.8077	-57.31269	51.31897	0.4582037	364.6258	161.1727	161.1727	161.1727	226.2329	0	0	0	364.6258	169.6555	161.1727	0	0	454.4415	441.0246	194.9703	0	194.9703	873.8462	78.02183	0	0	177.29	291.7006	0	805.6503
2/19/2023 10:00:00 AM	0.6954526	37.13476	-45.01202	37.05011	0.9145681	727.7878	151.1776	151.1776	151.1776	481.4126	309.1823	0	0	727.7878	159.1343	151.1776	0	0	259.4713	616.4978	259.4713	0	259.4713	1120.002	100	0	0	166.2953	582.2303	0	1344.286
2/19/2023 11:00:00 AM	0.802074	45.10633	-28.61982	23.53055	1.033063	822.0829	144.88	144.88	144.88	567.4232	669.5776	0	0	822.0829	152.5053	144.88	0	0	0	850.0219	0	0	0	1120.002	100	0	0	159.368	657.6663	0	1672.105
2/19/2023 12:00:00 PM	0.8095522	49.29162	-7.866796	13.31771	1.032097	821.3138	153.4687	153.4687	153.4687	535.167	659.7678	0	0	821.3138	161.546	153.4687	0	0	0	850.0219	0	0	0	1120.002	100	0	0	168.8156	657.051	0	1671.336
2/19/2023 1:00:00 PM	0.9101384	48.51883	14.47978	15.6227	1.167196	928.8223	169.5639	169.5639	169.5639	547.7714	750.334	0	0	928.8223	178.4883	169.5639	0	0	0	850.0219	0	0	0	1120.002	100	0	0	186.5203	743.0579	0	1778.844
2/19/2023 2:00:00 PM	0.6273524	43.03346	34.04485	27.45452	0.7857517	625.2794	157.943	157.943	157.943	395.8892	459.0236	0	0	625.2794	166.2558	157.943	0	0	0	850.0219	0	0	0	1120.002	100	0	0	173.7373	500.2235	0	1475.301
2/19/2023 3:00:00 PM	0.509453	34.21804	49.09091	41.30309	0.6498743	517.1519	173.0098	173.0098	173.0098	298.9148	335.0363	0	0	517.1519	182.1156	173.0098	0	0	0	850.0219	0	0	0	1120.002	100	0	0	190.3108	413.7216	0	1367.174
2/19/2023 4:00:00 PM	0.399709	23.39774	60.4076	55.67486	0.5553442	441.9275	149.7927	149.7927	149.7927	295.0259	284.2509	0	0	441.9275	157.6766	149.7927	0	0	0	850.0219	0	0	0	1120.002	100	0	0	164.772	353.542	0	1291.949
2/19/2023 5:00:00 PM	0.161269	11.41942	69.27837	70.23739	0.2375881	189.066	129.6603	129.6603	129.6603	145.8164	52.5815	0	0	189.066	136.4845	129.6603	0	0	0	850.0219	0	0	0	1120.002	100	0	0	142.6263	151.2528	0	1039.088
2/19/2023 6:00:00 PM	0.01370674	0	76.72511	90	0	0	105.2044	105.2044	105.2044	0	0	0	0	0	110.7415	105.2044	0	0	0	850.0219	0	110.7415	-110.7415	1003.27	89.57754	0	0	115.7249	0	0	850.0219
2/19/2023 7:00:00 PM	0	0	83.51588	90	0	0	97.50791	97.50791	97.50791	0	0	0.00000000000001421085	0	0	102.6399	97.50791	0	0	123.0461	739.2805	0	102.6399	-102.6399	895.0785	79.91756	0	0	107.2587	0	0	739.2805
2/19/2023 8:00:00 PM	0	0	90.34552	90	0	0	32.55821	32.55821	32.55821	0	0	0	0	0	34.2718	32.55821	0	0	237.0904	636.6406	0	34.2718	-34.2718	858.9529	76.69206	0	0	35.81403	0	0	636.6406
2/19/2023 9:00:00 PM	0	0	98.10758	90	0	0	35.22577	35.22577	35.22577	0	0	0.000000000000007105427	0	0	37.07976	35.22577	0	0	275.1702	602.3687	0	37.07976	-37.07976	819.8674	73.20229	0	0	38.74835	0	0	602.3687
2/19/2023 10:00:00 PM	0	0	108.4946	90	0	0	39.0066	39.0066	39.0066	0	0	0.000000000000007105427	0	0	41.05958	39.0066	0	0	316.3699	565.289	0	41.05958	-41.05958	776.5867	69.33797	0	0	42.90726	0	0	565.289
2/19/2023 11:00:00 PM	0	0	125.8814	90	0	0	40.51945	40.51945	40.51945	0	0	0.000000000000007105427	0	0	42.65205	40.51945	0	0	361.9917	524.2294	0	42.65205	-42.65205	731.6276	65.32376	0	0	44.5714	0	0	524.2294
2/20/2023 12:00:00 AM	0	0	162.1533	90	0	0	31.45344	31.45344	31.45344	0	0	0.000000000000003552714	0	0	33.10888	31.45344	0	0	409.3829	481.5774	0	33.10888	-33.10888	696.7277	62.20771	0	0	34.59879	0	0	481.5774
2/20/2023 1:00:00 AM	0	0	-148.6036	90	0	0	26.22006	26.22006	26.22006	0	0	0.000000000000003552714	0	0	27.60006	26.22006	0	0	446.1705	448.4685	0	27.60006	-27.60006	667.6347	59.61012	0	0	28.84207	0	0	448.4685
2/20/2023 2:00:00 AM	0	0	-119.9655	90	0	0	31.84351	31.84351	31.84351	0	0	0.000000000000007105427	0	0	33.51948	31.84351	0	0	476.8372	420.8684	0	33.51948	-33.51948	632.3021	56.45543	0	0	35.02785	0	0	420.8684
2/20/2023 3:00:00 AM	0	0	-105.3733	90	0	0	37.25088	37.25088	37.25088	0	0	0.000000000000007105427	0	0	39.21145	37.25088	0	0	514.0811	387.3489	0	39.21145	-39.21145	590.9695	52.76503	0	0	40.97597	0	0	387.3489
2/20/2023 4:00:00 AM	0	0	-95.97665	90	0	0	34.13628	34.13628	34.13628	0	0	0	0	0	35.93293	34.13628	0	0	557.6494	348.1375	0	35.93293	-35.93293	553.093	49.3832	0	0	37.54991	0	0	348.1375
2/20/2023 5:00:00 AM	0	0	-88.57274	90	0	0	31.60701	31.60701	31.60701	0	0	0.000000000000003552714	0	0	33.27053	31.60701	0	0	597.5749	312.2045	0	33.27053	-33.27053	518.0227	46.25193	0	0	34.76771	0	0	312.2045
2/20/2023 6:00:00 AM	0	0	-81.80682	90	0	0	39.27602	39.27602	39.27602	0	0	0.000000000000007105427	0	0	41.34318	39.27602	0	0	634.5421	278.934	0	41.34318	-41.34318	474.4432	42.36091	0	0	43.20362	0	0	278.934
2/20/2023 7:00:00 AM	0.01242306	2.812426	-74.87804	80.43767	0.01234352	9.82263	84.81569	84.81569	84.81569	11.58115	0	0	0	9.82263	89.27967	84.81569	0	0	680.479	237.5908	0	79.45704	-79.45704	390.6881	34.8828	0	0	93.29726	7.858104	0	247.4135
2/20/2023 8:00:00 AM	0.1351123	15.31831	-67.08699	65.79405	0.1419866	112.989	216.6613	216.6613	216.6613	52.15007	0	0.00000000000002842171	66.63236	112.989	228.0645	216.6613	0	0	768.7646	158.1338	0	115.0755	-115.0755	269.3879	24.05244	0	0	238.3274	90.39118	0	271.1228
2/20/2023 9:00:00 AM	0.2390962	27.04271	-57.59756	51.24612	0.2466866	196.3063	188.0197	188.0197	188.0197	104.4073	0	0	128.6181	196.3063	197.9155	188.0197	0	0	896.6263	43.0583	0	1.609128	-1.609128	267.6917	23.901	0	0	206.8216	157.0451	0	239.3646
2/20/2023 10:00:00 AM	0.4239018	37.40939	-45.27657	36.93868	0.4783076	380.6239	197.3998	197.3998	197.3998	192.8188	0	0	105.4446	380.6239	207.7893	197.3998	0	0	898.4142	41.44917	172.8346	0	172.8346	431.657	38.54073	0	0	217.1398	304.4991	0	422.0731
2/20/2023 11:00:00 AM	0.6435621	45.42389	-28.81514	23.34783	0.7957814	633.2607	222.6985	222.6985	222.6985	284.3579	0	0	0	633.2607	234.4195	222.6985	0	0	725.5796	197.0003	398.8413	0	398.8413	810.0311	72.32406	0	0	244.9683	506.6086	0	830.2611
2/20/2023 12:00:00 PM	0.3999366	49.63642	-7.911681	12.99543	0.4057022	322.8466	211.5391	211.5391	211.5391	152.6179	0	0	0	322.8466	222.6727	211.5391	0	0	326.7383	555.9575	100.1738	0	100.1738	905.0643	80.80915	0	0	232.693	258.2773	0	878.804
2/20/2023 1:00:00 PM	0.2614748	48.85248	14.61873	15.36432	0.2526013	201.0131	259.1091	259.1091	259.1091	77.57856	0	0	0	201.0131	272.7464	259.1091	0	0	226.5644	646.114	0	71.73331	-71.73331	829.4508	74.05796	0	0	285.02	160.8105	0	847.127
2/20/2023 2:00:00 PM	0.2515238	43.3246	34.30134	27.32414	0.2437403	193.9617	249.321	249.321	249.321	77.79599	0	0	0	193.9617	262.4432	249.321	0	0	306.2681	574.3806	0	68.48142	-68.48142	757.265	67.61282	0	0	274.2531	155.1694	0	768.3423
2/20/2023 3:00:00 PM	0.3434495	34.46112	49.38917	41.23207	0.3677901	292.6771	244.8285	244.8285	244.8285	119.5437	0	0	0	292.6771	257.7142	244.8285	0	0	382.3586	505.8992	34.96289	0	34.96289	790.4337	70.5743	0	0	269.3114	234.1417	0	798.5763
2/20/2023 4:00:00 PM	0.270915	23.6009	60.71306	55.63791	0.3123408	248.5521	249.1893	249.1893	249.1893	99.74428	0	0	0	248.5521	262.3046	249.1893	0	0	347.3957	537.3658	0	13.75246	-13.75246	775.9374	69.27998	0	0	274.1083	198.8417	0	785.9179
2/20/2023 5:00:00 PM	0.1953048	11.59297	69.58388	70.22454	0.3145559	250.3148	199.1836	199.1836	199.1836	125.6704	0	0	0	250.3148	209.6669	199.1836	0	0	362.6762	523.6133	40.64793	0	40.64793	814.4994	72.72301	0	0	219.1019	200.2519	0	773.9282
2/20/2023 6:00:00 PM	0.01897686	0	77.03549	90	0	0	170.8066	170.8066	170.8066	0	0	0.00000000000002842171	0	0	179.7965	170.8066	0	0	322.0283	560.1965	0	179.7965	-179.7965	624.9773	55.80143	0	0	187.8873	0	0	560.1965
2/20/2023 7:00:00 PM	0	0	83.8419	90	0	0	98.48608	98.48608	98.48608	0	0	0.00000000000001421085	0	0	103.6696	98.48608	0	0	521.8021	380.4	0	103.6696	-103.6696	515.7	46.04455	0	0	108.3347	0	0	380.4
2/20/2023 8:00:00 PM	0	0	90.70346	90	0	0	31.20717	31.20717	31.20717	0	0	0	0	0	32.84965	31.20717	0	0	636.9905	276.7305	0	32.84965	-32.84965	481.0734	42.9529	0	0	34.32788	0	0	276.7305
2/20/2023 9:00:00 PM	0	0	98.52203	90	0	0	33.65969	33.65969	33.65969	0	0	0	0	0	35.43125	33.65969	0	0	673.4901	243.8808	0	35.43125	-35.43125	443.7256	39.61827	0	0	37.02566	0	0	243.8808
2/20/2023 10:00:00 PM	0	0	109.0024	90	0	0	30.75468	30.75468	30.75468	0	0	0.000000000000003552714	0	0	32.37335	30.75468	0	0	712.8582	208.4496	0	32.37335	-32.37335	409.6011	36.57145	0	0	33.83015	0	0	208.4496
2/20/2023 11:00:00 PM	0	0	126.5045	90	0	0	23.42611	23.42611	23.42611	0	0	0.000000000000003552714	0	0	24.65906	23.42611	0	0	748.8286	176.0762	0	24.65906	-24.65906	383.6082	34.25066	0	0	25.76872	0	0	176.0762
2/21/2023 12:00:00 AM	0	0	162.5331	90	0	0	32.47071	32.47071	32.47071	0	0	0	0	0	34.1797	32.47071	0	0	776.2275	151.4172	0	34.1797	-34.1797	347.5796	31.03383	0	0	35.71778	0	0	151.4172
2/21/2023 1:00:00 AM	0	0	-149.0643	90	0	0	30.93036	30.93036	30.93036	0	0	0	0	0	32.55827	30.93036	0	0	814.205	117.2375	0	32.55827	-32.55827	313.2602	27.9696	0	0	34.02339	0	0	117.2375
2/21/2023 2:00:00 AM	0	0	-120.5157	90	0	0	25.07691	25.07691	25.07691	0	0	0	0	0	26.39675	25.07691	0	0	850.3809	84.67918	0	26.39675	-26.39675	285.4355	25.48526	0	0	27.5846	0	0	84.67918
2/21/2023 3:00:00 AM	0	0	-105.8265	90	0	0	29.4957	29.4957	29.4957	0	0	0.000000000000003552714	0	0	31.04811	29.4957	0	0	879.7106	58.28244	0	31.04811	-31.04811	252.708	22.56317	0	0	32.44527	0	0	58.28244
2/21/2023 4:00:00 AM	0	0	-96.3563	90	0	0	38.86053	25.87262	25.87262	0	0	12.98792	16.87397	0	27.23434	25.87262	0	0	914.2084	27.23434	0	27.23434	-27.23434	224.0004	20	0	0	42.74659	0	0	27.23434
2/21/2023 5:00:00 AM	0	0	-88.90719	90	0	0	19.99399	0	0	0	0	19.99399	21.99339	0	0	0	0	0	944.4688	0	0	0	0	224.0004	20	0	0	21.99339	0	0	0
2/21/2023 6:00:00 AM	0	0	-82.11559	90	0	0	30.3044	0	0	0	0	30.3044	33.33484	0	0	0	0	0	944.4688	0	0	0	0	224.0004	20	0	0	33.33484	0	0	0
2/21/2023 7:00:00 AM	0.03674129	2.999026	-75.17418	80.40878	0.05993555	47.69505	99.43183	45.3103	45.3103	105.2632	0	54.12154	100.313	47.69505	47.69505	45.3103	0	0	944.4688	0	0	0	0	224.0004	20	0	0	109.375	38.15604	0	47.69505
2/21/2023 8:00:00 AM	0.2749806	15.52667	-67.37833	65.74479	0.4127434	328.4497	204.8968	204.8968	204.8968	160.3001	0	0	162.981	328.4497	215.6809	204.8968	0	0	944.4688	0	112.7689	0	112.7689	330.9824	29.55194	0	0	225.3865	262.7598	0	328.4497
2/21/2023 9:00:00 AM	0.4879726	27.28172	-57.88447	51.17132	0.6604871	525.5973	77.04546	77.04546	77.04546	682.1911	0	0	0	525.5973	81.10049	77.04546	0	0	831.7	101.492	444.4968	0	444.4968	752.6691	67.20247	0	0	84.75002	420.4778	0	627.0893
2/21/2023 10:00:00 AM	0.4914291	37.68805	-45.54304	36.82589	0.5885592	468.3591	147.5404	147.5404	147.5404	317.4445	0	0	0	468.3591	155.3057	147.5404	0	0	387.2031	501.5391	313.0533	0	313.0533	1049.658	93.71924	0	0	162.2945	374.6873	0	969.8982
2/21/2023 11:00:00 AM	0.7626649	45.7456	-29.01101	23.1643	0.9720719	773.5479	210.7435	210.7435	210.7435	367.0566	477.5629	0	0	773.5479	221.8352	210.7435	0	0	74.14977	783.2872	74.14977	0	74.14977	1120.002	100	0	0	231.8178	618.8383	0	1556.835
2/21/2023 12:00:00 PM	0.7536262	49.98509	-7.953258	12.66993	0.943163	750.5428	303.3333	303.3333	303.3333	247.4317	431.2447	0	0	750.5428	319.2982	303.3333	0	0	0	850.0219	0	0	0	1120.002	100	0	0	333.6666	600.4343	0	1600.565
2/21/2023 1:00:00 PM	0.6986337	49.18872	14.76526	15.10863	0.8619001	685.8762	199.3662	199.3662	199.3662	344.0282	476.0169	0	0	685.8762	209.8592	199.3662	0	0	0	850.0219	0	0	0	1120.002	100	0	0	219.3029	548.7009	0	1535.898
2/21/2023 2:00:00 PM	0.6426269	43.61666	34.56636	27.19859	0.8023095	638.4556	174.3455	174.3455	174.3455	366.2014	454.934	0	0	638.4556	183.5216	174.3455	0	0	0	850.0219	0	0	0	1120.002	100	0	0	191.78	510.7645	0	1488.478
2/21/2023 3:00:00 PM	0.4711403	34.70398	49.69478	41.16543	0.5754664	457.9402	195.2493	195.2493	195.2493	234.5412	252.4146	0	0	457.9402	205.5256	195.2493	0	0	0	850.0219	0	0	0	1120.002	100	0	0	214.7743	366.3521	0	1307.962
2/21/2023 4:00:00 PM	0.2357676	23.80327	61.02452	55.60485	0.253374	201.628	210.8564	210.8564	210.8564	95.62337	0	0	0	201.628	221.9541	210.8564	0	0	0	850.0219	0	20.32609	-20.32609	1098.577	98.08701	0	0	231.942	161.3024	0	1051.65
2/21/2023 5:00:00 PM	0.107579	11.76555	69.89445	70.21517	0.1164583	92.67426	140.9954	140.9954	140.9954	65.72856	0	0	0	92.67426	148.4162	140.9954	0	0	22.58455	829.6959	0	55.74197	-55.74197	1039.819	92.84084	0	0	155.095	74.1394	0	922.3701
2/21/2023 6:00:00 PM	0.01746684	0	77.35038	90	0	0	103.7995	103.7995	103.7995	0	0	0	0	0	109.2626	103.7995	0	0	84.52007	773.9539	0	109.2626	-109.2626	924.6466	82.55756	0	0	114.1794	0	0	773.9539
2/21/2023 7:00:00 PM	0	0	84.17216	90	0	0	82.67903	82.67903	82.67903	0	0	0	0	0	87.03056	82.67903	0	0	205.9229	664.6913	0	87.03056	-87.03056	832.9083	74.36667	0	0	90.94693	0	0	664.6913
2/21/2023 8:00:00 PM	0	0	91.06556	90	0	0	25.14039	25.14039	25.14039	0	0	0.000000000000003552714	0	0	26.46357	25.14039	0	0	302.6236	577.6608	0	26.46357	-26.46357	805.0133	71.87605	0	0	27.65443	0	0	577.6608
2/21/2023 9:00:00 PM	0	0	98.94064	90	0	0	23.26308	23.26308	23.26308	0	0	0.000000000000003552714	0	0	24.48745	23.26308	0	0	332.0275	551.1971	0	24.48745	-24.48745	779.2012	69.5714	0	0	25.58939	0	0	551.1971
2/21/2023 10:00:00 PM	0	0	109.5138	90	0	0	21.43421	21.43421	21.43421	0	0	0.000000000000003552714	0	0	22.56233	21.43421	0	0	359.2358	526.7097	0	22.56233	-22.56233	755.4185	67.44794	0	0	23.57764	0	0	526.7097
2/21/2023 11:00:00 PM	0	0	127.1279	90	0	0	36.52761	36.52761	36.52761	0	0	0.000000000000007105427	0	0	38.45011	36.52761	0	0	384.3051	504.1474	0	38.45011	-38.45011	714.8885	63.8292	0	0	40.18037	0	0	504.1474
2/22/2023 12:00:00 AM	0	0	162.9115	90	0	0	23.8595	23.8595	23.8595	0	0	0.000000000000003552714	0	0	25.11526	23.8595	0	0	427.0274	465.6973	0	25.11526	-25.11526	688.4147	61.46547	0	0	26.24545	0	0	465.6973
2/22/2023 1:00:00 AM	0	0	-149.507	90	0	0	32.74559	32.74559	32.74559	0	0	0.000000000000007105427	0	0	34.46905	32.74559	0	0	454.9333	440.582	0	34.46905	-34.46905	652.0811	58.22141	0	0	36.02015	0	0	440.582
2/22/2023 2:00:00 AM	0	0	-121.0592	90	0	0	26.7418	26.7418	26.7418	0	0	0	0	0	28.14927	26.7418	0	0	493.2322	406.113	0	28.14927	-28.14927	622.4092	55.57214	0	0	29.41598	0	0	406.113
2/22/2023 3:00:00 AM	0	0	-106.2785	90	0	0	34.0556	34.0556	34.0556	0	0	0	0	0	35.848	34.0556	0	0	524.5092	377.9637	0	35.848	-35.848	584.6221	52.1983	0	0	37.46116	0	0	377.9637
2/22/2023 4:00:00 AM	0	0	-96.73641	90	0	0	38.79906	38.79906	38.79906	0	0	0	0	0	40.84112	38.79906	0	0	564.3403	342.1157	0	40.84112	-40.84112	541.5717	48.35452	0	0	42.67897	0	0	342.1157
2/22/2023 5:00:00 AM	0	0	-89.24274	90	0	0	27.26496	27.26496	27.26496	0	0	0.000000000000003552714	0	0	28.69995	27.26496	0	0	609.7193	301.2746	0	28.69995	-28.69995	511.3193	45.65342	0	0	29.99145	0	0	301.2746
2/22/2023 6:00:00 AM	0	0	-82.42576	90	0	0	37.337	37.337	37.337	0	0	0	0	0	39.30211	37.337	0	0	641.6081	272.5746	0	39.30211	-39.30211	469.8913	41.95449	0	0	41.0707	0	0	272.5746
2/22/2023 7:00:00 AM	0.05665492	3.189823	-75.47193	80.37716	0.1490776	118.6318	102.0239	102.0239	102.0239	116.2784	0	0	0	118.6318	107.3936	102.0239	0	0	685.2772	233.2725	11.23821	0	11.23821	480.5528	42.90641	0	0	112.2263	94.90545	0	351.9043
2/22/2023 8:00:00 AM	0.1779818	15.73903	-67.6715	65.69319	0.2094415	166.6677	216.5138	216.5138	216.5138	76.97787	0	0	0	166.6677	227.9093	216.5138	0	0	674.0389	243.3869	0	61.24155	-61.24155	415.9985	37.14265	0	0	238.1652	133.3342	0	410.0546
2/22/2023 9:00:00 AM	0.4198411	27.52463	-58.1734	51.09468	0.5442582	433.1056	273.3365	273.3365	273.3365	158.4514	0	0	45.34203	433.1056	287.7227	273.3365	0	0	742.0851	182.1454	145.3829	0	145.3829	553.9208	49.45712	0	0	300.6702	346.4844	0	615.2509
2/22/2023 10:00:00 AM	0.7211555	37.97066	-45.81144	36.71189	0.9358386	744.7144	301.4417	301.4417	301.4417	247.0509	0	0	0	744.7144	317.307	301.4417	0	0	596.7022	312.99	427.4074	0	427.4074	959.3951	85.6601	0	0	331.5858	595.7715	0	1057.704
2/22/2023 11:00:00 AM	0.7429368	46.07135	-29.20748	22.98017	0.940096	748.1022	199.55	199.55	199.55	374.8945	368.7548	0	0	748.1022	210.0527	199.55	0	0	169.2948	697.6566	169.2948	0	169.2948	1120.002	100	0	0	219.5051	598.4818	0	1445.759
2/22/2023 12:00:00 PM	0.6080077	50.33752	-7.991491	12.34136	0.7073067	562.855	240.3353	240.3353	240.3353	234.1957	309.8705	0	0	562.855	252.9846	240.3353	0	0	0	850.0219	0	0	0	1120.002	100	0	0	264.3689	450.284	0	1412.877
2/22/2023 1:00:00 PM	0.7228799	49.52741	14.91948	14.85611	0.8957236	712.7919	229.3244	229.3244	229.3244	310.8225	471.3978	0	0	712.7919	241.3941	229.3244	0	0	0	850.0219	0	0	0	1120.002	100	0	0	252.2569	570.2336	0	1562.814
2/22/2023 2:00:00 PM	0.7680495	43.90951	34.83994	27.07809	0.9811496	780.7716	168.896	168.896	168.896	462.2796	602.9863	0	0	780.7716	177.7852	168.896	0	0	0	850.0219	0	0	0	1120.002	100	0	0	185.7856	624.6172	0	1630.794
2/22/2023 3:00:00 PM	0.6247792	34.94651	50.0077	41.10326	0.8163694	649.644	251.265	251.265	251.265	258.5493	385.1545	0	0	649.644	264.4895	251.265	0	0	0	850.0219	0	0	0	1120.002	100	0	0	276.3915	519.7152	0	1499.666
2/22/2023 4:00:00 PM	0.3967375	24.00477	61.34192	55.57572	0.5363995	426.8518	175.9345	175.9345	175.9345	242.6198	241.6577	0	0	426.8518	185.1942	175.9345	0	0	0	850.0219	0	0	0	1120.002	100	0	0	193.5279	341.4815	0	1276.874
2/22/2023 5:00:00 PM	0.1824946	11.93711	70.21001	70.2093	0.2737486	217.8415	214.7063	214.7063	214.7063	101.4602	0	0	0	217.8415	226.0067	214.7063	0	0	0	850.0219	0	8.165154	-8.165154	1111.395	99.23154	0	0	236.177	174.2732	0	1067.863
2/22/2023 6:00:00 PM	0.01372218	0	77.66967	90	0	0	164.567	164.567	164.567	0	0	0.00000000000002842171	0	0	173.2284	164.567	0	0	9.072393	841.8568	0	173.2284	-173.2284	928.7966	82.9281	0	0	181.0237	0	0	841.8568
2/22/2023 7:00:00 PM	0	0	84.50654	90	0	0	164.2309	164.2309	164.2309	0	0	0	0	0	172.8746	164.2309	0	0	201.5484	668.6284	0	172.8746	-172.8746	746.5707	66.65797	0	0	180.654	0	0	668.6284
2/22/2023 8:00:00 PM	0	0	91.43169	90	0	0	43.25272	43.25272	43.25272	0	0	0.000000000000007105427	0	0	45.52918	43.25272	0	0	393.6314	495.7537	0	45.52918	-45.52918	698.5788	62.37298	0	0	47.578	0	0	495.7537
2/22/2023 9:00:00 PM	0	0	99.36322	90	0	0	17.14017	17.14017	17.14017	0	0	0.000000000000003552714	0	0	18.04228	17.14017	0	0	444.2193	450.2245	0	18.04228	-18.04228	679.5605	60.67493	0	0	18.85418	0	0	450.2245
2/22/2023 10:00:00 PM	0	0	110.0286	90	0	0	38.8709	38.8709	38.8709	0	0	0	0	0	40.91674	38.8709	0	0	464.2663	432.1823	0	40.91674	-40.91674	636.4305	56.82404	0	0	42.75799	0	0	432.1823
2/22/2023 11:00:00 PM	0	0	127.7513	90	0	0	31.46708	31.46708	31.46708	0	0	0.000000000000007105427	0	0	33.12324	31.46708	0	0	509.7294	391.2655	0	33.12324	-33.12324	601.5156	53.70664	0	0	34.61379	0	0	391.2655
2/23/2023 12:00:00 AM	0	0	163.2883	90	0	0	28.80073	28.80073	28.80073	0	0	0.000000000000003552714	0	0	30.31656	28.80073	0	0	546.533	358.1423	0	30.31656	-30.31656	569.5591	50.85339	0	0	31.6808	0	0	358.1423
2/23/2023 1:00:00 AM	0	0	-149.9323	90	0	0	24.68638	24.68638	24.68638	0	0	0	0	0	25.98566	24.68638	0	0	580.218	327.8257	0	25.98566	-25.98566	542.1678	48.40774	0	0	27.15502	0	0	327.8257
2/23/2023 2:00:00 AM	0	0	-121.5959	90	0	0	32.49652	32.49652	32.49652	0	0	0	0	0	34.20687	32.49652	0	0	609.091	301.8401	0	34.20687	-34.20687	506.1106	45.18835	0	0	35.74618	0	0	301.8401
2/23/2023 3:00:00 AM	0	0	-106.729	90	0	0	29.72586	29.72586	29.72586	0	0	0.000000000000003552714	0	0	31.29038	29.72586	0	0	647.0986	267.6332	0	31.29038	-31.29038	473.1276	42.24345	0	0	32.69845	0	0	267.6332
2/23/2023 4:00:00 AM	0	0	-97.11684	90	0	0	25.23056	25.23056	25.23056	0	0	0.000000000000003552714	0	0	26.55848	25.23056	0	0	681.8657	236.3428	0	26.55848	-26.55848	445.1325	39.7439	0	0	27.75361	0	0	236.3428
2/23/2023 5:00:00 AM	0	0	-89.57926	90	0	0	24.36198	24.36198	24.36198	0	0	0.000000000000003552714	0	0	25.64419	24.36198	0	0	711.3751	209.7843	0	25.64419	-25.64419	418.1012	37.33039	0	0	26.79818	0	0	209.7843
2/23/2023 6:00:00 AM	0	0	-82.73724	90	0	0	24.65707	24.65707	24.65707	0	0	0.000000000000003552714	0	0	25.95481	24.65707	0	0	739.8687	184.1401	0	25.95481	-25.95481	390.7424	34.88765	0	0	27.12278	0	0	184.1401
2/23/2023 7:00:00 AM	0.06476784	3.384731	-75.77126	80.34286	0.1727156	137.4423	83.26647	83.26647	83.26647	165.0631	0	0	0	137.4423	87.64892	83.26647	0	0	768.7073	158.1853	49.79334	0	49.79334	437.9805	39.10533	0	0	91.59312	109.9538	0	295.6276
2/23/2023 8:00:00 AM	0.2914472	15.95528	-67.96647	65.63935	0.4305493	342.6192	163.3921	163.3921	163.3921	209.6914	0	0	0	342.6192	171.9917	163.3921	0	0	718.914	202.9993	170.6275	0	170.6275	599.852	53.55811	0	0	179.7313	274.0953	0	545.6185
2/23/2023 9:00:00 AM	0.5160373	27.77133	-58.46436	51.0163	0.6915487	550.3152	198.6031	198.6031	198.6031	277.093	0	0	0	550.3152	209.0559	198.6031	0	0	548.2865	356.5641	341.2594	0	341.2594	923.5991	82.46404	0	0	218.4634	440.2522	0	906.8793
2/23/2023 10:00:00 AM	0.7259707	38.25708	-46.08179	36.59681	0.93773	746.2194	305.104	305.104	305.104	244.5787	218.0302	0	0	746.2194	321.1621	305.104	0	0	207.0271	663.6975	207.0271	0	207.0271	1120.002	100	0	0	335.6144	596.9755	0	1409.917
2/23/2023 11:00:00 AM	0.8247451	46.40105	-29.40457	22.79568	1.045919	832.3135	166.916	166.916	166.916	498.6421	656.6124	0	0	832.3135	175.7011	166.916	0	0	0	850.0219	0	0	0	1120.002	100	0	0	183.6076	665.8508	0	1682.335
2/23/2023 12:00:00 PM	0.9261706	50.6936	-8.026349	12.0099	1.168368	929.7546	209.0854	209.0854	209.0854	444.6769	709.6647	0	0	929.7546	220.0899	209.0854	0	0	0	850.0219	0	0	0	1120.002	100	0	0	229.9939	743.8036	0	1779.776
2/23/2023 1:00:00 PM	0.8132213	49.86845	15.08149	14.60721	1.022811	813.9246	134.3423	134.3423	134.3423	605.859	672.5117	0	0	813.9246	141.4129	134.3423	0	0	0	850.0219	0	0	0	1120.002	100	0	0	147.7765	651.1396	0	1663.947
2/23/2023 2:00:00 PM	0.6922793	44.20304	35.12214	26.96284	0.8708361	692.9872	195.2378	195.2378	195.2378	354.9452	487.4737	0	0	692.9872	205.5135	195.2378	0	0	0	850.0219	0	0	0	1120.002	100	0	0	214.7616	554.3898	0	1543.009
2/23/2023 3:00:00 PM	0.5880401	35.1886	50.32788	41.04565	0.7594669	604.3627	211.8021	211.8021	211.8021	285.3431	381.4131	0	0	604.3627	222.9496	211.8021	0	0	0	850.0219	0	0	0	1120.002	100	0	0	232.9823	483.4901	0	1454.385
2/23/2023 4:00:00 PM	0.338428	24.20533	61.66517	55.55054	0.4265876	339.4665	120.3556	120.3556	120.3556	282.053	212.7764	0	0	339.4665	126.6901	120.3556	0	0	0	850.0219	0	0	0	1120.002	100	0	0	132.3911	271.5732	0	1189.489
2/23/2023 5:00:00 PM	0.1270482	12.10759	70.53044	70.20691	0.1466528	116.7022	144.8561	144.8561	144.8561	80.56425	0	0	0	116.7022	152.4801	144.8561	0	0	0	850.0219	0	35.77787	-35.77787	1082.289	96.63276	0	0	159.3417	93.36178	0	966.7242
2/23/2023 6:00:00 PM	0.0147026	0	77.99327	90	0	0	153.5488	153.5488	153.5488	0	0	0	0	0	161.6303	153.5488	0	0	39.75319	814.2441	0	161.6303	-161.6303	911.9158	81.42089	0	0	168.9036	0	0	814.2441
2/23/2023 7:00:00 PM	0	0	84.84494	90	0	0	109.3089	109.3089	109.3089	0	0	0.00000000000001421085	0	0	115.062	109.3089	0	0	219.3424	652.6138	0	115.062	-115.062	790.6298	70.5918	0	0	120.2397	0	0	652.6138
2/23/2023 8:00:00 PM	0	0	91.80173	90	0	0	17.4634	17.4634	17.4634	0	0	0	0	0	18.38253	17.4634	0	0	347.189	537.5518	0	18.38253	-18.38253	771.2529	68.86173	0	0	19.20975	0	0	537.5518
2/23/2023 9:00:00 PM	0	0	99.78963	90	0	0	35.82699	35.82699	35.82699	0	0	0.000000000000007105427	0	0	37.71262	35.82699	0	0	367.614	519.1693	0	37.71262	-37.71262	731.5004	65.3124	0	0	39.40969	0	0	519.1693
2/23/2023 10:00:00 PM	0	0	110.5466	90	0	0	28.02503	28.02503	28.02503	0	0	0.000000000000003552714	0	0	29.50003	28.02503	0	0	409.517	481.4567	0	29.50003	-29.50003	700.4046	62.536	0	0	30.82753	0	0	481.4567
2/23/2023 11:00:00 PM	0	0	128.3743	90	0	0	24.97694	24.97694	24.97694	0	0	0.000000000000003552714	0	0	26.29152	24.97694	0	0	442.2948	451.9566	0	26.29152	-26.29152	672.6909	60.06157	0	0	27.47464	0	0	451.9566
2/24/2023 12:00:00 AM	0	0	163.6631	90	0	0	28.34614	28.34614	28.34614	0	0	0.000000000000003552714	0	0	29.83804	28.34614	0	0	471.5076	425.6651	0	29.83804	-29.83804	641.2388	57.25335	0	0	31.18076	0	0	425.6651
2/24/2023 1:00:00 AM	0	0	-150.3406	90	0	0	18.77637	18.77637	18.77637	0	0	0.000000000000003552714	0	0	19.7646	18.77637	0	0	504.6609	395.8271	0	19.7646	-19.7646	620.4051	55.3932	0	0	20.65401	0	0	395.8271
2/24/2023 2:00:00 AM	0	0	-122.1254	90	0	0	40.78175	40.78175	40.78175	0	0	0.000000000000007105427	0	0	42.92815	40.78175	0	0	526.6216	376.0625	0	42.92815	-42.92815	575.1548	51.35301	0	0	44.85992	0	0	376.0625
2/24/2023 3:00:00 AM	0	0	-107.1778	90	0	0	34.1109	34.1109	34.1109	0	0	0	0	0	35.90621	34.1109	0	0	574.3196	333.1343	0	35.90621	-35.90621	537.3064	47.97369	0	0	37.52199	0	0	333.1343
2/24/2023 4:00:00 AM	0	0	-97.49741	90	0	0	28.72398	28.72398	28.72398	0	0	0.000000000000003552714	0	0	30.23576	28.72398	0	0	614.2153	297.2281	0	30.23576	-30.23576	505.4351	45.12804	0	0	31.59637	0	0	297.2281
2/24/2023 5:00:00 AM	0	0	-89.91666	90	0	0	11.21237	11.21237	11.21237	0	0	0.000000000000001776357	0	0	11.80249	11.21237	0	0	647.8107	266.9923	0	11.80249	-11.80249	492.9942	44.01725	0	0	12.33361	0	0	266.9923
2/24/2023 6:00:00 AM	0	0	-83.04996	90	0	0	24.83539	24.83539	24.83539	0	0	0.000000000000003552714	0	0	26.14251	24.83539	0	0	660.9245	255.1899	0	26.14251	-26.14251	465.4376	41.55684	0	0	27.31893	0	0	255.1899
2/24/2023 7:00:00 AM	0.06975818	3.583659	-76.07207	80.30593	0.1793213	142.6989	99.52492	99.52492	99.52492	143.3801	0	0	0	142.6989	104.7631	99.52492	0	0	689.9717	229.0473	37.93584	0	37.93584	501.4266	44.77015	0	0	109.4774	114.1591	0	371.7462
2/24/2023 8:00:00 AM	0.3380497	16.17534	-68.2632	65.58332	0.4976141	395.9875	149.6728	149.6728	149.6728	264.5687	0	0	0	395.9875	157.5503	149.6728	0	0	652.0359	263.1896	238.4371	0	238.4371	727.6279	64.96665	0	0	164.6401	316.79	0	659.1771
2/24/2023 9:00:00 AM	0.526046	28.02172	-58.75732	50.93628	0.7008317	557.7024	251.1545	251.1545	251.1545	222.0555	0	0	0	557.7024	264.3732	251.1545	0	0	413.5988	477.783	293.3292	0	293.3292	1005.904	89.81271	0	0	276.27	446.1619	0	1035.485
2/24/2023 10:00:00 AM	0.7233728	38.54722	-46.35413	36.4808	0.929755	739.8732	199.8994	199.8994	199.8994	370.1227	409.1831	0	0	739.8732	210.4204	199.8994	0	0	120.2696	741.7792	120.2696	0	120.2696	1120.002	100	0	0	219.8894	591.8986	0	1481.652
2/24/2023 11:00:00 AM	0.7718524	46.73458	-29.60234	22.61107	0.9720287	773.5135	255.4506	255.4506	255.4506	302.8035	504.6181	0	0	773.5135	268.8954	255.4506	0	0	0	850.0219	0	0	0	1120.002	100	0	0	280.9957	618.8108	0	1623.535
2/24/2023 12:00:00 PM	0.8703083	51.05323	-8.0578	11.67573	1.091791	868.8167	190.3839	190.3839	190.3839	456.3499	668.4125	0	0	868.8167	200.4041	190.3839	0	0	0	850.0219	0	0	0	1120.002	100	0	0	209.4223	695.0533	0	1718.839
2/24/2023 1:00:00 PM	0.8639577	50.2117	15.2514	14.36243	1.085206	863.5767	218.7299	218.7299	218.7299	394.8142	633.3347	0	0	863.5767	230.242	218.7299	0	0	0	850.0219	0	0	0	1120.002	100	0	0	240.6029	690.8613	0	1713.599
2/24/2023 2:00:00 PM	0.8425972	44.4971	35.41298	26.85304	1.070207	851.6406	127.5617	127.5617	127.5617	667.6306	717.3652	0	0	851.6406	134.2754	127.5617	0	0	0	850.0219	0	0	0	1120.002	100	0	0	140.3178	681.3125	0	1701.663
2/24/2023 3:00:00 PM	0.7136728	35.43015	50.65528	40.99268	0.9269738	737.6599	180.6357	180.6357	180.6357	408.3688	547.5171	0	0	737.6599	190.1429	180.6357	0	0	0	850.0219	0	0	0	1120.002	100	0	0	198.6993	590.1279	0	1587.682
2/24/2023 4:00:00 PM	0.5065244	24.40488	61.99418	55.52937	0.6906772	549.6217	223.238	223.238	223.238	246.2044	314.6343	0	0	549.6217	234.9874	223.238	0	0	0	850.0219	0	0	0	1120.002	100	0	0	245.5618	439.6974	0	1399.644
2/24/2023 5:00:00 PM	0.2142645	12.27695	70.85565	70.20801	0.3316064	263.8832	199.0927	199.0927	199.0927	132.5429	54.31189	0	0	263.8832	209.5713	199.0927	0	0	0	850.0219	0	0	0	1120.002	100	0	0	219.002	211.1065	0	1113.905
2/24/2023 6:00:00 PM	0.01962174	0	78.32106	90	0	0	112.8217	112.8217	112.8217	0	0	0.00000000000001421085	0	0	118.7597	112.8217	0	0	0	850.0219	0	118.7597	-118.7597	994.8186	88.82291	0	0	124.1038	0	0	850.0219
2/24/2023 7:00:00 PM	0	0	85.18723	90	0	0	73.46947	73.46947	73.46947	0	0	0.00000000000001421085	0	0	77.33629	73.46947	0	0	131.9552	731.2623	0	77.33629	-77.33629	913.299	81.54439	0	0	80.81642	0	0	731.2623
2/24/2023 8:00:00 PM	0	0	92.17556	90	0	0	32.07224	32.07224	32.07224	0	0	0.000000000000007105427	0	0	33.76025	32.07224	0	0	217.8844	653.926	0	33.76025	-33.76025	877.7125	78.36703	0	0	35.27946	0	0	653.926
2/24/2023 9:00:00 PM	0	0	100.2197	90	0	0	30.81931	30.81931	30.81931	0	0	0.000000000000007105427	0	0	32.44138	30.81931	0	0	255.3958	620.1658	0	32.44138	-32.44138	843.5163	75.3138	0	0	33.90125	0	0	620.1658
2/24/2023 10:00:00 PM	0	0	111.0675	90	0	0	17.70329	17.70329	17.70329	0	0	0.000000000000003552714	0	0	18.63505	17.70329	0	0	291.4417	587.7244	0	18.63505	-18.63505	823.8733	73.55997	0	0	19.47362	0	0	587.7244
2/24/2023 11:00:00 PM	0	0	128.9965	90	0	0	22.71511	22.71511	22.71511	0	0	0.000000000000003552714	0	0	23.91064	22.71511	0	0	312.1473	569.0893	0	23.91064	-23.91064	798.6693	71.30961	0	0	24.98662	0	0	569.0893
2/25/2023 12:00:00 AM	0	0	164.0357	90	0	0	37.86326	37.86326	37.86326	0	0	0.000000000000007105427	0	0	39.85606	37.86326	0	0	338.7147	545.1786	0	39.85606	-39.85606	756.6572	67.55855	0	0	41.64958	0	0	545.1786
2/25/2023 1:00:00 AM	0	0	-150.7325	90	0	0	29.35222	29.35222	29.35222	0	0	0.000000000000003552714	0	0	30.89707	29.35222	0	0	382.9992	505.3226	0	30.89707	-30.89707	724.0889	64.65067	0	0	32.28744	0	0	505.3226
2/25/2023 2:00:00 AM	0	0	-122.6475	90	0	0	26.2233	26.2233	26.2233	0	0	0.000000000000003552714	0	0	27.60347	26.2233	0	0	417.3293	474.4255	0	27.60347	-27.60347	694.9922	62.05276	0	0	28.84563	0	0	474.4255
2/25/2023 3:00:00 AM	0	0	-107.6247	90	0	0	28.78731	28.78731	28.78731	0	0	0.000000000000003552714	0	0	30.30243	28.78731	0	0	447.9998	446.8221	0	30.30243	-30.30243	663.0507	59.20084	0	0	31.66604	0	0	446.8221
2/25/2023 4:00:00 AM	0	0	-97.87796	90	0	0	29.93548	29.93548	29.93548	0	0	0.000000000000003552714	0	0	31.51103	29.93548	0	0	481.6692	416.5197	0	31.51103	-31.51103	629.8351	56.23517	0	0	32.92902	0	0	416.5197
2/25/2023 5:00:00 AM	0	0	-90.25481	90	0	0	29.34381	29.34381	29.34381	0	0	0.000000000000003552714	0	0	30.88822	29.34381	0	0	516.6815	385.0086	0	30.88822	-30.88822	597.2761	53.32812	0	0	32.27819	0	0	385.0086
2/25/2023 6:00:00 AM	0	0	-83.36383	90	0	0	27.15976	27.15976	27.15976	0	0	0.000000000000003552714	0	0	28.58922	27.15976	0	0	551.0017	354.1204	0	28.58922	-28.58922	567.1404	50.63744	0	0	29.87573	0	0	354.1204
2/25/2023 7:00:00 AM	0.07266352	3.786513	-76.37432	80.26643	0.1778672	141.5418	54.23915	54.23915	54.23915	260.9588	0	0	0	141.5418	57.09385	54.23915	0	0	582.7675	325.5312	84.44798	0	84.44798	647.2548	57.79049	0	0	59.66307	113.2335	0	467.073
2/25/2023 8:00:00 AM	0.32862	16.39908	-68.56165	65.52518	0.477754	380.1833	125.3255	125.3255	125.3255	303.3567	0	0	0	380.1833	131.9216	125.3255	0	0	498.3195	401.5343	248.2617	0	248.2617	882.7766	78.81918	0	0	137.8581	304.1467	0	781.7177
2/25/2023 9:00:00 AM	0.5482377	28.27567	-59.05227	50.85471	0.726652	578.2495	173.6766	173.6766	173.6766	332.946	145.3741	0	0	578.2495	182.8175	173.6766	0	0	250.0578	624.9699	250.0578	0	250.0578	1120.002	100	0	0	191.0443	462.5995	0	1203.219
2/25/2023 10:00:00 AM	0.7160667	38.84095	-46.62848	36.364	0.9156415	728.642	69.43137	69.43137	69.43137	1049.442	655.5564	0	0	728.642	73.08566	69.43137	0	0	0	850.0219	0	0	0	1120.002	100	0	0	76.37451	582.9136	0	1578.664
2/25/2023 11:00:00 AM	0.8130016	47.07183	-29.80084	22.42656	1.022178	813.4208	137.6621	137.6621	137.6621	590.8824	668.5134	0	0	813.4208	144.9074	137.6621	0	0	0	850.0219	0	0	0	1120.002	100	0	0	151.4283	650.7367	0	1663.443
2/25/2023 12:00:00 PM	0.9420797	51.4163	-8.085817	11.33907	1.179901	938.9326	131.6736	131.6736	131.6736	713.0756	800.3288	0	0	938.9326	138.6038	131.6736	0	0	0	850.0219	0	0	0	1120.002	100	0	0	144.841	751.1461	0	1788.955
2/25/2023 1:00:00 PM	0.8655795	50.55703	15.42931	14.12229	1.083119	861.916	117.7158	117.7158	117.7158	732.2006	738.0046	0	0	861.916	123.9114	117.7158	0	0	0	850.0219	0	0	0	1120.002	100	0	0	129.4874	689.5328	0	1711.938
2/25/2023 2:00:00 PM	0.7546526	44.79157	35.71251	26.74888	0.951014	756.7905	119.7203	119.7203	119.7203	632.1321	630.7692	0	0	756.7905	126.0214	119.7203	0	0	0	850.0219	0	0	0	1120.002	100	0	0	131.6924	605.4324	0	1606.812
2/25/2023 3:00:00 PM	0.6677577	35.67105	50.98985	40.94443	0.861126	685.2601	118.4763	118.4763	118.4763	578.3941	560.5482	0	0	685.2601	124.7119	118.4763	0	0	0	850.0219	0	0	0	1120.002	100	0	0	130.324	548.2081	0	1535.282
2/25/2023 4:00:00 PM	0.419921	24.60333	62.32887	55.5122	0.5610391	446.4594	176.2427	176.2427	176.2427	253.3207	260.9407	0	0	446.4594	185.5187	176.2427	0	0	0	850.0219	0	0	0	1120.002	100	0	0	193.867	357.1675	0	1296.481
2/25/2023 5:00:00 PM	0.1935918	12.44515	71.18553	70.21258	0.2831597	225.3306	77.23164	77.23164	77.23164	291.7595	144.0341	0	0	225.3306	81.29646	77.23164	0	0	0	850.0219	0	0	0	1120.002	100	0	0	84.9548	180.2645	0	1075.353
2/25/2023 6:00:00 PM	0.01473715	0	78.65295	90	0	0	75.49218	75.49218	75.49218	0	0	0.00000000000001421085	0	0	79.46545	75.49218	0	0	0	850.0219	0	79.46545	-79.46545	1036.238	92.5211	0	0	83.0414	0	0	850.0219
2/25/2023 7:00:00 PM	0	0	85.53331	90	0	0	75.6905	75.6905	75.6905	0	0	0.00000000000001421085	0	0	79.67421	75.6905	0	0	88.29494	770.5565	0	79.67421	-79.67421	952.2543	85.02254	0	0	83.25955	0	0	770.5565
2/25/2023 8:00:00 PM	0	0	92.55303	90	0	0	23.58982	23.58982	23.58982	0	0	0.000000000000003552714	0	0	24.83139	23.58982	0	0	176.8218	690.8823	0	24.83139	-24.83139	926.0797	82.68552	0	0	25.9488	0	0	690.8823
2/25/2023 9:00:00 PM	0	0	100.6533	90	0	0	34.42875	34.42875	34.42875	0	0	0	0	0	36.24079	34.42875	0	0	204.4123	666.0509	0	36.24079	-36.24079	887.8786	79.27471	0	0	37.87162	0	0	666.0509
2/25/2023 10:00:00 PM	0	0	111.5911	90	0	0	28.72579	28.72579	28.72579	0	0	0	0	0	30.23768	28.72579	0	0	244.6798	629.8101	0	30.23768	-30.23768	856.0052	76.42889	0	0	31.59837	0	0	629.8101
2/25/2023 11:00:00 PM	0	0	129.6177	90	0	0	40.2231	40.2231	40.2231	0	0	0	0	0	42.34011	40.2231	0	0	278.2773	599.5724	0	42.34011	-42.34011	811.3749	72.44404	0	0	44.24541	0	0	599.5724
2/26/2023 12:00:00 AM	0	0	164.4059	90	0	0	38.28294	38.28294	38.28294	0	0	0	0	0	40.29783	38.28294	0	0	325.3218	557.2323	0	40.29783	-40.29783	768.8972	68.65141	0	0	42.11123	0	0	557.2323
2/26/2023 1:00:00 AM	0	0	-151.1084	90	0	0	37.51875	37.51875	37.51875	0	0	0.000000000000007105427	0	0	39.49342	37.51875	0	0	370.0972	516.9345	0	39.49342	-39.49342	727.2675	64.93447	0	0	41.27063	0	0	516.9345
2/26/2023 2:00:00 AM	0	0	-123.1622	90	0	0	33.74951	33.74951	33.74951	0	0	0.000000000000007105427	0	0	35.5258	33.74951	0	0	413.9788	477.4411	0	35.5258	-35.5258	689.82	61.59095	0	0	37.12446	0	0	477.4411
2/26/2023 3:00:00 AM	0	0	-108.0694	90	0	0	38.83147	38.83147	38.83147	0	0	0	0	0	40.87523	38.83147	0	0	453.4519	441.9153	0	40.87523	-40.87523	646.7338	57.74397	0	0	42.71462	0	0	441.9153
2/26/2023 4:00:00 AM	0	0	-98.25835	90	0	0	24.96122	24.96122	24.96122	0	0	0	0	0	26.27497	24.96122	0	0	498.8688	401.04	0	26.27497	-26.27497	619.0375	55.2711	0	0	27.45734	0	0	401.04
2/26/2023 5:00:00 AM	0	0	-90.5936	90	0	0	35.3132	35.3132	35.3132	0	0	0.000000000000007105427	0	0	37.17179	35.3132	0	0	528.0632	374.765	0	37.17179	-37.17179	579.855	51.77266	0	0	38.84452	0	0	374.765
2/26/2023 6:00:00 AM	0	0	-83.67876	90	0	0	28.07815	28.07815	28.07815	0	0	0.000000000000003552714	0	0	29.55595	28.07815	0	0	569.3652	337.5933	0	29.55595	-29.55595	548.7003	48.991	0	0	30.88597	0	0	337.5933
2/26/2023 7:00:00 AM	0.06913024	3.993195	-76.67794	80.2244	0.1544019	122.8688	43.38821	43.38821	43.38821	283.1847	0	0	0	122.8688	45.6718	43.38821	0	0	602.2051	308.0373	77.19698	0	77.19698	621.9358	55.52987	0	0	47.72704	98.29502	0	430.9061
2/26/2023 8:00:00 AM	0.2447183	16.62642	-68.86178	65.46503	0.3268177	260.0724	155.1806	155.1806	155.1806	167.5934	0	0	0	260.0724	163.3481	155.1806	0	0	525.0082	377.5146	96.7244	0	96.7244	713.6966	63.72278	0	0	170.6987	208.058	0	637.587
2/26/2023 9:00:00 AM	0.5138712	28.53307	-59.34922	50.77172	0.6750783	537.2086	136.2364	136.2364	136.2364	394.321	0	0	0	537.2086	143.4067	136.2364	0	0	428.2838	464.5666	393.8019	0	393.8019	1087.29	97.07926	0	0	149.86	429.7669	0	1001.775
2/26/2023 10:00:00 AM	0.5602162	39.13815	-46.90488	36.24658	0.6843266	544.5681	128.0984	128.0984	128.0984	425.117	375.2458	0	0	544.5681	134.8404	128.0984	0	0	34.48185	818.9883	34.48185	0	34.48185	1120.002	100	0	0	140.9082	435.6544	0	1363.556
2/26/2023 11:00:00 AM	0.7187734	47.41268	-30.00012	22.2424	0.8878192	706.5018	109.0471	109.0471	109.0471	647.8869	591.7154	0	0	706.5018	114.7864	109.0471	0	0	0	850.0219	0	0	0	1120.002	100	0	0	119.9518	565.2015	0	1556.524
2/26/2023 12:00:00 PM	0.7098128	51.7827	-8.110373	11.00011	0.8556314	680.8876	125.5855	125.5855	125.5855	542.1705	548.6924	0	0	680.8876	132.1953	125.5855	0	0	0	850.0219	0	0	0	1120.002	100	0	0	138.1441	544.7101	0	1530.91
2/26/2023 1:00:00 PM	0.6677777	50.90434	15.61534	13.88734	0.7936121	631.5345	200.2298	200.2298	200.2298	315.4048	420.7662	0	0	631.5345	210.7682	200.2298	0	0	0	850.0219	0	0	0	1120.002	100	0	0	220.2528	505.2276	0	1481.556
2/26/2023 2:00:00 PM	0.6115164	45.08633	36.02073	26.65056	0.7328079	583.1482	129.2777	129.2777	129.2777	451.0818	447.0664	0	0	583.1482	136.0818	129.2777	0	0	0	850.0219	0	0	0	1120.002	100	0	0	142.2055	466.5185	0	1433.17
2/26/2023 3:00:00 PM	0.4497335	35.9112	51.33152	40.90095	0.5226672	415.924	103.348	103.348	103.348	402.45	307.1367	0	0	415.924	108.7874	103.348	0	0	0	850.0219	0	0	0	1120.002	100	0	0	113.6828	332.7392	0	1265.946
2/26/2023 4:00:00 PM	0.2800415	24.80061	62.66913	55.49905	0.314347	250.1486	157.4801	157.4801	157.4801	158.8446	84.38006	0	0	250.1486	165.7685	157.4801	0	0	0	850.0219	0	0	0	1120.002	100	0	0	173.2281	200.1189	0	1100.171
2/26/2023 5:00:00 PM	0.09753894	12.61214	71.51999	70.22061	0.09853812	78.4139	101.6918	101.6918	101.6918	77.10934	0	0	0	78.4139	107.044	101.6918	0	0	0	850.0219	0	28.63013	-28.63013	1089.823	97.30547	0	0	111.861	62.73112	0	928.4359
2/26/2023 6:00:00 PM	0.01243995	0	78.98881	90	0	0	91.59606	91.59606	91.59606	0	0	0.00000000000001421085	0	0	96.41691	91.59606	0	0	31.81126	821.3918	0	96.41691	-96.41691	988.1911	88.23117	0	0	100.7557	0	0	821.3918
2/26/2023 7:00:00 PM	0	0	85.88306	90	0	0	72.05663	72.05663	72.05663	0	0	0	0	0	75.84908	72.05663	0	0	138.9412	724.9749	0	75.84908	-75.84908	908.2391	81.09262	0	0	79.26228	0	0	724.9749
2/26/2023 8:00:00 PM	0	0	92.93402	90	0	0	27.41072	27.41072	27.41072	0	0	0	0	0	28.8534	27.41072	0	0	223.2179	649.1258	0	28.8534	-28.8534	877.825	78.37708	0	0	30.1518	0	0	649.1258
2/26/2023 9:00:00 PM	0	0	101.0902	90	0	0	36.73264	36.73264	36.73264	0	0	0	0	0	38.66594	36.73264	0	0	255.2772	620.2724	0	38.66594	-38.66594	837.0675	74.73802	0	0	40.40591	0	0	620.2724
2/26/2023 10:00:00 PM	0	0	112.1172	90	0	0	33.31789	33.31789	33.31789	0	0	0	0	0	35.07146	33.31789	0	0	298.2394	581.6065	0	35.07146	-35.07146	800.0989	71.43726	0	0	36.64968	0	0	581.6065
2/26/2023 11:00:00 PM	0	0	130.2375	90	0	0	29.25499	29.25499	29.25499	0	0	0	0	0	30.79473	29.25499	0	0	337.2077	546.535	0	30.79473	-30.79473	767.6384	68.53901	0	0	32.18049	0	0	546.535
2/27/2023 12:00:00 AM	0	0	164.7735	90	0	0	24.58147	24.58147	24.58147	0	0	0.000000000000003552714	0	0	25.87523	24.58147	0	0	371.424	515.7403	0	25.87523	-25.87523	740.3635	66.10376	0	0	27.03962	0	0	515.7403
2/27/2023 1:00:00 AM	0	0	-151.4691	90	0	0	29.7319	29.7319	29.7319	0	0	0.000000000000003552714	0	0	31.29674	29.7319	0	0	400.1743	489.8651	0	31.29674	-31.29674	707.3739	63.15826	0	0	32.70509	0	0	489.8651
2/27/2023 2:00:00 AM	0	0	-123.6691	90	0	0	22.85782	22.85782	22.85782	0	0	0	0	0	24.06087	22.85782	0	0	434.9485	458.5683	0	24.06087	-24.06087	682.0115	60.89376	0	0	25.1436	0	0	458.5683
2/27/2023 3:00:00 AM	0	0	-108.5119	90	0	0	38.80488	38.80488	38.80488	0	0	0	0	0	40.84724	38.80488	0	0	461.6828	434.5074	0	40.84724	-40.84724	638.9547	57.04942	0	0	42.68537	0	0	434.5074
2/27/2023 4:00:00 AM	0	0	-98.63844	90	0	0	22.65754	22.65754	22.65754	0	0	0.000000000000003552714	0	0	23.85004	22.65754	0	0	507.0686	393.6602	0	23.85004	-23.85004	613.8146	54.80476	0	0	24.92329	0	0	393.6602
2/27/2023 5:00:00 AM	0	0	-90.93291	90	0	0	34.72211	34.72211	34.72211	0	0	0.000000000000007105427	0	0	36.54959	34.72211	0	0	533.5686	369.8102	0	36.54959	-36.54959	575.288	51.36489	0	0	38.19432	0	0	369.8102
2/27/2023 6:00:00 AM	0	0	-83.99467	90	0	0	21.3086	21.3086	21.3086	0	0	0	0	0	22.4301	21.3086	0	0	574.1793	333.2606	0	22.4301	-22.4301	551.6445	49.25388	0	0	23.43946	0	0	333.2606
2/27/2023 7:00:00 AM	0.0804306	4.203604	-76.98289	80.17993	0.1806655	143.7686	76.94187	76.94187	76.94187	186.8535	0	0	0	143.7686	80.99144	76.94187	0	0	599.1016	310.8305	62.77714	0	62.77714	611.2001	54.57133	0	0	84.63605	115.0149	0	454.5991
2/27/2023 8:00:00 AM	0.3299093	16.85723	-69.16355	65.40293	0.4691696	373.3521	208.2728	208.2728	208.2728	179.2611	0	0	0	373.3521	219.2345	208.2728	0	0	536.3245	367.3299	154.1176	0	154.1176	757.4089	67.62566	0	0	229.1001	298.6817	0	740.682
2/27/2023 9:00:00 AM	0.582004	28.79381	-59.64816	50.6874	0.7629392	607.1258	154.0692	154.0692	154.0692	394.0604	62.74073	0	0	607.1258	162.1781	154.0692	0	0	382.2069	506.0357	382.2069	0	382.2069	1120.002	100	0	0	169.4762	485.7006	0	1113.161
2/27/2023 10:00:00 AM	0.7219384	39.43869	-47.18338	36.12867	0.9144727	727.7119	211.9272	211.9272	211.9272	343.3782	504.6306	0	0	727.7119	223.0813	211.9272	0	0	0	850.0219	0	0	0	1120.002	100	0	0	233.12	582.1696	0	1577.734
2/27/2023 11:00:00 AM	0.8733622	47.75701	-30.20025	22.05886	1.091228	868.3689	168.9538	168.9538	168.9538	513.9681	690.5228	0	0	868.3689	177.8461	168.9538	0	0	0	850.0219	0	0	0	1120.002	100	0	0	185.8492	694.6951	0	1718.391
2/27/2023 12:00:00 PM	0.9415852	52.15232	-8.131443	10.6591	1.170196	931.2097	100.6248	100.6248	100.6248	925.4275	825.2889	0	0	931.2097	105.9209	100.6248	0	0	0	850.0219	0	0	0	1120.002	100	0	0	110.6873	744.9678	0	1781.232
2/27/2023 1:00:00 PM	0.9276085	51.25347	15.80959	13.65814	1.153965	918.2932	214.4492	214.4492	214.4492	428.2101	692.5571	0	0	918.2932	225.736	214.4492	0	0	0	850.0219	0	0	0	1120.002	100	0	0	235.8941	734.6345	0	1768.315
2/27/2023 2:00:00 PM	0.7496271	45.38123	36.33769	26.55826	0.9358606	744.7318	211.6057	211.6057	211.6057	351.9432	521.989	0	0	744.7318	222.7428	211.6057	0	0	0	850.0219	0	0	0	1120.002	100	0	0	232.7662	595.7855	0	1594.754
2/27/2023 3:00:00 PM	0.6672898	36.1505	51.68023	40.86232	0.8518279	677.8609	213.8834	213.8834	213.8834	316.9301	452.7205	0	0	677.8609	225.1405	213.8834	0	0	0	850.0219	0	0	0	1120.002	100	0	0	235.2718	542.2888	0	1527.883
2/27/2023 4:00:00 PM	0.4279811	24.99667	63.01487	55.48994	0.5647845	449.4398	239.1319	239.1319	239.1319	187.9464	197.722	0	0	449.4398	251.7177	239.1319	0	0	0	850.0219	0	0	0	1120.002	100	0	0	263.045	359.5518	0	1299.462
2/27/2023 5:00:00 PM	0.2359825	12.77789	71.8589	70.23208	0.3552885	282.7287	187.4008	187.4008	187.4008	150.8685	85.46473	0	0	282.7287	197.264	187.4008	0	0	0	850.0219	0	0	0	1120.002	100	0	0	206.1409	226.183	0	1132.751
2/27/2023 6:00:00 PM	0.02102234	0	79.32854	90	0	0	93.56995	93.56995	93.56995	0	0	0.00000000000001421085	0	0	98.49468	93.56995	0	0	0	850.0219	0	98.49468	-98.49468	1016.18	90.73015	0	0	102.9269	0	0	850.0219
2/27/2023 7:00:00 PM	0	0	86.23635	90	0	0	100.1651	100.1651	100.1651	0	0	0.00000000000001421085	0	0	105.437	100.1651	0	0	109.4385	751.5272	0	105.437	-105.437	905.0394	80.80693	0	0	110.1816	0	0	751.5272
2/27/2023 8:00:00 PM	0	0	93.31839	90	0	0	25.099	25.099	25.099	0	0	0.000000000000003552714	0	0	26.42	25.099	0	0	226.5907	646.0903	0	26.42	-26.42	877.1903	78.3204	0	0	27.6089	0	0	646.0903
2/27/2023 9:00:00 PM	0	0	101.5303	90	0	0	30.93919	30.93919	30.93919	0	0	0.000000000000003552714	0	0	32.56757	30.93919	0	0	255.9463	619.6703	0	32.56757	-32.56757	842.861	75.2553	0	0	34.03311	0	0	619.6703
2/27/2023 10:00:00 PM	0	0	112.6455	90	0	0	35.95727	35.95727	35.95727	0	0	0.000000000000007105427	0	0	37.84975	35.95727	0	0	292.1325	587.1027	0	37.84975	-37.84975	802.9639	71.69306	0	0	39.55299	0	0	587.1027
2/27/2023 11:00:00 PM	0	0	130.8555	90	0	0	22.91313	22.91313	22.91313	0	0	0	0	0	24.11908	22.91313	0	0	334.1877	549.253	0	24.11908	-24.11908	777.5402	69.42309	0	0	25.20444	0	0	549.253
2/28/2023 12:00:00 AM	0	0	165.1382	90	0	0	35.39233	35.39233	35.39233	0	0	0	0	0	37.25508	35.39233	0	0	360.9867	525.1339	0	37.25508	-37.25508	738.2698	65.91682	0	0	38.93156	0	0	525.1339
2/28/2023 1:00:00 AM	0	0	-151.8148	90	0	0	37.75594	37.75594	37.75594	0	0	0.000000000000007105427	0	0	39.74309	37.75594	0	0	402.3813	487.8788	0	39.74309	-39.74309	696.377	62.17639	0	0	41.53153	0	0	487.8788
2/28/2023 2:00:00 AM	0	0	-124.1683	90	0	0	28.49865	28.49865	28.49865	0	0	0.000000000000003552714	0	0	29.99858	28.49865	0	0	446.5403	448.1357	0	29.99858	-29.99858	664.7557	59.35307	0	0	31.34851	0	0	448.1357
2/28/2023 3:00:00 AM	0	0	-108.9518	90	0	0	26.51717	26.51717	26.51717	0	0	0.000000000000003552714	0	0	27.91281	26.51717	0	0	479.872	418.1371	0	27.91281	-27.91281	635.333	56.72605	0	0	29.16889	0	0	418.1371
2/28/2023 4:00:00 AM	0	0	-99.01806	90	0	0	30.02248	30.02248	30.02248	0	0	0.000000000000003552714	0	0	31.60261	30.02248	0	0	510.8862	390.2243	0	31.60261	-31.60261	602.0209	53.75176	0	0	33.02473	0	0	390.2243
2/28/2023 5:00:00 AM	0	0	-91.27266	90	0	0	30.58869	30.58869	30.58869	0	0	0.000000000000007105427	0	0	32.19862	30.58869	0	0	546.0002	358.6217	0	32.19862	-32.19862	568.0806	50.72138	0	0	33.64756	0	0	358.6217
2/28/2023 6:00:00 AM	0	0	-84.31149	90	0	0	18.0876	18.0876	18.0876	0	0	0.000000000000003552714	0	0	19.03958	18.0876	0	0	581.7765	326.4231	0	19.03958	-19.03958	548.0111	48.92947	0	0	19.89636	0	0	326.4231
2/28/2023 7:00:00 AM	0.08066467	4.417634	-77.28909	80.13306	0.1716463	136.5913	107.2729	107.2729	107.2729	127.3307	0	0	0	136.5913	112.9188	107.2729	0	0	602.9316	307.3835	23.67254	0	23.67254	570.4689	50.93462	0	0	118.0002	109.2731	0	443.9749
2/28/2023 8:00:00 AM	0.3517637	17.0914	-69.46694	65.33897	0.4960068	394.7085	193.3537	193.3537	193.3537	204.138	0	0	0	394.7085	203.5302	193.3537	0	0	579.259	328.6888	191.1782	0	191.1782	751.8364	67.12812	0	0	212.6891	315.7668	0	723.3973
2/28/2023 9:00:00 AM	0.5657096	29.05776	-59.94908	50.60188	0.7361093	585.7753	168.6763	168.6763	168.6763	347.2779	20.14057	0	0	585.7753	177.554	168.6763	0	0	388.0808	500.7492	388.0808	0	388.0808	1120.002	100	0	0	185.5439	468.6203	0	1086.525
2/28/2023 10:00:00 AM	0.6885502	39.74246	-47.464	36.01045	0.8666229	689.6344	219.5297	219.5297	219.5297	314.1418	458.5505	0	0	689.6344	231.0839	219.5297	0	0	0	850.0219	0	0	0	1120.002	100	0	0	241.4827	551.7075	0	1539.656
2/28/2023 11:00:00 AM	0.8635881	48.10471	-30.4013	21.87619	1.074232	854.8436	208.3236	208.3236	208.3236	410.344	635.5556	0	0	854.8436	219.288	208.3236	0	0	0	850.0219	0	0	0	1120.002	100	0	0	229.156	683.8749	0	1704.866
2/28/2023 12:00:00 PM	0.9246508	52.52504	-8.149007	10.3163	1.144162	910.4925	220.9727	220.9727	220.9727	412.0385	677.8897	0	0	910.4925	232.6028	220.9727	0	0	0	850.0219	0	0	0	1120.002	100	0	0	243.0699	728.394	0	1760.514
2/28/2023 1:00:00 PM	0.9160175	51.6043	16.01217	13.43526	1.134738	902.9928	206.9139	206.9139	206.9139	436.4098	685.1887	0	0	902.9928	217.8042	206.9139	0	0	0	850.0219	0	0	0	1120.002	100	0	0	227.6053	722.3942	0	1753.015
2/28/2023 2:00:00 PM	0.799307	45.67615	36.66338	26.47213	0.9967297	793.1698	243.2677	243.2677	243.2677	326.0481	537.0985	0	0	793.1698	256.0713	243.2677	0	0	0	850.0219	0	0	0	1120.002	100	0	0	267.5945	634.5358	0	1643.192
2/28/2023 3:00:00 PM	0.6378854	36.38884	52.03591	40.82858	0.8089019	643.7017	232.3317	232.3317	232.3317	277.0615	399.142	0	0	643.7017	244.5597	232.3317	0	0	0	850.0219	0	0	0	1120.002	100	0	0	255.5649	514.9613	0	1493.724
2/28/2023 4:00:00 PM	0.4792717	25.19143	63.36599	55.48488	0.6340606	504.5678	182.0863	182.0863	182.0863	277.1036	312.8979	0	0	504.5678	191.6698	182.0863	0	0	0	850.0219	0	0	0	1120.002	100	0	0	200.295	403.6542	0	1354.59
2/28/2023 5:00:00 PM	0.2159392	12.94235	72.20216	70.24697	0.3139637	249.8436	163.5446	163.5446	163.5446	152.7678	77.69132	0	0	249.8436	172.1523	163.5446	0	0	0	850.0219	0	0	0	1120.002	100	0	0	179.8991	199.8749	0	1099.865
2/28/2023 6:00:00 PM	0.02317243	0.1137724	79.672	85.05036	0.08185796	65.14029	161.0001	161.0001	161.0001	40.45977	0	0.00000000000002842171	0	65.14029	169.4738	161.0001	0	0	0	850.0219	0	104.3335	-104.3335	1010.025	90.18063	0	0	177.1001	52.11223	0	915.1622
2/28/2023 7:00:00 PM	0	0	86.59306	90	0	0	130.3113	130.3113	130.3113	0	0	0.00000000000002842171	0	0	137.1698	130.3113	0	0	115.9261	745.6884	0	137.1698	-137.1698	865.4354	77.27087	0	0	143.3424	0	0	745.6884
2/28/2023 8:00:00 PM	0	0	93.706	90	0	0	36.1278	36.1278	36.1278	0	0	0	0	0	38.02926	36.1278	0	0	268.337	608.5186	0	38.02926	-38.02926	825.3491	73.69173	0	0	39.74058	0	0	608.5186
2/28/2023 9:00:00 PM	0	0	101.9733	90	0	0	29.03432	29.03432	29.03432	0	0	0.000000000000003552714	0	0	30.56244	29.03432	0	0	310.5917	570.4894	0	30.56244	-30.56244	793.1334	70.81534	0	0	31.93775	0	0	570.4894
2/28/2023 10:00:00 PM	0	0	113.1758	90	0	0	39.01302	39.01302	39.01302	0	0	0.000000000000007105427	0	0	41.06634	39.01302	0	0	344.55	539.9269	0	41.06634	-41.06634	749.8456	66.95037	0	0	42.91433	0	0	539.9269
2/28/2023 11:00:00 PM	0	0	131.4716	90	0	0	20.73256	20.73256	20.73256	0	0	0.000000000000003552714	0	0	21.82375	20.73256	0	0	390.1793	498.8606	0	21.82375	-21.82375	726.8414	64.89642	0	0	22.80582	0	0	498.8606
3/1/2023 12:00:00 AM	0	0	165.5	90	0	0	32.45418	32.45418	32.45418	0	0	0	0	0	34.1623	32.45418	0	0	414.4279	477.0368	0	34.1623	-34.1623	690.8312	61.68123	0	0	35.6996	0	0	477.0368
3/1/2023 1:00:00 AM	0	0	-152.1463	90	0	0	32.47838	32.47838	32.47838	0	0	0	0	0	34.18777	32.47838	0	0	452.386	442.8745	0	34.18777	-34.18777	654.7941	58.46365	0	0	35.72622	0	0	442.8745
3/1/2023 2:00:00 AM	0	0	-124.6596	90	0	0	25.08465	25.08465	25.08465	0	0	0.000000000000003552714	0	0	26.4049	25.08465	0	0	490.3724	408.6868	0	26.4049	-26.4049	626.9609	55.97854	0	0	27.59312	0	0	408.6868
3/1/2023 3:00:00 AM	0	0	-109.3891	90	0	0	29.89318	29.89318	29.89318	0	0	0.000000000000003552714	0	0	31.46651	29.89318	0	0	519.7112	382.2819	0	31.46651	-31.46651	593.7923	53.01706	0	0	32.8825	0	0	382.2819
3/1/2023 4:00:00 AM	0	0	-99.39709	90	0	0	41.2818	41.2818	41.2818	0	0	0	0	0	43.45452	41.2818	0	0	554.674	350.8154	0	43.45452	-43.45452	547.9872	48.92733	0	0	45.40998	0	0	350.8154
3/1/2023 5:00:00 AM	0	0	-91.61272	90	0	0	38.0287	38.0287	38.0287	0	0	0.000000000000007105427	0	0	40.03021	38.0287	0	0	602.9568	307.3608	0	40.03021	-40.03021	505.7917	45.15988	0	0	41.83157	0	0	307.3608
3/1/2023 6:00:00 AM	0	0	-84.62912	90	0	0	36.69275	36.69275	36.69275	0	0	0.000000000000007105427	0	0	38.62395	36.69275	0	0	647.4348	267.3306	0	38.62395	-38.62395	465.0785	41.52478	0	0	40.36203	0	0	267.3306
3/1/2023 7:00:00 AM	0.07558437	4.635177	-77.59649	80.08387	0.1462234	116.3605	92.64043	92.64043	92.64043	125.6044	0	0	0	116.3605	97.51624	92.64043	0	0	690.3503	228.7067	18.84425	0	18.84425	482.9557	43.12096	0	0	101.9045	93.08839	0	345.0672
3/1/2023 8:00:00 AM	0.2832405	17.32882	-69.77192	65.27325	0.3841885	305.7265	221.9205	221.9205	221.9205	137.764	0	0	0	305.7265	233.6006	221.9205	0	0	671.506	245.6665	72.12597	0	72.12597	551.3804	49.23029	0	0	244.1126	244.5812	0	551.393
3/1/2023 9:00:00 AM	0.5621325	29.32479	-60.25199	50.51527	0.7266099	578.216	218.3865	218.3865	218.3865	264.7673	0	0	0	578.216	229.8805	218.3865	0	0	599.3801	310.5799	348.3354	0	348.3354	881.8404	78.7356	0	0	240.2252	462.5728	0	888.7958
3/1/2023 10:00:00 AM	0.7743152	40.04931	-47.74679	35.89207	0.9733001	774.5252	222.4579	222.4579	222.4579	348.1671	289.3144	0	0	774.5252	234.1662	222.4579	0	0	251.0446	624.0818	251.0446	0	251.0446	1120.002	100	0	0	244.7037	619.6202	0	1398.607
3/1/2023 11:00:00 AM	0.8816365	48.45564	-30.60333	21.69466	1.092773	869.598	259.2293	259.2293	259.2293	335.4551	596.7251	0	0	869.598	272.873	259.2293	0	0	0	850.0219	0	0	0	1120.002	100	0	0	285.1523	695.6784	0	1719.62
3/1/2023 12:00:00 PM	0.8877296	52.90076	-8.163046	9.971976	1.093106	869.8632	103.1391	103.1391	103.1391	843.3881	761.2957	0	0	869.8632	108.5675	103.1391	0	0	0	850.0219	0	0	0	1120.002	100	0	0	113.4531	695.8906	0	1719.885
3/1/2023 1:00:00 PM	0.7617289	51.95671	16.22317	13.21932	0.9252051	736.2524	242.1883	242.1883	242.1883	304	481.3174	0	0	736.2524	254.9351	242.1883	0	0	0	850.0219	0	0	0	1120.002	100	0	0	266.4072	589.002	0	1586.274
3/1/2023 2:00:00 PM	0.7368997	45.97096	36.99783	26.39235	0.910007	724.1583	174.6954	174.6954	174.6954	414.5262	540.2684	0	0	724.1583	183.8899	174.6954	0	0	0	850.0219	0	0	0	1120.002	100	0	0	192.1649	579.3266	0	1574.18
3/1/2023 3:00:00 PM	0.6218863	36.62612	52.39848	40.79978	0.7827514	622.8918	154.1671	154.1671	154.1671	404.0367	460.6106	0	0	622.8918	162.2812	154.1671	0	0	0	850.0219	0	0	0	1120.002	100	0	0	169.5838	498.3134	0	1472.914
3/1/2023 4:00:00 PM	0.4685051	25.38483	63.72237	55.48386	0.6150895	489.4711	205.7446	205.7446	205.7446	237.9023	272.8979	0	0	489.4711	216.5732	205.7446	0	0	0	850.0219	0	0	0	1120.002	100	0	0	226.319	391.5769	0	1339.493
3/1/2023 5:00:00 PM	0.2441372	13.1055	72.54965	70.26524	0.3587439	285.4785	164.054	164.054	164.054	174.015	112.7901	0	0	285.4785	172.6884	164.054	0	0	0	850.0219	0	0	0	1120.002	100	0	0	180.4594	228.3828	0	1135.5
3/1/2023 6:00:00 PM	0.02337372	0.257839	80.01911	85.08456	0.07780792	61.91738	123.2847	123.2847	123.2847	50.2231	0	0.00000000000001421085	0	61.91738	129.7733	123.2847	0	0	0	850.0219	0	67.85594	-67.85594	1048.476	93.61372	0	0	135.6131	49.53391	0	911.9393
3/1/2023 7:00:00 PM	0	0	86.95308	90	0	0	82.37344	82.37344	82.37344	0	0	0	0	0	86.70888	82.37344	0	0	75.39549	782.166	0	86.70888	-86.70888	957.0766	85.4531	0	0	90.61078	0	0	782.166
3/1/2023 8:00:00 PM	0	0	94.09671	90	0	0	32.63601	32.63601	32.63601	0	0	0.000000000000007105427	0	0	34.35369	32.63601	0	0	171.7387	695.4571	0	34.35369	-34.35369	920.8646	82.21989	0	0	35.89961	0	0	695.4571
3/1/2023 9:00:00 PM	0	0	102.4192	90	0	0	24.61326	24.61326	24.61326	0	0	0	0	0	25.9087	24.61326	0	0	209.9095	661.1034	0	25.9087	-25.9087	893.5545	79.78149	0	0	27.07459	0	0	661.1034
3/1/2023 10:00:00 PM	0	0	113.7078	90	0	0	19.9099	19.9099	19.9099	0	0	0	0	0	20.95779	19.9099	0	0	238.6969	635.1947	0	20.95779	-20.95779	871.463	77.80904	0	0	21.90089	0	0	635.1947
3/1/2023 11:00:00 PM	0	0	132.0854	90	0	0	21.08329	21.08329	21.08329	0	0	0.000000000000003552714	0	0	22.19293	21.08329	0	0	261.9833	614.2369	0	22.19293	-22.19293	848.0696	75.72035	0	0	23.19161	0	0	614.2369
3/2/2023 12:00:00 AM	0	0	165.8585	90	0	0	34.52851	34.52851	34.52851	0	0	0	0	0	36.3458	34.52851	0	0	286.6422	592.044	0	36.3458	-36.3458	809.7578	72.29966	0	0	37.98136	0	0	592.044
3/2/2023 1:00:00 AM	0	0	-152.4641	90	0	0	25.03736	25.03736	25.03736	0	0	0.000000000000003552714	0	0	26.35512	25.03736	0	0	327.0264	555.6982	0	26.35512	-26.35512	781.9771	69.81924	0	0	27.5411	0	0	555.6982
3/2/2023 2:00:00 AM	0	0	-125.1429	90	0	0	17.95897	17.95897	17.95897	0	0	0.000000000000003552714	0	0	18.90418	17.95897	0	0	356.3098	529.3431	0	18.90418	-18.90418	762.0503	68.04007	0	0	19.75487	0	0	529.3431
3/2/2023 3:00:00 AM	0	0	-109.8235	90	0	0	26.66628	26.66628	26.66628	0	0	0.000000000000003552714	0	0	28.06977	26.66628	0	0	377.3145	510.4389	0	28.06977	-28.06977	732.4622	65.39828	0	0	29.3329	0	0	510.4389
3/2/2023 4:00:00 AM	0	0	-99.77541	90	0	0	48.61221	48.61221	48.61221	0	0	0.000000000000007105427	0	0	51.17075	48.61221	0	0	408.5031	482.3691	0	51.17075	-51.17075	678.5234	60.58233	0	0	53.47343	0	0	482.3691
3/2/2023 5:00:00 AM	0	0	-91.953	90	0	0	40.10318	40.10318	40.10318	0	0	0.000000000000007105427	0	0	42.21387	40.10318	0	0	465.3595	431.1984	0	42.21387	-42.21387	634.0261	56.60936	0	0	44.1135	0	0	431.1984
3/2/2023 6:00:00 AM	0	0	-84.9475	90	0	0	35.44854	35.44854	35.44854	0	0	0.000000000000007105427	0	0	37.31425	35.44854	0	0	512.2638	388.9845	0	37.31425	-37.31425	594.6934	53.09752	0	0	38.99339	0	0	388.9845
3/2/2023 7:00:00 AM	0.06957646	4.85612	-77.90504	80.03243	0.1176024	93.58474	114.7323	114.7323	114.7323	81.5679	0	0	0	93.58474	120.7709	114.7323	0	0	553.7241	351.6703	0	27.18611	-27.18611	566.0367	50.53889	0	0	126.2055	74.86779	0	445.255
3/2/2023 8:00:00 AM	0.1741917	17.56937	-70.07844	65.20586	0.1861494	148.1325	183.9533	183.9533	183.9533	80.52722	0	0	0	148.1325	193.6351	183.9533	0	0	583.9309	324.4841	0	45.50257	-45.50257	518.0728	46.25641	0	0	202.3487	118.506	0	472.6166
3/2/2023 9:00:00 AM	0.2068488	29.59478	-60.55688	50.42768	0.2026134	161.2341	238.6712	238.6712	238.6712	67.55493	0	0	0	161.2341	251.2328	238.6712	0	0	634.4893	278.9816	0	89.99866	-89.99866	423.2059	37.78617	0	0	262.5383	128.9873	0	440.2157
3/2/2023 10:00:00 AM	0.3698833	40.35913	-48.03181	35.77369	0.3816422	303.7003	169.2141	169.2141	169.2141	179.4769	0	0	0	303.7003	178.1201	169.2141	0	0	734.4878	188.9829	125.5801	0	125.5801	542.3417	48.42327	0	0	186.1355	242.9602	0	492.6832
3/2/2023 11:00:00 AM	0.2878735	48.8097	-30.80643	21.51455	0.2790063	222.0254	157.9534	157.9534	157.9534	140.5638	0	0	0	222.0254	166.2668	157.9534	0	0	608.9077	302.005	55.75864	0	55.75864	595.239	53.14623	0	0	173.7488	177.6203	0	524.0305
3/2/2023 12:00:00 PM	0.5073213	53.27934	-8.173544	9.626441	0.5358461	426.4114	272.9077	272.9077	272.9077	156.2475	0	0	0	426.4114	287.2713	272.9077	0	0	553.149	352.1878	139.1402	0	139.1402	727.239	64.93192	0	0	300.1985	341.1292	0	778.5992
3/2/2023 1:00:00 PM	0.323322	52.31056	16.44271	13.01093	0.3147345	250.457	237.203	237.203	237.203	105.5876	0	0	0	250.457	249.6873	237.203	0	0	414.0089	477.414	0.7696643	0	0.7696643	727.9691	64.99712	0	0	260.9233	200.3656	0	727.871
3/2/2023 2:00:00 PM	0.2816641	46.26553	37.34104	26.31907	0.2733757	217.5448	232.6544	232.6544	232.6544	93.50555	0	0	0	217.5448	244.8994	232.6544	0	0	413.2392	478.1067	0	27.35458	-27.35458	699.1349	62.42263	0	0	255.9199	174.0358	0	695.6515
3/2/2023 3:00:00 PM	0.1869968	36.86225	52.76786	40.77597	0.1800478	143.277	191.0416	191.0416	191.0416	74.99783	0	0.00000000000002842171	0	143.277	201.0964	191.0416	0	0	443.6332	450.7521	0	57.81936	-57.81936	638.1879	56.98095	0	0	210.1457	114.6216	0	594.0291
3/2/2023 4:00:00 PM	0.08759327	25.57681	64.0839	55.48687	0.08408315	66.91103	176.313	176.313	176.313	37.95015	0	0.00000000000002842171	0	66.91103	185.5926	176.313	0	0	507.8769	392.9327	0	118.6816	-118.6816	513.0865	45.81121	0	0	193.9442	53.52882	0	459.8438
3/2/2023 5:00:00 PM	0.1108196	13.2673	72.90125	70.28688	0.1132702	90.13731	155.3101	155.3101	155.3101	58.03699	0	0	0	90.13731	163.4843	155.3101	0	0	639.7453	274.2512	0	73.34699	-73.34699	435.772	38.90814	0	0	170.8411	72.10984	0	364.3885
3/2/2023 6:00:00 PM	0.03088871	0.4008267	80.36972	85.12156	0.1398894	111.3201	137.9543	137.9543	137.9543	80.69346	0	0	0	111.3201	145.215	137.9543	0	0	721.2419	200.9042	0	33.89495	-33.89495	400.0436	35.71811	0	0	151.7497	89.05605	0	312.2242
3/2/2023 7:00:00 PM	0	0	87.31626	90	0	0	103.5591	103.5591	103.5591	0	0	0	0	0	109.0095	103.5591	0	0	758.903	167.0092	0	109.0095	-109.0095	285.1375	25.45865	0	0	113.915	0	0	167.0092
3/2/2023 8:00:00 PM	0	0	94.49039	90	0	0	33.6299	33.6299	33.6299	0	0	0	0	0	35.39989	33.6299	0	0	880.0247	57.99969	0	35.39989	-35.39989	247.8227	22.12699	0	0	36.99289	0	0	57.99969
3/2/2023 9:00:00 PM	0	0	102.8677	90	0	0	32.81451	21.46981	21.46981	0	0	11.3447	14.62615	0	22.5998	21.46981	0	0	919.3579	22.5998	0	22.5998	-22.5998	224.0004	20	0	0	36.09596	0	0	22.5998
3/2/2023 10:00:00 PM	0	0	114.2414	90	0	0	42.07086	0	0	0	0	42.07086	46.27795	0	0	0	0	0	944.4688	0	0	0	0	224.0004	20	0	0	46.27795	0	0	0
3/2/2023 11:00:00 PM	0	0	132.6965	90	0	0	37.28259	0	0	0	0	37.28259	41.01084	0	0	0	0	0	944.4688	0	0	0	0	224.0004	20	0	0	41.01084	0	0	0
3/3/2023 12:00:00 AM	0	0	166.2137	90	0	0	28.9634	0	0	0	0	28.9634	31.85974	0	0	0	0	0	944.4688	0	0	0	0	224.0004	20	0	0	31.85974	0	0	0
3/3/2023 1:00:00 AM	0	0	-152.7686	90	0	0	22.76402	0	0	0	0	22.76402	25.04042	0	0	0	0	0	944.4688	0	0	0	0	224.0004	20	0	0	25.04042	0	0	0
3/3/2023 2:00:00 AM	0	0	-125.6181	90	0	0	31.8597	0	0	0	0	31.8597	35.04567	0	0	0	0	0	944.4688	0	0	0	0	224.0004	20	0	0	35.04567	0	0	0
3/3/2023 3:00:00 AM	0	0	-110.255	90	0	0	33.13567	0	0	0	0	33.13567	36.44924	0	0	0	0	0	944.4688	0	0	0	0	224.0004	20	0	0	36.44924	0	0	0
3/3/2023 4:00:00 AM	0	0	-100.1529	90	0	0	28.01834	0	0	0	0	28.01834	30.82018	0	0	0	0	0	944.4688	0	0	0	0	224.0004	20	0	0	30.82018	0	0	0
3/3/2023 5:00:00 AM	0	0	-92.29341	90	0	0	30.02488	0	0	0	0	30.02488	33.02737	0	0	0	0	0	944.4688	0	0	0	0	224.0004	20	0	0	33.02737	0	0	0
3/3/2023 6:00:00 AM	0	0	-85.26656	90	0	0	22.28173	0	0	0	0	22.28173	24.5099	0	0	0	0	0	944.4688	0	0	0	0	224.0004	20	0	0	24.5099	0	0	0
3/3/2023 7:00:00 AM	0.01509103	5.080346	-78.21469	79.97881	0.01458876	11.60933	91.9623	11.02886	11.02886	105.2632	0	80.93344	98.95276	11.60933	11.60933	11.02886	0	0	944.4688	0	0	0	0	224.0004	20	0	0	101.1585	9.287462	0	11.60933
3/3/2023 8:00:00 AM	0.01524435	17.81291	-70.38648	65.13688	0.01455826	11.58506	220.9373	11.00581	11.00581	105.2632	0	209.9315	240.8299	11.58506	11.58506	11.00581	0	0	944.4688	0	0	0	0	224.0004	20	0	0	243.0311	9.268047	0	11.58506
3/3/2023 9:00:00 AM	0.141307	29.86759	-60.86376	50.33924	0.1359575	108.1912	159.2199	102.7817	102.7817	105.2632	0	56.43829	154.5856	108.1912	108.1912	102.7817	0	0	944.4688	0	0	0	0	224.0004	20	0	0	175.1419	86.55297	0	108.1912
3/3/2023 10:00:00 AM	0.2269245	40.67176	-48.3191	35.65548	0.2190335	174.3008	166.1107	165.5857	165.5857	105.2632	0	0.5249363	149.6046	174.3008	174.3008	165.5857	0	0	944.4688	0	0	0	0	224.0004	20	0	0	182.7217	139.4406	0	174.3008
3/3/2023 11:00:00 AM	0.2124334	49.16673	-31.01067	21.33613	0.2041348	162.4448	180.4553	154.3225	154.3225	105.2632	0	26.13278	167.6363	162.4448	162.4448	154.3225	0	0	944.4688	0	0	0	0	224.0004	20	0	0	198.5008	129.9558	0	162.4448
3/3/2023 12:00:00 PM	0.2935767	53.66069	-8.180489	9.280035	0.2836737	225.7396	260.0735	214.4526	214.4526	105.2632	0	45.62083	243.1903	225.7396	225.7396	214.4526	0	0	944.4688	0	0	0	0	224.0004	20	0	0	286.0808	180.5917	0	225.7396
3/3/2023 1:00:00 PM	0.45528	52.66572	16.67088	12.81073	0.4672058	371.7894	289.9633	289.9633	289.9633	128.2195	0	0	248.3196	371.7894	305.2245	289.9633	0	0	944.4688	0	66.5649	0	66.5649	287.1494	25.63829	0	0	318.9596	297.4315	0	371.7894
3/3/2023 2:00:00 PM	0.2848395	46.55974	37.69299	26.25243	0.2765069	220.0365	250.1808	250.1808	250.1808	87.95102	0.00000000000005684342	0	176.4789	220.0365	263.3482	250.1808	0	0	877.9039	59.90841	0	43.31165	-43.31165	241.495	21.56201	0	0	275.1989	176.0292	0	279.9449
3/3/2023 3:00:00 PM	0.395268	37.09714	53.14396	40.75716	0.4261131	339.089	182.374	182.374	182.374	185.9306	0	0	120.4175	339.089	191.9726	182.374	0	0	926.028	16.59676	147.1164	0	147.1164	381.0618	34.02331	0	0	200.6114	271.2712	0	355.6857
3/3/2023 4:00:00 PM	0.1765493	25.76731	64.45046	55.49391	0.1725487	137.3095	183.9677	183.9677	183.9677	74.6378	0	0	34.72427	137.3095	193.6502	183.9677	0	0	778.9116	149.0015	0	56.34077	-56.34077	321.6734	28.72079	0	0	202.3645	109.8476	0	286.311
3/3/2023 5:00:00 PM	0.1895521	13.42773	73.25684	70.31183	0.2473231	196.8128	185.8977	185.8977	185.8977	105.8716	0	0	79.0653	196.8128	195.6817	185.8977	0	0	841.5125	92.66074	1.131059	0	1.131059	322.7465	28.81659	0	0	204.4874	157.4503	0	289.4735
3/3/2023 6:00:00 PM	0.02868348	0.5427298	80.72371	85.16129	0.1151213	91.61034	156.6574	156.6574	156.6574	58.47815	0	0.00000000000002842171	65.92242	91.61034	164.9025	156.6574	0	0	840.3814	93.67869	0	73.29218	-73.29218	245.4897	21.91868	0	0	172.3231	73.28828	0	185.289
3/3/2023 7:00:00 PM	0	0	87.6825	90	0	0	102.7847	19.36718	19.36718	0	0	83.41755	93.69602	0	20.38651	19.36718	0	0	921.8171	20.38651	0	20.38651	-20.38651	224.0004	20	0	0	113.0632	0	0	20.38651
3/3/2023 8:00:00 PM	0	0	94.88688	90	0	0	34.93169	0	0	0	0	34.93169	38.42486	0	0	0	0	0	944.4688	0	0	0	0	224.0004	20	0	0	38.42486	0	0	0
3/3/2023 9:00:00 PM	0	0	103.3187	90	0	0	29.59261	0	0	0	0	29.59261	32.55187	0	0	0	0	0	944.4688	0	0	0	0	224.0004	20	0	0	32.55187	0	0	0
3/3/2023 10:00:00 PM	0	0	114.7761	90	0	0	32.30929	0	0	0	0	32.30929	35.54022	0	0	0	0	0	944.4688	0	0	0	0	224.0004	20	0	0	35.54022	0	0	0
3/3/2023 11:00:00 PM	0	0	133.3048	90	0	0	21.89726	0	0	0	0	21.89726	24.08698	0	0	0	0	0	944.4688	0	0	0	0	224.0004	20	0	0	24.08698	0	0	0
3/4/2023 12:00:00 AM	0	0	166.5653	90	0	0	29.22304	0	0	0	0	29.22304	32.14534	0	0	0	0	0	944.4688	0	0	0	0	224.0004	20	0	0	32.14534	0	0	0
3/4/2023 1:00:00 AM	0	0	-153.0603	90	0	0	32.57058	0	0	0	0	32.57058	35.82763	0	0	0	0	0	944.4688	0	0	0	0	224.0004	20	0	0	35.82763	0	0	0
3/4/2023 2:00:00 AM	0	0	-126.0853	90	0	0	30.52902	0	0	0	0	30.52902	33.58192	0	0	0	0	0	944.4688	0	0	0	0	224.0004	20	0	0	33.58192	0	0	0
3/4/2023 3:00:00 AM	0	0	-110.6833	90	0	0	29.05812	0	0	0	0	29.05812	31.96394	0	0	0	0	0	944.4688	0	0	0	0	224.0004	20	0	0	31.96394	0	0	0
3/4/2023 4:00:00 AM	0	0	-100.5294	90	0	0	19.94149	0	0	0	0	19.94149	21.93564	0	0	0	0	0	944.4688	0	0	0	0	224.0004	20	0	0	21.93564	0	0	0
3/4/2023 5:00:00 AM	0	0	-92.63385	90	0	0	31.69158	0	0	0	0	31.69158	34.86074	0	0	0	0	0	944.4688	0	0	0	0	224.0004	20	0	0	34.86074	0	0	0
3/4/2023 6:00:00 AM	0	0	-85.58623	90	0	0	41.10675	0	0	0	0	41.10675	45.21743	0	0	0	0	0	944.4688	0	0	0	0	224.0004	20	0	0	45.21743	0	0	0
3/4/2023 7:00:00 AM	0.03938961	5.307736	-78.52538	79.9231	0.0402917	32.06301	75.94606	30.45987	30.45987	105.2632	0	45.4862	77.44869	32.06301	32.06301	30.45987	0	0	944.4688	0	0	0	0	224.0004	20	0	0	83.54067	25.65041	0	32.06301
3/4/2023 8:00:00 AM	0.2400883	18.05933	-70.69601	65.06641	0.2909797	231.5536	157.7492	157.7492	157.7492	146.7859	0	0	129.529	231.5536	166.0518	157.7492	0	0	944.4688	0	65.50175	0	65.50175	286.1409	25.54824	0	0	173.5242	185.2429	0	231.5536
3/4/2023 9:00:00 AM	0.4408026	30.1431	-61.17263	50.25007	0.5355064	426.1411	161.4747	161.4747	161.4747	263.9058	0	0	40.65137	426.1411	169.9734	161.4747	0	0	878.967	58.95158	256.1678	0	256.1678	529.1629	47.24659	0	0	177.6222	340.9129	0	485.0927
3/4/2023 10:00:00 AM	0.3959694	40.98708	-48.6087	35.5376	0.4137805	329.275	118.6566	118.6566	118.6566	277.5025	0	0	0	329.275	124.9017	118.6566	0	0	622.7993	289.5025	204.3733	0	204.3733	723.0485	64.55777	0	0	130.5223	263.42	0	618.7776
3/4/2023 11:00:00 AM	0.5095357	49.52663	-31.21614	21.15969	0.5474258	435.6263	131.2967	131.2967	131.2967	331.7877	0	0	0	435.6263	138.2071	131.2967	0	0	418.426	473.4385	297.4192	0	297.4192	1005.205	89.75027	0	0	144.4264	348.501	0	909.0648
3/4/2023 12:00:00 PM	0.3270801	54.04467	-8.183867	8.933136	0.3179271	252.9975	133.5209	133.5209	133.5209	189.4816	0	0	0	252.9975	140.5483	133.5209	0	0	121.0068	741.1158	112.4492	0	112.4492	1111.884	99.27514	0	0	146.873	202.398	0	994.1133
3/4/2023 1:00:00 PM	0.5211557	53.02205	16.90778	12.61937	0.554251	441.0575	99.74013	99.74013	99.74013	442.2067	327.5103	0	0	441.0575	104.9896	99.74013	0	0	8.557607	842.3201	8.557607	0	8.557607	1120.002	100	0	0	109.7141	352.846	0	1283.378
3/4/2023 2:00:00 PM	0.6715112	46.85345	38.0537	26.19255	0.8032576	639.2101	130.6815	130.6815	130.6815	489.1357	501.6506	0	0	639.2101	137.5595	130.6815	0	0	0	850.0219	0	0	0	1120.002	100	0	0	143.7497	511.3681	0	1489.232
3/4/2023 3:00:00 PM	0.6220137	37.33069	53.52668	40.74339	0.7703546	613.0268	99.11517	99.11517	99.11517	618.4995	508.695	0	0	613.0268	104.3318	99.11517	0	0	0	850.0219	0	0	0	1120.002	100	0	0	109.0267	490.4214	0	1463.049
3/4/2023 4:00:00 PM	0.2490885	25.95627	64.82193	55.50496	0.2592524	206.3058	101.0812	101.0812	101.0812	204.0991	99.90454	0	0	206.3058	106.4013	101.0812	0	0	0	850.0219	0	0	0	1120.002	100	0	0	111.1894	165.0447	0	1056.328
3/4/2023 5:00:00 PM	0.1256505	13.58676	73.61629	70.34005	0.1318223	104.9006	110.9037	110.9037	110.9037	94.58706	0	0	0	104.9006	116.7408	110.9037	0	0	0	850.0219	0	11.84019	-11.84019	1107.522	98.88566	0	0	121.9941	83.92045	0	954.9225
3/4/2023 6:00:00 PM	0.03126457	0.6835453	81.08096	85.20369	0.1327253	105.6191	63.30362	63.30362	63.30362	166.8452	25.82792	0	0	105.6191	66.63539	63.30362	0	0	13.15577	838.1818	13.15577	0	13.15577	1120.002	100	0	0	69.63399	84.49526	0	943.8008
3/4/2023 7:00:00 PM	0	0	88.05164	90	0	0	70.91093	70.91093	70.91093	0	0	0.00000000000001421085	0	0	74.64308	70.91093	0	0	0	850.0219	0	74.64308	-74.64308	1041.322	92.97495	0	0	78.00201	0	0	850.0219
3/4/2023 8:00:00 PM	0	0	95.28604	90	0	0	31.25345	31.25345	31.25345	0	0	0.000000000000007105427	0	0	32.89837	31.25345	0	0	82.93675	775.3788	0	32.89837	-32.89837	1006.644	89.87872	0	0	34.3788	0	0	775.3788
3/4/2023 9:00:00 PM	0	0	103.772	90	0	0	29.99904	29.99904	29.99904	0	0	0.000000000000003552714	0	0	31.57794	29.99904	0	0	119.4905	742.4805	0	31.57794	-31.57794	973.3575	86.90675	0	0	32.99895	0	0	742.4805
3/4/2023 10:00:00 PM	0	0	115.3119	90	0	0	32.27596	32.27596	32.27596	0	0	0.000000000000007105427	0	0	33.9747	32.27596	0	0	154.5771	710.9025	0	33.9747	-33.9747	937.545	83.70921	0	0	35.50356	0	0	710.9025
3/4/2023 11:00:00 PM	0	0	133.9099	90	0	0	27.22835	27.22835	27.22835	0	0	0.000000000000003552714	0	0	28.66142	27.22835	0	0	192.3268	676.9279	0	28.66142	-28.66142	907.3333	81.01173	0	0	29.95119	0	0	676.9279
3/5/2023 12:00:00 AM	0	0	166.9133	90	0	0	32.28061	32.28061	32.28061	0	0	0	0	0	33.97959	32.28061	0	0	224.1728	648.2664	0	33.97959	-33.97959	871.5156	77.81374	0	0	35.50867	0	0	648.2664
3/5/2023 1:00:00 AM	0	0	-153.3399	90	0	0	24.85004	24.85004	24.85004	0	0	0.000000000000003552714	0	0	26.15793	24.85004	0	0	261.9279	614.2869	0	26.15793	-26.15793	843.9427	75.35188	0	0	27.33504	0	0	614.2869
3/5/2023 2:00:00 AM	0	0	-126.5444	90	0	0	31.69011	31.69011	31.69011	0	0	0.000000000000003552714	0	0	33.35802	31.69011	0	0	290.9922	588.1289	0	33.35802	-33.35802	808.7803	72.21239	0	0	34.85913	0	0	588.1289
3/5/2023 3:00:00 AM	0	0	-111.1084	90	0	0	26.07736	26.07736	26.07736	0	0	0.000000000000003552714	0	0	27.44985	26.07736	0	0	328.0567	554.7709	0	27.44985	-27.44985	779.8456	69.62894	0	0	28.68509	0	0	554.7709
3/5/2023 4:00:00 AM	0	0	-100.9048	90	0	0	39.1192	39.1192	39.1192	0	0	0.000000000000007105427	0	0	41.17811	39.1192	0	0	358.5565	527.321	0	41.17811	-41.17811	736.4401	65.75345	0	0	43.03112	0	0	527.321
3/5/2023 5:00:00 AM	0	0	-92.97423	90	0	0	30.15309	30.15309	30.15309	0	0	0.000000000000003552714	0	0	31.7401	30.15309	0	0	404.31	486.1429	0	31.7401	-31.7401	702.9831	62.76622	0	0	33.1684	0	0	486.1429
3/5/2023 6:00:00 AM	0	0	-85.90643	90	0	0	32.56006	32.56006	32.56006	0	0	0	0	0	34.27375	32.56006	0	0	439.5768	454.4028	0	34.27375	-34.27375	666.8554	59.54054	0	0	35.81607	0	0	454.4028
3/5/2023 7:00:00 AM	0.04727241	5.538169	-78.83707	79.86536	0.05060819	40.27259	60.03162	60.03162	60.03162	67.08563	0	0	0	40.27259	63.19118	60.03162	0	0	477.6587	420.1291	0	22.91859	-22.91859	642.6971	57.38355	0	0	66.03478	32.21807	0	460.4017
3/5/2023 8:00:00 AM	0.2628665	18.30849	-71.007	64.99457	0.3277543	260.8177	218.9035	218.9035	218.9035	119.1473	0	0	0	260.8177	230.4248	218.9035	0	0	503.1238	397.2105	30.39296	0	30.39296	671.5304	59.95795	0	0	240.7939	208.6542	0	658.0283
3/5/2023 9:00:00 AM	0.4776207	30.42115	-61.4835	50.16029	0.5892689	468.9238	99.62864	99.62864	99.62864	470.6717	0	0	0	468.9238	104.8723	99.62864	0	0	472.7309	424.5642	364.0515	0	364.0515	1016.9	90.79446	0	0	109.5915	375.139	0	893.488
3/5/2023 10:00:00 AM	0.501675	41.30493	-48.90069	35.42023	0.5658396	450.2794	136.5425	136.5425	136.5425	329.7724	197.8712	0	0	450.2794	143.7289	136.5425	0	0	108.6793	752.2106	108.6793	0	108.6793	1120.002	100	0	0	150.1967	360.2235	0	1202.49
3/5/2023 11:00:00 AM	0.6827655	49.88925	-31.42294	20.98553	0.8052884	640.8262	126.4293	126.4293	126.4293	506.8651	507.7426	0	0	640.8262	133.0835	126.4293	0	0	0	850.0219	0	0	0	1120.002	100	0	0	139.0723	512.6609	0	1490.848
3/5/2023 12:00:00 PM	0.3972587	54.43116	-8.183674	8.586169	0.3942318	313.7187	174.4066	174.4066	174.4066	179.8778	130.1328	0	0	313.7187	183.5859	174.4066	0	0	0	850.0219	0	0	0	1120.002	100	0	0	191.8472	250.975	0	1163.741
3/5/2023 1:00:00 PM	0.6411725	53.37942	17.15351	12.4375	0.7287663	579.9319	213.6896	213.6896	213.6896	271.3899	354.9955	0	0	579.9319	224.9364	213.6896	0	0	0	850.0219	0	0	0	1120.002	100	0	0	235.0585	463.9456	0	1429.954
3/5/2023 2:00:00 PM	0.5559734	47.14653	38.42313	26.13955	0.6233432	496.0392	105.0146	105.0146	105.0146	472.3524	385.4975	0	0	496.0392	110.5417	105.0146	0	0	0	850.0219	0	0	0	1120.002	100	0	0	115.5161	396.8314	0	1346.061
3/5/2023 3:00:00 PM	0.39026	37.56282	53.91592	40.73468	0.4156623	330.7725	134.0572	134.0572	134.0572	246.7398	189.6596	0	0	330.7725	141.1129	134.0572	0	0	0	850.0219	0	0	0	1120.002	100	0	0	147.4629	264.618	0	1180.794
3/5/2023 4:00:00 PM	0.3526048	26.14366	65.19819	55.51999	0.4168075	331.6838	84.84685	84.84685	84.84685	390.9206	242.3714	0	0	331.6838	89.31247	84.84685	0	0	0	850.0219	0	0	0	1120.002	100	0	0	93.33154	265.3471	0	1181.706
3/5/2023 5:00:00 PM	0.1601628	13.74436	73.97947	70.37151	0.1851372	147.3271	119.3972	119.3972	119.3972	123.3924	21.64578	0	0	147.3271	125.6813	119.3972	0	0	0	850.0219	0	0	0	1120.002	100	0	0	131.337	117.8617	0	997.349
3/5/2023 6:00:00 PM	0.02093396	0.8232724	81.44135	85.2487	0.04152259	33.04253	110.4552	110.4552	110.4552	29.91487	0	0	0	33.04253	116.2686	110.4552	0	0	0	850.0219	0	83.22609	-83.22609	1032.274	92.16716	0	0	121.5007	26.43402	0	883.0645
3/5/2023 7:00:00 PM	0	0	88.42356	90	0	0	78.43394	78.43394	78.43394	0	0	0.00000000000001421085	0	0	82.56203	78.43394	0	0	92.47343	766.7958	0	82.56203	-82.56203	945.2462	84.39681	0	0	86.27733	0	0	766.7958
3/5/2023 8:00:00 PM	0	0	95.68773	90	0	0	27.04405	27.04405	27.04405	0	0	0.000000000000003552714	0	0	28.46742	27.04405	0	0	184.209	684.2338	0	28.46742	-28.46742	915.2389	81.7176	0	0	29.74846	0	0	684.2338
3/5/2023 9:00:00 PM	0	0	104.2273	90	0	0	38.59339	38.59339	38.59339	0	0	0.000000000000007105427	0	0	40.62462	38.59339	0	0	215.8395	655.7664	0	40.62462	-40.62462	872.4168	77.8942	0	0	42.45272	0	0	655.7664
3/5/2023 10:00:00 PM	0	0	115.8484	90	0	0	25.00246	25.00246	25.00246	0	0	0.000000000000003552714	0	0	26.31838	25.00246	0	0	260.978	615.1418	0	26.31838	-26.31838	844.6748	75.41724	0	0	27.50271	0	0	615.1418
3/5/2023 11:00:00 PM	0	0	134.5115	90	0	0	26.44644	26.44644	26.44644	0	0	0.000000000000003552714	0	0	27.83836	26.44644	0	0	290.2206	588.8234	0	27.83836	-27.83836	815.3306	72.79723	0	0	29.09108	0	0	588.8234
3/6/2023 12:00:00 AM	0	0	167.2574	90	0	0	32.35716	32.35716	32.35716	0	0	0.000000000000007105427	0	0	34.06017	32.35716	0	0	321.1521	560.985	0	34.06017	-34.06017	779.428	69.59165	0	0	35.59288	0	0	560.985
3/6/2023 1:00:00 AM	0	0	-153.6078	90	0	0	23.16497	23.16497	23.16497	0	0	0	0	0	24.38418	23.16497	0	0	358.9967	526.9249	0	24.38418	-24.38418	753.7249	67.29673	0	0	25.48147	0	0	526.9249
3/6/2023 2:00:00 AM	0	0	-126.9954	90	0	0	26.1147	26.1147	26.1147	0	0	0	0	0	27.48915	26.1147	0	0	386.0903	502.5407	0	27.48915	-27.48915	724.7487	64.70958	0	0	28.72617	0	0	502.5407
3/6/2023 3:00:00 AM	0	0	-111.5301	90	0	0	35.6321	35.6321	35.6321	0	0	0	0	0	37.50747	35.6321	0	0	416.6338	475.0515	0	37.50747	-37.50747	685.2124	61.17955	0	0	39.19531	0	0	475.0515
3/6/2023 4:00:00 AM	0	0	-101.279	90	0	0	29.95259	29.95259	29.95259	0	0	0.000000000000003552714	0	0	31.52905	29.95259	0	0	458.3087	437.5441	0	31.52905	-31.52905	651.9778	58.21219	0	0	32.94785	0	0	437.5441
3/6/2023 5:00:00 AM	0	0	-93.31446	90	0	0	24.99656	24.99656	24.99656	0	0	0	0	0	26.31217	24.99656	0	0	493.341	406.015	0	26.31217	-26.31217	624.2424	55.73582	0	0	27.49622	0	0	406.015
3/6/2023 6:00:00 AM	0	0	-86.22709	90	0	0	34.67176	34.67176	34.67176	0	0	0.000000000000007105427	0	0	36.49659	34.67176	0	0	522.5768	379.7029	0	36.49659	-36.49659	585.7716	52.30093	0	0	38.13894	0	0	379.7029
3/6/2023 7:00:00 AM	0.06788639	5.771517	-79.1497	79.80569	0.08826875	70.24182	97.43042	97.43042	97.43042	72.09435	0	0	0	70.24182	102.5583	97.43042	0	0	563.1285	343.2062	0	32.31652	-32.31652	551.707	49.25946	0	0	107.1735	56.19345	0	413.4481
3/6/2023 8:00:00 AM	0.216241	18.56026	-71.31943	64.92143	0.2433544	193.6547	274.89	274.89	274.89	70.44805	0	0.00000000000005684342	0	193.6547	289.3579	274.89	0	0	599.0358	310.8897	0	95.70327	-95.70327	450.8269	40.25232	0	0	302.379	154.9237	0	504.5444
3/6/2023 9:00:00 AM	0.5464574	30.70161	-61.79636	50.07003	0.6834826	543.8965	193.0852	193.0852	193.0852	281.6873	0	0	0	543.8965	203.2476	193.0852	0	0	705.3727	215.1865	340.6489	0	340.6489	773.9949	69.10654	0	0	212.3937	435.1172	0	759.0829
3/6/2023 10:00:00 AM	0.8134296	41.62519	-49.19511	35.30352	0.999366	795.2677	172.2344	172.2344	172.2344	461.7356	249.2445	0	0	795.2677	181.2994	172.2344	0	0	364.7238	521.7705	364.7238	0	364.7238	1120.002	100	0	0	189.4579	636.2142	0	1317.038
3/6/2023 11:00:00 AM	0.9115348	50.25446	-31.63116	20.81395	1.107713	881.4869	240.8431	240.8431	240.8431	366.0005	627.9678	0	0	881.4869	253.519	240.8431	0	0	0	850.0219	0	0	0	1120.002	100	0	0	264.9274	705.1895	0	1731.509
3/6/2023 12:00:00 PM	0.8908983	54.82005	-8.179903	8.239614	1.076356	856.5342	187.0793	187.0793	187.0793	457.8456	659.6087	0	0	856.5342	196.9256	187.0793	0	0	0	850.0219	0	0	0	1120.002	100	0	0	205.7872	685.2274	0	1706.556
3/6/2023 1:00:00 PM	0.9942202	53.73769	17.40817	12.26578	1.205806	959.5471	221.7596	221.7596	221.7596	432.697	726.1159	0	0	959.5471	233.4311	221.7596	0	0	0	850.0219	0	0	0	1120.002	100	0	0	243.9355	767.6376	0	1809.569
3/6/2023 2:00:00 PM	0.8880947	47.43887	38.80127	26.09354	1.082746	861.6195	205.2071	205.2071	205.2071	419.8779	645.6119	0	0	861.6195	216.0075	205.2071	0	0	0	850.0219	0	0	0	1120.002	100	0	0	225.7278	689.2956	0	1711.641
3/6/2023 3:00:00 PM	0.6855054	37.79343	54.31157	40.73102	0.8453742	672.7253	182.9625	182.9625	182.9625	367.6848	480.1332	0	0	672.7253	192.5921	182.9625	0	0	0	850.0219	0	0	0	1120.002	100	0	0	201.2587	538.1802	0	1522.747
3/6/2023 4:00:00 PM	0.5029818	26.3294	65.57909	55.53896	0.6392041	508.6609	232.4932	232.4932	232.4932	218.7853	263.9312	0	0	508.6609	244.7297	232.4932	0	0	0	850.0219	0	0	0	1120.002	100	0	0	255.7425	406.9287	0	1358.683
3/6/2023 5:00:00 PM	0.2213554	13.90053	74.34625	70.40614	0.2957779	235.3718	174.7619	174.7619	174.7619	134.6814	51.41187	0	0	235.3718	183.9599	174.7619	0	0	0	850.0219	0	0	0	1120.002	100	0	0	192.2381	188.2975	0	1085.394
3/6/2023 6:00:00 PM	0.03970784	0.9619128	81.80473	85.29623	0.1845249	146.8398	120.9966	120.9966	120.9966	121.3587	19.47499	0	0	146.8398	127.3648	120.9966	0	0	0	850.0219	0	0	0	1120.002	100	0	0	133.0962	117.4719	0	996.8618
3/6/2023 7:00:00 PM	0	0	88.79813	90	0	0	109.3982	109.3982	109.3982	0	0	0.00000000000001421085	0	0	115.156	109.3982	0	0	0	850.0219	0	115.156	-115.156	998.6171	89.16207	0	0	120.338	0	0	850.0219
3/6/2023 8:00:00 PM	0	0	96.0918	90	0	0	28.54268	28.54268	28.54268	0	0	0	0	0	30.04492	28.54268	0	0	127.9511	734.8659	0	30.04492	-30.04492	966.947	86.33438	0	0	31.39694	0	0	734.8659
3/6/2023 9:00:00 PM	0	0	104.6846	90	0	0	29.72851	29.72851	29.72851	0	0	0.000000000000003552714	0	0	31.29317	29.72851	0	0	161.3344	704.821	0	31.29317	-31.29317	933.9611	83.38922	0	0	32.70137	0	0	704.821
3/6/2023 10:00:00 PM	0	0	116.3854	90	0	0	28.65582	28.65582	28.65582	0	0	0.000000000000003552714	0	0	30.16402	28.65582	0	0	196.1046	673.5278	0	30.16402	-30.16402	902.1655	80.55032	0	0	31.5214	0	0	673.5278
3/6/2023 11:00:00 PM	0	0	135.1094	90	0	0	31.84545	31.84545	31.84545	0	0	0.000000000000007105427	0	0	33.52152	31.84545	0	0	229.6201	643.3638	0	33.52152	-33.52152	866.8307	77.39544	0	0	35.02999	0	0	643.3638
3/7/2023 12:00:00 AM	0	0	167.5976	90	0	0	26.78024	26.78024	26.78024	0	0	0.000000000000003552714	0	0	28.18973	26.78024	0	0	266.8663	609.8423	0	28.18973	-28.18973	837.1161	74.74236	0	0	29.45827	0	0	609.8423
3/7/2023 1:00:00 AM	0	0	-153.8646	90	0	0	15.30379	15.30379	15.30379	0	0	0.000000000000001776357	0	0	16.10925	15.30379	0	0	298.1882	581.6526	0	16.10925	-16.10925	820.1354	73.22623	0	0	16.83416	0	0	581.6526
3/7/2023 2:00:00 AM	0	0	-127.4384	90	0	0	15.26789	15.26789	15.26789	0	0	0.000000000000003552714	0	0	16.07146	15.26789	0	0	316.0873	565.5433	0	16.07146	-16.07146	803.1946	71.71366	0	0	16.79468	0	0	565.5433
3/7/2023 3:00:00 AM	0	0	-111.9483	90	0	0	23.67659	23.67659	23.67659	0	0	0.000000000000003552714	0	0	24.92273	23.67659	0	0	333.9445	549.4719	0	24.92273	-24.92273	776.9238	69.36806	0	0	26.04425	0	0	549.4719
3/7/2023 4:00:00 AM	0	0	-101.6519	90	0	0	28.04872	28.04872	28.04872	0	0	0.000000000000003552714	0	0	29.52497	28.04872	0	0	361.6364	524.5491	0	29.52497	-29.52497	745.8017	66.58931	0	0	30.8536	0	0	524.5491
3/7/2023 5:00:00 AM	0	0	-93.65446	90	0	0	18.42116	18.42116	18.42116	0	0	0.000000000000003552714	0	0	19.39069	18.42116	0	0	394.442	495.0241	0	19.39069	-19.39069	725.3621	64.76434	0	0	20.26327	0	0	495.0241
3/7/2023 6:00:00 AM	0	0	-86.54815	90	0	0	22.59581	22.59581	22.59581	0	0	0	0	0	23.78506	22.59581	0	0	415.9872	475.6335	0	23.78506	-23.78506	700.2905	62.52581	0	0	24.85539	0	0	475.6335
3/7/2023 7:00:00 AM	0.07234073	6.007653	-79.46322	79.74419	0.09412178	74.8995	111.1867	111.1867	111.1867	67.3637	0	0	0	74.8995	117.0387	111.1867	0	0	442.415	451.8484	0	42.13916	-42.13916	655.8719	58.55988	0	0	122.3054	59.91959	0	526.7479
3/7/2023 8:00:00 AM	0.2609949	18.8145	-71.63326	64.84712	0.3158721	251.3622	204.8895	204.8895	204.8895	122.6819	0	0	0	251.3622	215.6732	204.8895	0	0	489.2363	409.7092	35.6891	0	35.6891	689.7296	61.58287	0	0	225.3784	201.0898	0	661.0715
3/7/2023 9:00:00 AM	0.4652365	30.98434	-62.11124	49.97941	0.5614465	446.7835	105.9155	105.9155	105.9155	421.8301	0	0	0	446.7835	111.49	105.9155	0	0	453.5472	441.8294	335.2935	0	335.2935	1007.817	89.98347	0	0	116.507	357.4268	0	888.6129
3/7/2023 10:00:00 AM	0.7906794	41.94769	-49.49203	35.18766	0.966028	768.7382	227.3897	227.3897	227.3897	338.0708	411.1269	0	0	768.7382	239.3576	227.3897	0	0	118.2537	743.5936	118.2537	0	118.2537	1120.002	100	0	0	250.1287	614.9905	0	1512.332
3/7/2023 11:00:00 AM	0.8692104	50.62212	-31.84091	20.64524	1.050726	836.1384	218.403	218.403	218.403	382.8419	606.2405	0	0	836.1384	229.8979	218.403	0	0	0	850.0219	0	0	0	1120.002	100	0	0	240.2433	668.9107	0	1686.16
3/7/2023 12:00:00 PM	0.9609243	55.2112	-8.172552	7.894018	1.158583	921.9685	153.267	153.267	153.267	601.544	760.6348	0	0	921.9685	161.3337	153.267	0	0	0	850.0219	0	0	0	1120.002	100	0	0	168.5937	737.5748	0	1771.99
3/7/2023 1:00:00 PM	1.006136	54.09672	17.67185	12.10486	1.215889	967.5704	188.2542	188.2542	188.2542	513.9701	769.4081	0	0	967.5704	198.1624	188.2542	0	0	0	850.0219	0	0	0	1120.002	100	0	0	207.0797	774.0563	0	1817.592
3/7/2023 2:00:00 PM	0.9157521	47.73033	39.18808	26.05461	1.112643	885.4105	148.405	148.405	148.405	596.6179	729.1948	0	0	885.4105	156.2157	148.405	0	0	0	850.0219	0	0	0	1120.002	100	0	0	163.2455	708.3284	0	1735.432
3/7/2023 3:00:00 PM	0.6207286	38.02245	54.71352	40.73242	0.7562055	601.7673	179.7872	179.7872	179.7872	334.7108	412.5176	0	0	601.7673	189.2497	179.7872	0	0	0	850.0219	0	0	0	1120.002	100	0	0	197.766	481.4138	0	1451.789
3/7/2023 4:00:00 PM	0.4320687	26.51348	65.96452	55.56186	0.5369152	427.2622	200.4758	200.4758	200.4758	213.1241	216.2351	0	0	427.2622	211.0271	200.4758	0	0	0	850.0219	0	0	0	1120.002	100	0	0	220.5233	341.8098	0	1277.284
3/7/2023 5:00:00 PM	0.1663757	14.05523	74.7165	70.44389	0.1914217	152.3281	143.907	143.907	143.907	105.8517	0.8470081	0	0	152.3281	151.4811	143.907	0	0	0	850.0219	0	0	0	1120.002	100	0	0	158.2977	121.8625	0	1002.35
3/7/2023 6:00:00 PM	0.02372339	1.09947	82.17099	85.34624	0.0463088	36.85125	137.4442	137.4442	137.4442	26.81179	0	0	0	36.85125	144.6781	137.4442	0	0	0	850.0219	0	107.8269	-107.8269	1006.343	89.85185	0	0	151.1886	29.481	0	886.8732
3/7/2023 7:00:00 PM	0	0	89.17522	90	0	0	110.2339	110.2339	110.2339	0	0	0.00000000000001421085	0	0	116.0357	110.2339	0	0	119.8076	742.1951	0	116.0357	-116.0357	884.0304	78.93113	0	0	121.2573	0	0	742.1951
3/7/2023 8:00:00 PM	0	0	96.49809	90	0	0	16.42562	16.42562	16.42562	0	0	0	0	0	17.29012	16.42562	0	0	248.7362	626.1594	0	17.29012	-17.29012	865.805	77.30386	0	0	18.06818	0	0	626.1594
3/7/2023 9:00:00 PM	0	0	105.1437	90	0	0	39.54491	39.54491	39.54491	0	0	0.000000000000007105427	0	0	41.62622	39.54491	0	0	267.9474	608.8693	0	41.62622	-41.62622	821.9271	73.3862	0	0	43.4994	0	0	608.8693
3/7/2023 10:00:00 PM	0	0	116.9227	90	0	0	36.35218	36.35218	36.35218	0	0	0.000000000000007105427	0	0	38.26545	36.35218	0	0	314.1988	567.243	0	38.26545	-38.26545	781.5918	69.78484	0	0	39.98739	0	0	567.243
3/7/2023 11:00:00 PM	0	0	135.7033	90	0	0	21.72973	21.72973	21.72973	0	0	0.000000000000003552714	0	0	22.8734	21.72973	0	0	356.7159	528.9776	0	22.8734	-22.8734	757.4811	67.6321	0	0	23.90271	0	0	528.9776
3/8/2023 12:00:00 AM	0	0	167.9337	90	0	0	33.18128	33.18128	33.18128	0	0	0.000000000000007105427	0	0	34.92766	33.18128	0	0	382.1308	506.1042	0	34.92766	-34.92766	720.6641	64.34488	0	0	36.4994	0	0	506.1042
3/8/2023 1:00:00 AM	0	0	-154.1106	90	0	0	44.48124	44.48124	44.48124	0	0	0.000000000000007105427	0	0	46.82236	44.48124	0	0	420.9393	471.1765	0	46.82236	-46.82236	671.309	59.93819	0	0	48.92936	0	0	471.1765
3/8/2023 2:00:00 AM	0	0	-127.8733	90	0	0	34.21112	34.21112	34.21112	0	0	0	0	0	36.0117	34.21112	0	0	472.9642	424.3542	0	36.0117	-36.0117	633.3494	56.54893	0	0	37.63223	0	0	424.3542
3/8/2023 3:00:00 AM	0	0	-112.363	90	0	0	40.92946	40.92946	40.92946	0	0	0.000000000000007105427	0	0	43.08364	40.92946	0	0	512.9772	388.3425	0	43.08364	-43.08364	587.9352	52.49411	0	0	45.02241	0	0	388.3425
3/8/2023 4:00:00 AM	0	0	-102.0235	90	0	0	36.92475	36.92475	36.92475	0	0	0	0	0	38.86816	36.92475	0	0	560.8479	345.2588	0	38.86816	-38.86816	546.9646	48.83603	0	0	40.61722	0	0	345.2588
3/8/2023 5:00:00 AM	0	0	-93.99415	90	0	0	28.85465	28.85465	28.85465	0	0	0.000000000000003552714	0	0	30.37332	28.85465	0	0	604.0347	306.3907	0	30.37332	-30.37332	514.9483	45.97743	0	0	31.74011	0	0	306.3907
3/8/2023 6:00:00 AM	0	0	-86.86954	90	0	0	37.68906	37.68906	37.68906	0	0	0	0	0	39.6727	37.68906	0	0	637.7828	276.0174	0	39.6727	-39.6727	473.1296	42.24363	0	0	41.45797	0	0	276.0174
3/8/2023 7:00:00 AM	0.1020503	6.246444	-79.77759	79.68092	0.1591564	126.6523	150.3085	150.3085	150.3085	84.26157	0	0	0	126.6523	158.2194	150.3085	0	0	681.8636	236.3447	0	31.56717	-31.56717	439.8549	39.27268	0	0	165.3393	101.3218	0	362.9969
3/8/2023 8:00:00 AM	0.3786971	19.07109	-71.94848	64.77174	0.4919102	391.4485	258.6938	258.6938	258.6938	151.3173	0	0	15.64941	391.4485	272.3093	258.6938	0	0	716.9383	204.7775	119.1391	0	119.1391	552.8802	49.3642	0	0	284.5632	313.1588	0	596.226
3/8/2023 9:00:00 AM	0.6156473	31.26919	-62.42813	49.88856	0.7631638	607.3046	281.5653	281.5653	281.5653	215.6887	0	0	0	607.3046	296.3846	281.5653	0	0	597.7991	312.0027	310.92	0	310.92	847.8448	75.70028	0	0	309.7219	485.8436	0	919.3073
3/8/2023 10:00:00 AM	0.7735469	42.27229	-49.79151	35.07281	0.9400741	748.0848	174.9897	174.9897	174.9897	427.5022	277.006	0	0	748.0848	184.1997	174.9897	0	0	286.8792	591.8307	286.8792	0	286.8792	1120.002	100	0	0	192.4887	598.4679	0	1339.916
3/8/2023 11:00:00 AM	0.9408238	50.9921	-32.0523	20.4797	1.134845	903.0778	197.6179	197.6179	197.6179	456.9818	695.0589	0	0	903.0778	208.0188	197.6179	0	0	0	850.0219	0	0	0	1120.002	100	0	0	217.3797	722.4622	0	1753.1
3/8/2023 12:00:00 PM	1.021551	55.60451	-8.161624	7.550006	1.228823	977.8631	213.6941	213.6941	213.6941	457.5995	752.9219	0	0	977.8631	224.9411	213.6941	0	0	0	850.0219	0	0	0	1120.002	100	0	0	235.0635	782.2905	0	1827.885
3/8/2023 1:00:00 PM	0.9979122	54.45638	17.94465	11.9554	1.201014	955.7334	184.807	184.807	184.807	517.1522	761.1998	0	0	955.7334	194.5337	184.807	0	0	0	850.0219	0	0	0	1120.002	100	0	0	203.2877	764.5867	0	1805.755
3/8/2023 2:00:00 PM	0.851264	48.02079	39.58355	26.02283	1.028039	818.0847	243.4081	243.4081	243.4081	336.0959	561.8655	0	0	818.0847	256.2191	243.4081	0	0	0	850.0219	0	0	0	1120.002	100	0	0	267.7489	654.4677	0	1668.107
3/8/2023 3:00:00 PM	0.7043282	38.24978	55.12164	40.73887	0.8605188	684.7769	236.2943	236.2943	236.2943	289.7983	436.046	0	0	684.7769	248.7309	236.2943	0	0	0	850.0219	0	0	0	1120.002	100	0	0	259.9238	547.8215	0	1534.799
3/8/2023 4:00:00 PM	0.4915621	26.69582	66.35432	55.58864	0.6158285	490.0592	287.2022	287.2022	287.2022	170.6321	187.7411	0	0	490.0592	302.3181	287.2022	0	0	0	850.0219	0	0	0	1120.002	100	0	0	315.9225	392.0474	0	1340.081
3/8/2023 5:00:00 PM	0.2079273	14.20846	75.09009	70.48471	0.2631471	209.4052	162.7753	162.7753	162.7753	128.6468	38.06279	0	0	209.4052	171.3424	162.7753	0	0	0	850.0219	0	0	0	1120.002	100	0	0	179.0528	167.5242	0	1059.427
3/8/2023 6:00:00 PM	0.02553385	1.235952	82.53998	85.39865	0.04883742	38.86346	162.8703	162.8703	162.8703	23.86159	0	0.00000000000002842171	0	38.86346	171.4425	162.8703	0	0	0	850.0219	0	132.579	-132.579	980.2517	87.5223	0	0	179.1574	31.09077	0	888.8854
3/8/2023 7:00:00 PM	0	0	89.55468	90	0	0	116.4319	116.4319	116.4319	0	0	0.00000000000001421085	0	0	122.5599	116.4319	0	0	147.31	717.4429	0	122.5599	-122.5599	851.0623	75.98755	0	0	128.0751	0	0	717.4429
3/8/2023 8:00:00 PM	0	0	96.90646	90	0	0	35.5155	35.5155	35.5155	0	0	0.000000000000007105427	0	0	37.38473	35.5155	0	0	283.4876	594.8831	0	37.38473	-37.38473	811.6553	72.46908	0	0	39.06705	0	0	594.8831
3/8/2023 9:00:00 PM	0	0	105.6043	90	0	0	39.11081	39.11081	39.11081	0	0	0	0	0	41.16927	39.11081	0	0	325.0262	557.4983	0	41.16927	-41.16927	768.259	68.59442	0	0	43.02189	0	0	557.4983
3/8/2023 10:00:00 PM	0	0	117.4601	90	0	0	33.95763	33.95763	33.95763	0	0	0	0	0	35.74487	33.95763	0	0	370.7699	516.329	0	35.74487	-35.74487	730.5806	65.23029	0	0	37.35339	0	0	516.329
3/8/2023 11:00:00 PM	0	0	136.293	90	0	0	37.48389	37.48389	37.48389	0	0	0.000000000000007105427	0	0	39.45673	37.48389	0	0	410.4864	480.5842	0	39.45673	-39.45673	688.9896	61.5168	0	0	41.23228	0	0	480.5842
3/9/2023 12:00:00 AM	0	0	168.2656	90	0	0	36.7241	36.7241	36.7241	0	0	0.000000000000007105427	0	0	38.65695	36.7241	0	0	454.3272	441.1274	0	38.65695	-38.65695	648.2416	57.8786	0	0	40.39651	0	0	441.1274
3/9/2023 1:00:00 AM	0	0	-154.3464	90	0	0	28.97375	28.97375	28.97375	0	0	0.000000000000003552714	0	0	30.49868	28.97375	0	0	497.2794	402.4705	0	30.49868	-30.49868	616.0931	55.00821	0	0	31.87112	0	0	402.4705
3/9/2023 2:00:00 AM	0	0	-128.3003	90	0	0	26.32111	26.32111	26.32111	0	0	0.000000000000003552714	0	0	27.70643	26.32111	0	0	531.1668	371.9718	0	27.70643	-27.70643	586.888	52.40061	0	0	28.95322	0	0	371.9718
3/9/2023 3:00:00 AM	0	0	-112.774	90	0	0	35.2715	35.2715	35.2715	0	0	0.000000000000007105427	0	0	37.1279	35.2715	0	0	561.9517	344.2654	0	37.1279	-37.1279	547.7518	48.90631	0	0	38.79865	0	0	344.2654
3/9/2023 4:00:00 AM	0	0	-102.3935	90	0	0	29.48802	29.48802	29.48802	0	0	0.000000000000003552714	0	0	31.04003	29.48802	0	0	603.205	307.1375	0	31.04003	-31.04003	515.0327	45.98497	0	0	32.43683	0	0	307.1375
3/9/2023 5:00:00 AM	0	0	-94.33344	90	0	0	36.76268	36.76268	36.76268	0	0	0.000000000000007105427	0	0	38.69756	36.76268	0	0	637.6938	276.0974	0	38.69756	-38.69756	474.2419	42.34294	0	0	40.43895	0	0	276.0974
3/9/2023 6:00:00 AM	0.000009952681	0	-87.19122	90	0	0	29.17463	29.17463	29.17463	0	0	0.000000000000003552714	0	0	30.71014	29.17463	0	0	680.6912	237.3999	0	30.71014	-30.71014	441.8706	39.45265	0	0	32.0921	0	0	237.3999
3/9/2023 7:00:00 AM	0.1162896	6.487757	-80.09277	79.61597	0.1814029	144.3554	84.67845	84.67845	84.67845	170.4747	0	0	0	144.3554	89.13521	84.67845	0	0	714.8135	206.6898	55.22015	0	55.22015	494.257	44.13	0	0	93.14629	115.4843	0	351.0451
3/9/2023 8:00:00 AM	0.3227025	19.32986	-72.26505	64.69539	0.4087389	325.2631	246.8427	246.8427	246.8427	131.7694	0	0	0	325.2631	259.8344	246.8427	0	0	659.5934	256.3879	65.42864	0	65.42864	556.3281	49.67205	0	0	271.527	260.2104	0	581.6509
3/9/2023 9:00:00 AM	0.4809312	31.55601	-62.74704	49.79762	0.5768637	459.0521	217.2129	217.2129	217.2129	211.3374	0	0	0	459.0521	228.6451	217.2129	0	0	594.1647	315.2737	230.407	0	230.407	774.9113	69.18837	0	0	238.9341	367.2417	0	774.3257
3/9/2023 10:00:00 AM	0.767852	42.59884	-50.09361	34.95916	0.9285706	738.9307	285.8361	285.8361	285.8361	258.5155	74.2928	0	0	738.9307	300.8801	285.8361	0	0	363.7578	522.64	363.7578	0	363.7578	1120.002	100	0	0	314.4197	591.1445	0	1261.571
3/9/2023 11:00:00 AM	0.9073665	51.36424	-32.26543	20.31766	1.089047	866.6337	236.6347	236.6347	236.6347	366.2327	617.5446	0	0	866.6337	249.0892	236.6347	0	0	0	850.0219	0	0	0	1120.002	100	0	0	260.2982	693.3069	0	1716.656
3/9/2023 12:00:00 PM	1.012797	55.99983	-8.147122	7.208302	1.213349	965.5491	239.8512	239.8512	239.8512	402.5617	713.0742	0	0	965.5491	252.475	239.8512	0	0	0	850.0219	0	0	0	1120.002	100	0	0	263.8363	772.4393	0	1815.571
3/9/2023 1:00:00 PM	0.8381804	54.81653	18.22666	11.81803	0.9982246	794.3594	220.1647	220.1647	220.1647	360.8022	562.607	0	0	794.3594	231.7524	220.1647	0	0	0	850.0219	0	0	0	1120.002	100	0	0	242.1812	635.4875	0	1644.381
3/9/2023 2:00:00 PM	0.7826158	48.31013	39.9876	25.99827	0.9382718	746.6506	203.1987	203.1987	203.1987	367.4485	532.7572	0	0	746.6506	213.8934	203.1987	0	0	0	850.0219	0	0	0	1120.002	100	0	0	223.5186	597.3205	0	1596.673
3/9/2023 3:00:00 PM	0.6503438	38.47535	55.5358	40.75035	0.7880119	627.078	148.0319	148.0319	148.0319	423.6101	471.2549	0	0	627.078	155.823	148.0319	0	0	0	850.0219	0	0	0	1120.002	100	0	0	162.8351	501.6624	0	1477.1
3/9/2023 4:00:00 PM	0.4657659	26.87641	66.74837	55.61925	0.5772098	459.3275	249.8264	249.8264	249.8264	183.8587	196.3524	0	0	459.3275	262.9751	249.8264	0	0	0	850.0219	0	0	0	1120.002	100	0	0	274.809	367.462	0	1309.349
3/9/2023 5:00:00 PM	0.2293804	14.36021	75.46687	70.52853	0.297	236.3443	136.506	136.506	136.506	173.1385	92.65387	0	0	236.3443	143.6905	136.506	0	0	0	850.0219	0	0	0	1120.002	100	0	0	150.1566	189.0755	0	1086.366
3/9/2023 6:00:00 PM	0.02555671	1.371365	82.91158	85.45336	0.04307607	34.27874	161.2383	161.2383	161.2383	21.25968	0	0	0	34.27874	169.7245	161.2383	0	0	0	850.0219	0	135.4457	-135.4457	977.2299	87.25249	0	0	177.3621	27.42299	0	884.3007
3/9/2023 7:00:00 PM	0	0	89.93638	90	0	0	61.0556	61.0556	61.0556	0	0	0.000000000000007105427	0	0	64.26905	61.0556	0	0	150.4953	714.5762	0	64.26905	-64.26905	909.4844	81.2038	0	0	67.16116	0	0	714.5762
3/9/2023 8:00:00 PM	0	0	97.31676	90	0	0	26.29155	26.29155	26.29155	0	0	0	0	0	27.67531	26.29155	0	0	221.9053	650.3071	0	27.67531	-27.67531	880.312	78.59913	0	0	28.9207	0	0	650.3071
3/9/2023 9:00:00 PM	0	0	106.0662	90	0	0	17.73569	17.73569	17.73569	0	0	0.000000000000003552714	0	0	18.66915	17.73569	0	0	252.6557	622.6318	0	18.66915	-18.66915	860.6331	76.84208	0	0	19.50926	0	0	622.6318
3/9/2023 10:00:00 PM	0	0	117.9972	90	0	0	24.9409	24.9409	24.9409	0	0	0.000000000000003552714	0	0	26.25357	24.9409	0	0	273.3992	603.9627	0	26.25357	-26.25357	832.9594	74.37122	0	0	27.43498	0	0	603.9627
3/9/2023 11:00:00 PM	0	0	136.8783	90	0	0	38.73341	38.73341	38.73341	0	0	0	0	0	40.77201	38.73341	0	0	302.5698	577.7091	0	40.77201	-40.77201	789.9819	70.53395	0	0	42.60675	0	0	577.7091
3/10/2023 12:00:00 AM	0	0	168.5932	90	0	0	24.35098	24.35098	24.35098	0	0	0.000000000000003552714	0	0	25.63261	24.35098	0	0	347.872	536.9371	0	25.63261	-25.63261	762.9627	68.12154	0	0	26.78608	0	0	536.9371
3/10/2023 1:00:00 AM	0	0	-154.5724	90	0	0	34.00246	34.00246	34.00246	0	0	0	0	0	35.79206	34.00246	0	0	376.3527	511.3045	0	35.79206	-35.79206	725.2346	64.75296	0	0	37.40271	0	0	511.3045
3/10/2023 2:00:00 AM	0	0	-128.7193	90	0	0	43.71877	43.71877	43.71877	0	0	0	0	0	46.01976	43.71877	0	0	416.1217	475.5125	0	46.01976	-46.01976	676.7255	60.4218	0	0	48.09065	0	0	475.5125
3/10/2023 3:00:00 AM	0	0	-113.1813	90	0	0	28.50601	28.50601	28.50601	0	0	0	0	0	30.00632	28.50601	0	0	467.2547	429.4927	0	30.00632	-30.00632	645.096	57.59774	0	0	31.35661	0	0	429.4927
3/10/2023 4:00:00 AM	0	0	-102.762	90	0	0	36.92166	36.92166	36.92166	0	0	0.000000000000007105427	0	0	38.86491	36.92166	0	0	500.5951	399.4864	0	38.86491	-38.86491	604.1288	53.93997	0	0	40.61383	0	0	399.4864
3/10/2023 5:00:00 AM	0	0	-94.67228	90	0	0	22.59832	22.59832	22.59832	0	0	0	0	0	23.78771	22.59832	0	0	543.7783	360.6215	0	23.78771	-23.78771	579.0544	51.70118	0	0	24.85816	0	0	360.6215
3/10/2023 6:00:00 AM	0.00007320305	0	-87.51311	90	0	0	29.15827	29.15827	29.15827	0	0	0.000000000000003552714	0	0	30.69291	29.15827	0	0	570.2091	336.8337	0	30.69291	-30.69291	546.7012	48.81251	0	0	32.07409	0	0	336.8337
3/10/2023 7:00:00 AM	0.1320587	6.731452	-80.4087	79.54947	0.2018018	160.5882	100.6727	100.6727	100.6727	159.5152	0	0	0	160.5882	105.9713	100.6727	0	0	604.3123	306.1408	54.61697	0	54.61697	598.5154	53.43877	0	0	110.74	128.4706	0	466.7291
3/10/2023 8:00:00 AM	0.3902565	19.59069	-72.58296	64.61818	0.4973312	395.7624	281.1209	281.1209	281.1209	140.7801	0	0	0	395.7624	295.9168	281.1209	0	0	549.6954	355.2961	99.84558	0	99.84558	693.2372	61.89606	0	0	309.233	316.6099	0	751.0585
3/10/2023 9:00:00 AM	0.5520181	31.84466	-63.06799	49.70672	0.6731296	535.6578	259.8709	259.8709	259.8709	206.1246	0	0	0	535.6578	273.5483	259.8709	0	0	449.8498	445.1571	262.1096	0	262.1096	941.8962	84.09771	0	0	285.8579	428.5263	0	980.815
3/10/2023 10:00:00 AM	0.7135547	42.92718	-50.3984	34.84686	0.8564064	681.5044	209.1723	209.1723	209.1723	325.8101	273.5829	0	0	681.5044	220.1813	209.1723	0	0	187.7402	681.0557	187.7402	0	187.7402	1120.002	100	0	0	230.0895	545.2035	0	1362.56
3/10/2023 11:00:00 AM	0.8774852	51.73841	-32.48045	20.15942	1.048097	834.0463	123.4569	123.4569	123.4569	675.5768	704.0916	0	0	834.0463	129.9546	123.4569	0	0	0	850.0219	0	0	0	1120.002	100	0	0	135.8026	667.237	0	1684.068
3/10/2023 12:00:00 PM	0.9607709	56.39704	-8.129054	6.86975	1.145182	911.3041	240.0139	240.0139	240.0139	379.688	658.6578	0	0	911.3041	252.6462	240.0139	0	0	0	850.0219	0	0	0	1120.002	100	0	0	264.0153	729.0433	0	1761.326
3/10/2023 1:00:00 PM	0.9225368	55.17702	18.51796	11.69334	1.099698	875.1093	145.0826	145.0826	145.0826	603.1801	722.3908	0	0	875.1093	152.7185	145.0826	0	0	0	850.0219	0	0	0	1120.002	100	0	0	159.5909	700.0875	0	1725.131
3/10/2023 2:00:00 PM	0.8663666	48.59822	40.4002	25.98097	1.037979	825.9951	212.6252	212.6252	212.6252	388.4747	602.1791	0	0	825.9951	223.816	212.6252	0	0	0	850.0219	0	0	0	1120.002	100	0	0	233.8877	660.7961	0	1676.017
3/10/2023 3:00:00 PM	0.640916	38.69909	55.95589	40.76684	0.7714564	613.9036	223.8123	223.8123	223.8123	274.294	378.3117	0	0	613.9036	235.5919	223.8123	0	0	0	850.0219	0	0	0	1120.002	100	0	0	246.1935	491.1229	0	1463.926
3/10/2023 4:00:00 PM	0.4137368	27.05519	67.1465	55.65363	0.4974184	395.8317	197.0101	197.0101	197.0101	200.9196	188.4527	0	0	395.8317	207.379	197.0101	0	0	0	850.0219	0	0	0	1120.002	100	0	0	216.7111	316.6654	0	1245.854
3/10/2023 5:00:00 PM	0.218199	14.51046	75.84669	70.57526	0.2737778	217.8647	179.1809	179.1809	179.1809	121.5893	29.2533	0	0	217.8647	188.6114	179.1809	0	0	0	850.0219	0	0	0	1120.002	100	0	0	197.099	174.2918	0	1067.887
3/10/2023 6:00:00 PM	0.03096721	1.505721	83.28563	85.51031	0.06128537	48.76919	49.91755	49.91755	49.91755	97.69949	0	0	0	48.76919	52.54479	49.91755	0	0	0	850.0219	0	3.775597	-3.775597	1116.022	99.64466	0	0	54.9093	39.01535	0	898.7911
3/10/2023 7:00:00 PM	0	0	90.32017	90	0	0	56.30031	56.30031	56.30031	0	0	0.000000000000007105427	0	0	59.26348	56.30031	0	0	4.195108	846.2463	0	59.26348	-59.26348	1053.553	94.06706	0	0	61.93034	0	0	846.2463
3/10/2023 8:00:00 PM	0	0	97.72881	90	0	0	39.51624	39.51624	39.51624	0	0	0.000000000000007105427	0	0	41.59604	39.51624	0	0	70.04343	786.9828	0	41.59604	-41.59604	1009.707	90.15224	0	0	43.46786	0	0	786.9828
3/10/2023 9:00:00 PM	0	0	106.5294	90	0	0	29.64736	29.64736	29.64736	0	0	0	0	0	31.20775	29.64736	0	0	116.2612	745.3868	0	31.20775	-31.20775	976.8113	87.21512	0	0	32.61209	0	0	745.3868
3/10/2023 10:00:00 PM	0	0	118.5338	90	0	0	27.54768	27.54768	27.54768	0	0	0.000000000000003552714	0	0	28.99755	27.54768	0	0	150.9365	714.1791	0	28.99755	-28.99755	946.2452	84.48601	0	0	30.30244	0	0	714.1791
3/10/2023 11:00:00 PM	0	0	137.4588	90	0	0	27.03184	27.03184	27.03184	0	0	0.000000000000003552714	0	0	28.45457	27.03184	0	0	183.156	685.1815	0	28.45457	-28.45457	916.2514	81.808	0	0	29.73502	0	0	685.1815
3/11/2023 12:00:00 AM	0	0	168.9164	90	0	0	27.02158	27.02158	27.02158	0	0	0.000000000000003552714	0	0	28.44377	27.02158	0	0	214.7722	656.7269	0	28.44377	-28.44377	886.269	79.13101	0	0	29.72373	0	0	656.7269
3/11/2023 1:00:00 AM	0	0	-154.7892	90	0	0	37.54224	37.54224	37.54224	0	0	0.000000000000007105427	0	0	39.51814	37.54224	0	0	246.3764	628.2832	0	39.51814	-39.51814	844.6133	75.41175	0	0	41.29646	0	0	628.2832
3/11/2023 2:00:00 AM	0	0	-129.1306	90	0	0	36.74006	36.74006	36.74006	0	0	0.000000000000007105427	0	0	38.67375	36.74006	0	0	290.2854	588.765	0	38.67375	-38.67375	803.8476	71.77197	0	0	40.41407	0	0	588.765
3/11/2023 3:00:00 AM	0	0	-113.5847	90	0	0	28.10854	28.10854	28.10854	0	0	0.000000000000003552714	0	0	29.58793	28.10854	0	0	333.2563	550.0913	0	29.58793	-29.58793	772.6592	68.98729	0	0	30.91939	0	0	550.0913
3/11/2023 4:00:00 AM	0	0	-103.1288	90	0	0	22.77434	22.77434	22.77434	0	0	0.000000000000003552714	0	0	23.97299	22.77434	0	0	366.1318	520.5034	0	23.97299	-23.97299	747.3894	66.73106	0	0	25.05178	0	0	520.5034
3/11/2023 5:00:00 AM	0	0	-95.01057	90	0	0	35.47466	35.47466	35.47466	0	0	0	0	0	37.34174	35.47466	0	0	392.7684	496.5304	0	37.34174	-37.34174	708.0278	63.21664	0	0	39.02212	0	0	496.5304
3/11/2023 6:00:00 AM	0.0001721225	0	-87.83515	90	0	0	27.61165	27.61165	27.61165	0	0	0	0	0	29.06489	27.61165	0	0	434.2592	459.1886	0	29.06489	-29.06489	677.3907	60.48119	0	0	30.37281	0	0	459.1886
3/11/2023 7:00:00 AM	0.1158025	6.977393	-80.72535	79.48149	0.1674105	133.2206	73.64313	73.64313	73.64313	180.9002	0	0	0	133.2206	77.51908	73.64313	0	0	466.5536	430.1237	55.70151	0	55.70151	730.2338	65.19931	0	0	81.00744	106.5765	0	563.3443
3/11/2023 8:00:00 AM	0.3543321	19.85343	-72.90218	64.54022	0.4452353	354.3058	123.0313	123.0313	123.0313	287.9803	0	0	0	354.3058	129.5066	123.0313	0	0	410.8521	480.2551	224.7992	0	224.7992	943.497	84.24064	0	0	135.3344	283.4447	0	834.5609
3/11/2023 9:00:00 AM	0.5638781	32.13497	-63.39098	49.61598	0.6842667	544.5204	107.9033	107.9033	107.9033	504.6374	244.8852	0	0	544.5204	113.5824	107.9033	0	0	186.0528	682.5744	186.0528	0	186.0528	1120.002	100	0	0	118.6936	435.6163	0	1227.095
3/11/2023 10:00:00 AM	0.5997064	43.25715	-50.70596	34.7361	0.6938636	552.1574	150.4039	150.4039	150.4039	367.1163	393.8375	0	0	552.1574	158.3199	150.4039	0	0	0	850.0219	0	0	0	1120.002	100	0	0	165.4443	441.7259	0	1402.179
3/11/2023 11:00:00 AM	0.6839327	52.11447	-32.69747	20.0053	0.784668	624.417	134.7493	134.7493	134.7493	463.3915	482.5756	0	0	624.417	141.8414	134.7493	0	0	0	850.0219	0	0	0	1120.002	100	0	0	148.2243	499.5336	0	1474.439
3/11/2023 12:00:00 PM	0.8369379	56.79602	-8.107431	6.535334	0.9861621	784.7604	99.38348	99.38348	99.38348	789.6286	680.1462	0	0	784.7604	104.6142	99.38348	0	0	0	850.0219	0	0	0	1120.002	100	0	0	109.3218	627.8083	0	1634.782
3/11/2023 1:00:00 PM	0.896891	55.53773	18.81864	11.58193	1.064415	847.0321	178.9709	178.9709	178.9709	473.2791	658.6416	0	0	847.0321	188.3905	178.9709	0	0	0	850.0219	0	0	0	1120.002	100	0	0	196.868	677.6257	0	1697.054
3/11/2023 2:00:00 PM	0.8837166	48.88495	40.82129	25.97097	1.054835	839.4084	111.8639	111.8639	111.8639	750.3834	721.657	0	0	839.4084	117.7515	111.8639	0	0	0	850.0219	0	0	0	1120.002	100	0	0	123.0503	671.5268	0	1689.43
3/11/2023 3:00:00 PM	0.6868355	38.92093	56.38174	40.78831	0.8262405	657.4992	166.5169	166.5169	166.5169	394.8543	482.2182	0	0	657.4992	175.281	166.5169	0	0	0	850.0219	0	0	0	1120.002	100	0	0	183.1686	525.9994	0	1507.521
3/11/2023 4:00:00 PM	0.5150973	27.23215	67.54857	55.69175	0.6330236	503.7426	110.8651	110.8651	110.8651	454.3744	387.0425	0	0	503.7426	116.7001	110.8651	0	0	0	850.0219	0	0	0	1120.002	100	0	0	121.9516	402.9941	0	1353.765
3/11/2023 5:00:00 PM	0.2536251	14.65921	76.22942	70.62487	0.3275131	260.6258	88.36195	88.36195	88.36195	294.9525	167.6132	0	0	260.6258	93.01258	88.36195	0	0	0	850.0219	0	0	0	1120.002	100	0	0	97.19815	208.5006	0	1110.648
3/11/2023 6:00:00 PM	0.03126601	1.639032	83.662	85.5694	0.05578678	44.39357	110.2871	110.2871	110.2871	40.25272	0	0	0	44.39357	116.0917	110.2871	0	0	0	850.0219	0	71.69815	-71.69815	1044.426	93.25211	0	0	121.3158	35.51486	0	894.4155
3/11/2023 7:00:00 PM	0	0	90.70592	90	0	0	77.91685	77.91685	77.91685	0	0	0.00000000000001421085	0	0	82.01774	77.91685	0	0	79.66461	778.3238	0	82.01774	-82.01774	957.9714	85.533	0	0	85.70853	0	0	778.3238
3/11/2023 8:00:00 PM	0	0	98.14248	90	0	0	33.51585	33.51585	33.51585	0	0	0.000000000000007105427	0	0	35.27985	33.51585	0	0	170.7954	696.306	0	35.27985	-35.27985	920.7833	82.21262	0	0	36.86744	0	0	696.306
3/11/2023 9:00:00 PM	0	0	106.9935	90	0	0	24.38336	24.38336	24.38336	0	0	0	0	0	25.66669	24.38336	0	0	209.9953	661.0262	0	25.66669	-25.66669	893.7281	79.797	0	0	26.82169	0	0	661.0262
3/11/2023 10:00:00 PM	0	0	119.0698	90	0	0	23.74333	23.74333	23.74333	0	0	0	0	0	24.99298	23.74333	0	0	238.5138	635.3595	0	24.99298	-24.99298	867.3832	77.44478	0	0	26.11767	0	0	635.3595
3/11/2023 11:00:00 PM	0	0	138.0345	90	0	0	44.87323	44.87323	44.87323	0	0	0.000000000000007105427	0	0	47.23497	44.87323	0	0	266.2838	610.3665	0	47.23497	-47.23497	817.5932	72.99925	0	0	49.36055	0	0	610.3665
3/12/2023 12:00:00 AM	0	0	169.235	90	0	0	25.31845	25.31845	25.31845	0	0	0	0	0	26.651	25.31845	0	0	318.7671	563.1315	0	26.651	-26.651	789.5006	70.49098	0	0	27.8503	0	0	563.1315
3/12/2023 1:00:00 AM	0	0	-154.9971	90	0	0	21.86099	21.86099	21.86099	0	0	0	0	0	23.01156	21.86099	0	0	348.3793	536.4805	0	23.01156	-23.01156	765.2443	68.32525	0	0	24.04708	0	0	536.4805
3/12/2023 2:00:00 AM	0	0	-129.5341	90	0	0	33.06716	33.06716	33.06716	0	0	0	0	0	34.80754	33.06716	0	0	373.9477	513.469	0	34.80754	-34.80754	728.5539	65.04932	0	0	36.37387	0	0	513.469
3/12/2023 3:00:00 AM	0	0	-113.9843	90	0	0	29.87874	29.87874	29.87874	0	0	0.000000000000003552714	0	0	31.45131	29.87874	0	0	412.6228	478.6614	0	31.45131	-31.45131	695.4013	62.08928	0	0	32.86662	0	0	478.6614
3/12/2023 4:00:00 AM	0	0	-103.4939	90	0	0	25.87951	25.87951	25.87951	0	0	0	0	0	27.24159	25.87951	0	0	447.5687	447.2101	0	27.24159	-27.24159	666.6862	59.52543	0	0	28.46747	0	0	447.2101
3/12/2023 5:00:00 AM	0	0	-95.34826	90	0	0	38.88003	38.88003	38.88003	0	0	0.000000000000007105427	0	0	40.92634	38.88003	0	0	477.8371	419.9685	0	40.92634	-40.92634	623.546	55.67364	0	0	42.76803	0	0	419.9685
3/12/2023 6:00:00 AM	0.0004561984	0	-88.15729	90	0	0	21.24312	21.24312	21.24312	0	0	0	0	0	22.36118	21.24312	0	0	523.3108	379.0422	0	22.36118	-22.36118	599.9753	53.56911	0	0	23.36744	0	0	379.0422
3/12/2023 7:00:00 AM	0.1358374	7.225435	-81.04267	79.41213	0.1961084	156.0576	48.7297	48.7297	48.7297	320.2515	0	0	0	156.0576	51.29442	48.7297	0	0	548.1566	356.681	104.7632	0	104.7632	699.3624	62.44294	0	0	53.60267	124.8461	0	512.7386
3/12/2023 8:00:00 AM	0.3878996	20.11792	-73.22269	64.46164	0.4846982	385.7094	154.5242	154.5242	154.5242	249.611	0	0	0	385.7094	162.6571	154.5242	0	0	443.3934	450.9679	223.0523	0	223.0523	910.9684	81.3363	0	0	169.9766	308.5675	0	836.6773
3/12/2023 9:00:00 AM	0.6109719	32.42679	-63.71603	49.52554	0.7387847	587.9043	178.9385	178.9385	178.9385	328.5511	179.207	0	0	587.9043	188.3563	178.9385	0	0	220.341	651.715	220.341	0	220.341	1120.002	100	0	0	196.8323	470.3235	0	1239.619
3/12/2023 10:00:00 AM	0.8010262	43.5886	-51.01635	34.62705	0.9560646	760.8097	135.8443	135.8443	135.8443	560.0599	617.8157	0	0	760.8097	142.994	135.8443	0	0	0	850.0219	0	0	0	1120.002	100	0	0	149.4288	608.6477	0	1610.832
3/12/2023 11:00:00 AM	0.9417514	52.49225	-32.91663	19.8556	1.117588	889.3452	123.5132	123.5132	123.5132	720.0404	759.3312	0	0	889.3452	130.0139	123.5132	0	0	0	850.0219	0	0	0	1120.002	100	0	0	135.8646	711.4761	0	1739.367
3/12/2023 12:00:00 PM	0.937599	57.19663	-8.082269	6.20622	1.108514	882.1245	165.3852	165.3852	165.3852	533.3758	708.0349	0	0	882.1245	174.0896	165.3852	0	0	0	850.0219	0	0	0	1120.002	100	0	0	181.9237	705.6996	0	1732.146
3/12/2023 1:00:00 PM	0.9381927	55.89851	19.12879	11.48432	1.110249	883.5055	118.872	118.872	118.872	743.2408	758.377	0	0	883.5055	125.1284	118.872	0	0	0	850.0219	0	0	0	1120.002	100	0	0	130.7592	706.8044	0	1733.527
3/12/2023 2:00:00 PM	0.8956181	49.1702	41.2508	25.96829	1.064911	847.4261	100.2241	100.2241	100.2241	845.5317	741.9272	0	0	847.4261	105.499	100.2241	0	0	0	850.0219	0	0	0	1120.002	100	0	0	110.2465	677.9409	0	1697.448
3/12/2023 3:00:00 PM	0.6046715	39.14078	56.81322	40.81471	0.7140834	568.2477	111.3551	111.3551	111.3551	510.3022	451.0318	0	0	568.2477	117.216	111.3551	0	0	0	850.0219	0	0	0	1120.002	100	0	0	122.4907	454.5982	0	1418.27
3/12/2023 4:00:00 PM	0.4311897	27.40724	67.95442	55.73351	0.5159759	410.5993	186.2278	186.2278	186.2278	220.4823	214.5701	0	0	410.5993	196.0292	186.2278	0	0	0	850.0219	0	0	0	1120.002	100	0	0	204.8505	328.4794	0	1260.621
3/12/2023 5:00:00 PM	0.2545962	14.80646	76.61492	70.67725	0.3247177	258.4013	130.3227	130.3227	130.3227	198.2781	121.2196	0	0	258.4013	137.1817	130.3227	0	0	0	850.0219	0	0	0	1120.002	100	0	0	143.3549	206.7211	0	1108.423
3/12/2023 6:00:00 PM	0.0405684	1.771313	84.04057	85.63056	0.08730792	69.47721	72.79935	72.79935	72.79935	95.43658	0.00000000000001421085	0	0	69.47721	76.6309	72.79935	0	0	0	850.0219	0	7.153685	-7.153685	1112.462	99.32673	0	0	80.07928	55.58177	0	919.4991
3/12/2023 7:00:00 PM	0	0	91.09347	90	0	0	55.50053	55.50053	55.50053	0	0	0.000000000000007105427	0	0	58.42161	55.50053	0	0	7.948539	842.8682	0	58.42161	-58.42161	1050.88	93.82837	0	0	61.05058	0	0	842.8682
3/12/2023 8:00:00 PM	0	0	98.55759	90	0	0	30.29379	30.29379	30.29379	0	0	0.000000000000003552714	0	0	31.8882	30.29379	0	0	72.86143	784.4467	0	31.8882	-31.8882	1017.267	90.8272	0	0	33.32317	0	0	784.4467
3/12/2023 9:00:00 PM	0	0	107.4584	90	0	0	19.50077	19.50077	19.50077	0	0	0.000000000000003552714	0	0	20.52713	19.50077	0	0	108.2928	752.5585	0	20.52713	-20.52713	995.6292	88.89529	0	0	21.45085	0	0	752.5585
3/12/2023 10:00:00 PM	0	0	119.6048	90	0	0	20.3965	20.3965	20.3965	0	0	0	0	0	21.47	20.3965	0	0	131.1007	732.0313	0	21.47	-21.47	972.9979	86.87463	0	0	22.43615	0	0	732.0313
3/12/2023 11:00:00 PM	0	0	138.605	90	0	0	25.39326	25.39326	25.39326	0	0	0.000000000000003552714	0	0	26.72975	25.39326	0	0	154.9563	710.5613	0	26.72975	-26.72975	944.8222	84.35896	0	0	27.93258	0	0	710.5613
3/13/2023 12:00:00 AM	0	0	169.5491	90	0	0	32.512	32.512	32.512	0	0	0	0	0	34.22315	32.512	0	0	184.656	683.8315	0	34.22315	-34.22315	908.7479	81.13804	0	0	35.7632	0	0	683.8315
3/13/2023 1:00:00 AM	0	0	-155.1965	90	0	0	44.66482	44.66482	44.66482	0	0	0.000000000000007105427	0	0	47.01559	44.66482	0	0	222.6817	649.6084	0	47.01559	-47.01559	859.189	76.71316	0	0	49.1313	0	0	649.6084
3/13/2023 2:00:00 AM	0	0	-129.93	90	0	0	30.17245	30.17245	30.17245	0	0	0.000000000000003552714	0	0	31.76047	30.17245	0	0	274.9212	602.5928	0	31.76047	-31.76047	825.7106	73.72401	0	0	33.18969	0	0	602.5928
3/13/2023 3:00:00 AM	0	0	-114.38	90	0	0	33.59602	33.59602	33.59602	0	0	0	0	0	35.36423	33.59602	0	0	310.2107	570.8323	0	35.36423	-35.36423	788.4334	70.3957	0	0	36.95562	0	0	570.8323
3/13/2023 4:00:00 AM	0	0	-103.8572	90	0	0	29.38363	29.38363	29.38363	0	0	0.000000000000003552714	0	0	30.93014	29.38363	0	0	349.5042	535.4681	0	30.93014	-30.93014	755.8302	67.4847	0	0	32.32199	0	0	535.4681
3/13/2023 5:00:00 AM	0	0	-95.68528	90	0	0	29.24186	29.24186	29.24186	0	0	0.000000000000003552714	0	0	30.7809	29.24186	0	0	383.8711	504.538	0	30.7809	-30.7809	723.3843	64.58775	0	0	32.16605	0	0	504.538
3/13/2023 6:00:00 AM	0.0006660289	0	-88.47948	90	0	0	31.91657	31.91657	31.91657	0	0	0.000000000000003552714	0	0	33.59639	31.91657	0	0	418.0721	473.7571	0	33.59639	-33.59639	687.9705	61.42582	0	0	35.10823	0	0	473.7571
3/13/2023 7:00:00 AM	0.1230743	7.475434	-81.36063	79.3415	0.1688299	134.3502	127.9593	127.9593	127.9593	104.9945	0	0	0	134.3502	134.694	127.9593	0	0	455.4014	440.1607	0	0.3438187	-0.3438187	687.6082	61.39346	0	0	140.7552	107.4801	0	574.5109
3/13/2023 8:00:00 AM	0.3631707	20.38402	-73.54445	64.38253	0.4480677	356.5598	235.2159	235.2159	235.2159	151.5883	0	0	0	356.5598	247.5956	235.2159	0	0	455.7834	439.8169	108.9642	0	108.9642	790.9807	70.62313	0	0	258.7375	285.2479	0	796.3767
3/13/2023 9:00:00 AM	0.6134922	32.71997	-64.04314	49.43554	0.7374381	586.8328	199.4517	199.4517	199.4517	294.223	30.06438	0	0	586.8328	209.9492	199.4517	0	0	346.8192	537.8846	346.8192	0	346.8192	1120.002	100	0	0	219.3969	469.4662	0	1124.717
3/13/2023 10:00:00 AM	0.8157293	43.92136	-51.32964	34.51988	0.969483	771.4876	200.5845	200.5845	200.5845	384.6197	560.346	0	0	771.4876	211.1416	200.5845	0	0	0	850.0219	0	0	0	1120.002	100	0	0	220.643	617.1901	0	1621.51
3/13/2023 11:00:00 AM	0.9686258	52.87162	-33.13806	19.71065	1.145581	911.6218	193.9895	193.9895	193.9895	469.9334	707.4222	0	0	911.6218	204.1995	193.9895	0	0	0	850.0219	0	0	0	1120.002	100	0	0	213.3885	729.2974	0	1761.644
3/13/2023 12:00:00 PM	0.9903761	57.59875	-8.053583	5.883791	1.167895	929.3785	211.2602	211.2602	211.2602	439.9213	706.9994	0	0	929.3785	222.3791	211.2602	0	0	0	850.0219	0	0	0	1120.002	100	0	0	232.3862	743.5029	0	1779.401
3/13/2023 1:00:00 PM	1.013423	56.25922	19.44849	11.40101	1.196773	952.3585	257.9463	257.9463	257.9463	369.208	680.8361	0	0	952.3585	271.5224	257.9463	0	0	0	850.0219	0	0	0	1120.002	100	0	0	283.741	761.8868	0	1802.38
3/13/2023 2:00:00 PM	0.7494671	49.45386	41.68864	25.97293	0.8786548	699.209	222.1659	222.1659	222.1659	314.7238	465.3502	0	0	699.209	233.8588	222.1659	0	0	0	850.0219	0	0	0	1120.002	100	0	0	244.3825	559.3672	0	1549.231
3/13/2023 3:00:00 PM	0.6697268	39.35859	57.25018	40.846	0.7967322	634.0173	187.34	187.34	187.34	338.4314	436.8174	0	0	634.0173	197.2	187.34	0	0	0	850.0219	0	0	0	1120.002	100	0	0	206.074	507.2139	0	1484.039
3/13/2023 4:00:00 PM	0.5202606	27.58045	68.36391	55.77887	0.6309429	502.0868	181.9255	181.9255	181.9255	275.9849	310.5863	0	0	502.0868	191.5005	181.9255	0	0	0	850.0219	0	0	0	1120.002	100	0	0	200.118	401.6694	0	1352.109
3/13/2023 5:00:00 PM	0.2299084	14.95221	77.00303	70.73233	0.2820972	224.4851	88.76015	88.76015	88.76015	252.912	131.0534	0	0	224.4851	93.43173	88.76015	0	0	0	850.0219	0	0	0	1120.002	100	0	0	97.63615	179.5881	0	1074.507
3/13/2023 6:00:00 PM	0.04105319	1.902581	84.42117	85.69369	0.08049501	64.05569	140.515	140.515	140.515	45.58638	0	0	0	64.05569	147.9105	140.515	0	0	0	850.0219	0	83.8548	-83.8548	1031.612	92.10799	0	0	154.5665	51.24456	0	914.0776
3/13/2023 7:00:00 PM	0	0	91.48269	90	0	0	117.8166	117.8166	117.8166	0	0	0.00000000000001421085	0	0	124.0174	117.8166	0	0	93.172	766.1671	0	124.0174	-124.0174	900.8857	80.43606	0	0	129.5982	0	0	766.1671
3/13/2023 8:00:00 PM	0	0	98.97401	90	0	0	32.1157	32.1157	32.1157	0	0	0.000000000000007105427	0	0	33.806	32.1157	0	0	230.9691	642.1497	0	33.806	-33.806	865.251	77.2544	0	0	35.32727	0	0	642.1497
3/13/2023 9:00:00 PM	0	0	107.9239	90	0	0	35.11452	35.11452	35.11452	0	0	0.000000000000007105427	0	0	36.96266	35.11452	0	0	268.5314	608.3437	0	36.96266	-36.96266	826.2889	73.77565	0	0	38.62598	0	0	608.3437
3/13/2023 10:00:00 PM	0	0	120.1386	90	0	0	37.35728	37.35728	37.35728	0	0	0.000000000000007105427	0	0	39.32346	37.35728	0	0	309.601	571.381	0	39.32346	-39.32346	784.8384	70.07471	0	0	41.09301	0	0	571.381
3/13/2023 11:00:00 PM	0	0	139.1701	90	0	0	22.77961	22.77961	22.77961	0	0	0.000000000000003552714	0	0	23.97854	22.77961	0	0	353.2937	532.0576	0	23.97854	-23.97854	759.5628	67.81797	0	0	25.05757	0	0	532.0576
3/14/2023 12:00:00 AM	0	0	169.8585	90	0	0	16.67288	16.67288	16.67288	0	0	0.000000000000003552714	0	0	17.5504	16.67288	0	0	379.9365	508.0791	0	17.5504	-17.5504	741.063	66.16621	0	0	18.34017	0	0	508.0791
3/14/2023 1:00:00 AM	0	0	-155.388	90	0	0	34.20034	34.20034	34.20034	0	0	0.000000000000007105427	0	0	36.00036	34.20034	0	0	399.437	490.5287	0	36.00036	-36.00036	703.1154	62.77803	0	0	37.62038	0	0	490.5287
3/14/2023 2:00:00 AM	0	0	-130.3183	90	0	0	20.3893	20.3893	20.3893	0	0	0.000000000000003552714	0	0	21.46242	20.3893	0	0	439.4374	454.5283	0	21.46242	-21.46242	680.4919	60.75809	0	0	22.42823	0	0	454.5283
3/14/2023 3:00:00 AM	0	0	-114.7718	90	0	0	25.17747	25.17747	25.17747	0	0	0.000000000000003552714	0	0	26.5026	25.17747	0	0	463.2845	433.0659	0	26.5026	-26.5026	652.5558	58.26379	0	0	27.69522	0	0	433.0659
3/14/2023 4:00:00 AM	0	0	-104.2186	90	0	0	23.73142	23.73142	23.73142	0	0	0.000000000000003552714	0	0	24.98044	23.73142	0	0	492.7318	406.5633	0	24.98044	-24.98044	626.2241	55.91275	0	0	26.10456	0	0	406.5633
3/14/2023 5:00:00 AM	0	0	-96.02156	90	0	0	27.20737	27.20737	27.20737	0	0	0.000000000000003552714	0	0	28.63934	27.20737	0	0	520.4879	381.5828	0	28.63934	-28.63934	596.0356	53.21735	0	0	29.92811	0	0	381.5828
3/14/2023 6:00:00 AM	0.0003573066	0	-88.80166	90	0	0	22.82541	22.82541	22.82541	0	0	0.000000000000003552714	0	0	24.02675	22.82541	0	0	552.3094	352.9435	0	24.02675	-24.02675	570.7092	50.95607	0	0	25.10795	0	0	352.9435
3/14/2023 7:00:00 AM	0.05801222	7.727244	-81.67917	79.2697	0.05749744	45.75486	60.22952	60.22952	60.22952	75.96751	0	0	0	45.75486	63.39949	60.22952	0	0	579.0057	328.9167	0	17.64463	-17.64463	552.11	49.29544	0	0	66.25247	36.60389	0	374.6716
3/14/2023 8:00:00 AM	0.1831278	20.65158	-73.86746	64.30302	0.184217	146.5947	177.1022	177.1022	177.1022	82.77407	0	0	0	146.5947	186.4234	177.1022	0	0	598.6109	311.2721	0	39.82867	-39.82867	510.127	45.54696	0	0	194.8125	117.2758	0	457.8669
3/14/2023 9:00:00 AM	0.5188216	33.01435	-64.37232	49.3461	0.61067	485.9543	233.8548	233.8548	233.8548	207.8017	0	0	0	485.9543	246.163	233.8548	0	0	642.865	271.4435	239.7913	0	239.7913	737.613	65.85817	0	0	257.2403	388.7634	0	757.3977
3/14/2023 10:00:00 AM	0.5946918	44.25527	-51.64592	34.41476	0.6757017	537.7046	161.9857	161.9857	161.9857	331.9458	0	0	0	537.7046	170.5112	161.9857	0	0	403.0737	487.2556	367.1934	0	367.1934	1085.963	96.9608	0	0	178.1842	430.1637	0	1024.96
3/14/2023 11:00:00 AM	0.8597261	53.25241	-33.36191	19.57076	1.009946	803.6873	149.5115	149.5115	149.5115	537.5421	610.4265	0	0	803.6873	157.3806	149.5115	0	0	35.88033	817.7296	35.88033	0	35.88033	1120.002	100	0	0	164.4627	642.9499	0	1621.417
3/14/2023 12:00:00 PM	0.896901	58.00225	-8.021397	5.569696	1.050911	836.2857	265.3929	265.3929	265.3929	315.1123	556.9247	0	0	836.2857	279.361	265.3929	0	0	0	850.0219	0	0	0	1120.002	100	0	0	291.9323	669.0286	0	1686.308
3/14/2023 1:00:00 PM	0.9662992	56.61972	19.77781	11.33241	1.135547	903.6365	179.3211	179.3211	179.3211	503.921	714.8774	0	0	903.6365	188.759	179.3211	0	0	0	850.0219	0	0	0	1120.002	100	0	0	197.2532	722.9092	0	1753.658
3/14/2023 2:00:00 PM	0.833976	49.7358	42.13474	25.98487	0.9819016	781.3701	130.7418	130.7418	130.7418	597.6435	643.7471	0	0	781.3701	137.623	130.7418	0	0	0	850.0219	0	0	0	1120.002	100	0	0	143.816	625.0961	0	1631.392
3/14/2023 3:00:00 PM	0.6636267	39.5743	57.69244	40.88212	0.7849602	624.6495	170.9377	170.9377	170.9377	365.4253	444.7151	0	0	624.6495	179.9344	170.9377	0	0	0	850.0219	0	0	0	1120.002	100	0	0	188.0315	499.7196	0	1474.671
3/14/2023 4:00:00 PM	0.4317646	27.75174	68.77686	55.82775	0.5093905	405.3588	191.633	191.633	191.633	211.5287	203.6398	0	0	405.3588	201.7189	191.633	0	0	0	850.0219	0	0	0	1120.002	100	0	0	210.7963	324.287	0	1255.381
3/14/2023 5:00:00 PM	0.2021069	15.09646	77.3936	70.79003	0.2336739	185.9512	135.9686	135.9686	135.9686	136.7604	42.82636	0	0	185.9512	143.1248	135.9686	0	0	0	850.0219	0	0	0	1120.002	100	0	0	149.5654	148.7609	0	1035.973
3/14/2023 6:00:00 PM	0.03060153	2.032854	84.80367	85.75869	0.04081341	32.47818	87.49207	87.49207	87.49207	37.12128	0	0	0	32.47818	92.09692	87.49207	0	0	0	850.0219	0	59.61875	-59.61875	1057.159	94.38897	0	0	96.24129	25.98254	0	882.5001
3/14/2023 7:00:00 PM	0	0	91.87343	90	0	0	43.74699	43.74699	43.74699	0	0	0	0	0	46.04946	43.74699	0	0	66.24305	790.4032	0	46.04946	-46.04946	1008.618	90.05502	0	0	48.12169	0	0	790.4032
3/14/2023 8:00:00 PM	0	0	99.39154	90	0	0	10.71675	10.71675	10.71675	0	0	0	0	0	11.28079	10.71675	0	0	117.4091	744.3537	0	11.28079	-11.28079	996.7272	88.99332	0	0	11.78842	0	0	744.3537
3/14/2023 9:00:00 PM	0	0	108.3898	90	0	0	24.35192	24.35192	24.35192	0	0	0.000000000000003552714	0	0	25.6336	24.35192	0	0	129.9433	733.0729	0	25.6336	-25.6336	969.707	86.58081	0	0	26.78711	0	0	733.0729
3/14/2023 10:00:00 PM	0	0	120.671	90	0	0	11.40152	11.40152	11.40152	0	0	0	0	0	12.0016	11.40152	0	0	158.4251	707.4393	0	12.0016	-12.0016	957.0562	85.45127	0	0	12.54167	0	0	707.4393
3/14/2023 11:00:00 PM	0	0	139.7297	90	0	0	31.87317	31.87317	31.87317	0	0	0.000000000000007105427	0	0	33.5507	31.87317	0	0	171.7602	695.4377	0	33.5507	-33.5507	921.6907	82.29364	0	0	35.06049	0	0	695.4377
3/15/2023 12:00:00 AM	0	0	170.1631	90	0	0	38.41989	38.41989	38.41989	0	0	0	0	0	40.44199	38.41989	0	0	209.0388	661.887	0	40.44199	-40.44199	879.061	78.48743	0	0	42.26188	0	0	661.887
3/15/2023 1:00:00 AM	0	0	-155.5719	90	0	0	29.68703	29.68703	29.68703	0	0	0.000000000000003552714	0	0	31.2495	29.68703	0	0	253.9743	621.4451	0	31.2495	-31.2495	846.1212	75.54639	0	0	32.65573	0	0	621.4451
3/15/2023 2:00:00 AM	0	0	-130.6993	90	0	0	40.44485	40.44485	40.44485	0	0	0.000000000000007105427	0	0	42.57353	40.44485	0	0	288.696	590.1956	0	42.57353	-42.57353	801.2448	71.53957	0	0	44.48934	0	0	590.1956
3/15/2023 3:00:00 AM	0	0	-115.1595	90	0	0	44.41103	44.41103	44.41103	0	0	0.000000000000007105427	0	0	46.74846	44.41103	0	0	335.9999	547.622	0	46.74846	-46.74846	751.9675	67.13982	0	0	48.85214	0	0	547.622
3/15/2023 4:00:00 AM	0	0	-104.5781	90	0	0	26.94906	26.94906	26.94906	0	0	0	0	0	28.36744	26.94906	0	0	387.9426	500.8736	0	28.36744	-28.36744	722.0656	64.47002	0	0	29.64397	0	0	500.8736
3/15/2023 5:00:00 AM	0	0	-96.35705	90	0	0	31.3647	31.3647	31.3647	0	0	0	0	0	33.01548	31.3647	0	0	419.462	472.5061	0	33.01548	-33.01548	687.2643	61.36276	0	0	34.50117	0	0	472.5061
3/15/2023 6:00:00 AM	0.0009472673	0	-89.12377	90	0	0	39.13599	39.13599	39.13599	0	0	0	0	0	41.19578	39.13599	0	0	456.1459	439.4907	0	41.19578	-41.19578	643.8401	57.48561	0	0	43.04959	0	0	439.4907
3/15/2023 7:00:00 AM	0.1339281	7.980717	-81.99826	79.19682	0.176337	140.3241	100.5743	100.5743	100.5743	139.5229	0	0	0	140.3241	105.8676	100.5743	0	0	501.9189	398.2949	34.45645	0	34.45645	676.5284	60.4042	0	0	110.6317	112.2593	0	538.619
3/15/2023 8:00:00 AM	0.2982151	20.92043	-74.19169	64.22321	0.3447343	274.33	179.7848	179.7848	179.7848	152.588	0	0	0	274.33	189.2471	179.7848	0	0	467.4625	429.3057	85.08285	0	85.08285	757.2451	67.61103	0	0	197.7633	219.464	0	703.6357
3/15/2023 9:00:00 AM	0.3781336	33.30975	-64.70359	49.25736	0.404392	321.8039	193.5793	193.5793	193.5793	166.2388	0	0	0	321.8039	203.7676	193.5793	0	0	382.3797	505.8802	118.0363	0	118.0363	869.2241	77.60914	0	0	212.9372	257.4431	0	827.6841
3/15/2023 10:00:00 AM	0.5580137	44.59017	-51.96526	34.31186	0.6195948	493.0563	198.3174	198.3174	198.3174	248.6198	19.95774	0	0	493.0563	208.7551	198.3174	0	0	264.3434	612.1129	264.3434	0	264.3434	1120.002	100	0	0	218.1491	394.445	0	1105.169
3/15/2023 11:00:00 AM	0.6057891	53.63449	-33.58834	19.43623	0.6598099	525.0583	228.5419	228.5419	228.5419	229.7427	284.4879	0	0	525.0583	240.5704	228.5419	0	0	0	850.0219	0	0	0	1120.002	100	0	0	251.3961	420.0467	0	1375.08
3/15/2023 12:00:00 PM	0.6003122	58.40699	-7.985734	5.265905	0.640907	510.016	256.6809	256.6809	256.6809	198.6965	239.8256	0	0	510.016	270.1904	256.6809	0	0	0	850.0219	0	0	0	1120.002	100	0	0	282.349	408.0128	0	1360.038
3/15/2023 1:00:00 PM	0.8187776	56.97987	20.11683	11.27891	0.9487926	755.0228	223.9677	223.9677	223.9677	337.1123	519.2672	0	0	755.0228	235.7555	223.9677	0	0	0	850.0219	0	0	0	1120.002	100	0	0	246.3645	604.0182	0	1605.045
3/15/2023 2:00:00 PM	0.7440317	50.01592	42.589	26.00409	0.8637165	687.3216	201.6942	201.6942	201.6942	340.7741	475.0119	0	0	687.3216	212.3097	201.6942	0	0	0	850.0219	0	0	0	1120.002	100	0	0	221.8636	549.8573	0	1537.344
3/15/2023 3:00:00 PM	0.4140409	39.78783	58.13987	40.92301	0.4336171	345.0604	298.4406	298.4406	298.4406	115.6211	30.91241	0	0	345.0604	314.148	298.4406	0	0	0	850.0219	0	0	0	1120.002	100	0	0	328.2847	276.0483	0	1195.082
3/15/2023 4:00:00 PM	0.2842513	27.9211	69.19311	55.88008	0.2943186	234.2105	213.3634	213.3634	213.3634	109.7707	9.617462	0	0	234.2105	224.5931	213.3634	0	0	0	850.0219	0	0	0	1120.002	100	0	0	234.6998	187.3684	0	1084.232
3/15/2023 5:00:00 PM	0.1839101	15.23922	77.78648	70.85027	0.2028519	161.4239	165.3362	165.3362	165.3362	97.63373	0	0	0	161.4239	174.0381	165.3362	0	0	0	850.0219	0	12.61422	-12.61422	1106.706	98.81281	0	0	181.8699	129.1391	0	1011.446
3/15/2023 6:00:00 PM	0.03780985	2.162153	85.18791	85.82547	0.05721448	45.52969	150.7116	150.7116	150.7116	30.20982	0	0	0	45.52969	158.6438	150.7116	0	0	14.0158	837.4077	0	113.1141	-113.1141	987.473	88.16705	0	0	165.7827	36.42375	0	882.9374
3/15/2023 7:00:00 PM	0	0	92.26554	90	0	0	68.63931	68.63931	68.63931	0	0	0.00000000000001421085	0	0	72.25191	68.63931	0	0	139.6981	724.2936	0	72.25191	-72.25191	911.3128	81.36705	0	0	75.50324	0	0	724.2936
3/15/2023 8:00:00 PM	0	0	99.81006	90	0	0	34.00779	34.00779	34.00779	0	0	0	0	0	35.79768	34.00779	0	0	219.978	652.0417	0	35.79768	-35.79768	873.5787	77.99795	0	0	37.40857	0	0	652.0417
3/15/2023 9:00:00 PM	0	0	108.856	90	0	0	30.27792	30.27792	30.27792	0	0	0.000000000000003552714	0	0	31.87149	30.27792	0	0	259.7532	616.2441	0	31.87149	-31.87149	839.9832	74.99835	0	0	33.30571	0	0	616.2441
3/15/2023 10:00:00 PM	0	0	121.2017	90	0	0	28.47414	28.47414	28.47414	0	0	0.000000000000003552714	0	0	29.97278	28.47414	0	0	295.166	584.3726	0	29.97278	-29.97278	808.3892	72.17746	0	0	31.32156	0	0	584.3726
3/15/2023 11:00:00 PM	0	0	140.2836	90	0	0	26.88789	26.88789	26.88789	0	0	0	0	0	28.30304	26.88789	0	0	328.4691	554.3998	0	28.30304	-28.30304	778.5551	69.51371	0	0	29.57667	0	0	554.3998
3/16/2023 12:00:00 AM	0	0	170.4628	90	0	0	15.93507	15.93507	15.93507	0	0	0	0	0	16.77375	15.93507	0	0	359.9169	526.0967	0	16.77375	-16.77375	760.874	67.93504	0	0	17.52857	0	0	526.0967
3/16/2023 1:00:00 AM	0	0	-155.7486	90	0	0	18.78902	18.78902	18.78902	0	0	0.000000000000003552714	0	0	19.77791	18.78902	0	0	378.5544	509.323	0	19.77791	-19.77791	740.0262	66.07364	0	0	20.66792	0	0	509.323
3/16/2023 2:00:00 AM	0	0	-131.073	90	0	0	22.32642	22.32642	22.32642	0	0	0.000000000000003552714	0	0	23.50149	22.32642	0	0	400.5298	489.5451	0	23.50149	-23.50149	715.2535	63.86179	0	0	24.55906	0	0	489.5451
3/16/2023 3:00:00 AM	0	0	-115.5433	90	0	0	33.30147	33.30147	33.30147	0	0	0	0	0	35.05418	33.30147	0	0	426.6426	466.0436	0	35.05418	-35.05418	678.3032	60.56266	0	0	36.63161	0	0	466.0436
3/16/2023 4:00:00 AM	0	0	-104.9356	90	0	0	32.46685	32.46685	32.46685	0	0	0	0	0	34.17563	32.46685	0	0	465.5917	430.9894	0	34.17563	-34.17563	642.2789	57.34621	0	0	35.71354	0	0	430.9894
3/16/2023 5:00:00 AM	0	0	-96.69169	90	0	0	14.23926	14.23926	14.23926	0	0	0	0	0	14.9887	14.23926	0	0	503.5646	396.8138	0	14.9887	-14.9887	626.4794	55.93555	0	0	15.66319	0	0	396.8138
3/16/2023 6:00:00 AM	0.0002908834	0	-89.44578	90	0	0	29.30951	29.30951	29.30951	0	0	0.000000000000003552714	0	0	30.85212	29.30951	0	0	520.2188	381.8251	0	30.85212	-30.85212	593.9584	53.0319	0	0	32.24046	0	0	381.8251
3/16/2023 7:00:00 AM	0.01467657	8.235703	-82.31786	79.12299	0.01403948	11.17222	102.9261	102.9261	102.9261	10.85461	0	0.00000000000001421085	0	11.17222	108.3432	102.9261	0	0	554.4988	350.973	0	97.17102	-97.17102	491.5312	43.88663	0	0	113.2187	8.937779	0	362.1452
3/16/2023 8:00:00 AM	0.09202214	21.19044	-74.51711	64.14323	0.08831711	70.2803	177.3939	177.3939	177.3939	39.61822	0	0	0	70.2803	186.7304	177.3939	0	0	662.4667	253.8019	0	116.4501	-116.4501	368.782	32.9269	0	0	195.1333	56.22424	0	324.0822
3/16/2023 9:00:00 AM	0.043088	33.60603	-65.03696	49.16945	0.04115035	32.74631	185.1941	161.5932	161.5932	20.26465	0	23.60082	67.00742	32.74631	170.0981	161.5932	0	0	791.8557	137.3518	0	137.3518	-137.3518	224.0004	20	0	0	203.7135	26.19704	0	170.0981
3/16/2023 10:00:00 AM	0.1138152	44.92588	-52.28773	34.21135	0.1089062	86.66452	196.6204	82.33129	82.33129	105.2632	0	114.2891	199.8162	86.66452	86.66452	82.33129	0	0	944.4688	0	0	0	0	224.0004	20	0	0	216.2825	69.33162	0	86.66452
3/16/2023 11:00:00 AM	0.2689069	54.01768	-33.8175	19.30737	0.258569	205.762	167.7974	167.7974	167.7974	122.6253	0	0	145.4823	205.762	176.6288	167.7974	0	0	944.4688	0	29.13323	0	29.13323	251.6387	22.46769	0	0	184.5771	164.6096	0	205.762
3/16/2023 12:00:00 PM	0.3277563	58.81284	-7.946625	4.974777	0.3166841	252.0084	185.0536	185.0536	185.0536	136.1813	0	0	130.7684	252.0084	194.7932	185.0536	0	0	915.3356	26.21991	57.21517	0	57.21517	305.9177	27.31403	0	0	203.5589	201.6067	0	278.2283
3/16/2023 1:00:00 PM	0.3593069	57.33953	20.46561	11.24078	0.3495639	278.1732	220.6158	220.6158	220.6158	126.0895	0	0	115.9965	278.1732	232.2271	220.6158	0	0	858.1204	77.71356	45.94613	0	45.94613	349.5061	31.20584	0	0	242.6773	222.5386	0	355.8868
3/16/2023 2:00:00 PM	0.04372646	50.29411	43.05132	26.03055	0.04173576	33.21216	173.3275	144.6634	144.6634	22.95823	0	28.66411	71.23809	33.21216	152.2772	144.6634	0	0	812.1743	119.0651	0	119.0651	-119.0651	224.0004	20	0	0	190.6602	26.56973	0	152.2772
3/16/2023 3:00:00 PM	0.1169015	39.99915	58.59227	40.96859	0.1119205	89.06319	174.894	84.61004	84.61004	105.2632	0	90.284	175.4614	89.06319	89.06319	84.61004	0	0	944.4688	0	0	0	0	224.0004	20	0	0	192.3835	71.25056	0	89.06319
3/16/2023 4:00:00 PM	0.1344213	28.08851	69.61249	55.93576	0.1290712	102.7112	165.28	97.57568	97.57568	105.2632	0	67.70429	162.2928	102.7112	102.7112	97.57568	0	0	944.4688	0	0	0	0	224.0004	20	0	0	181.808	82.169	0	102.7112
3/16/2023 5:00:00 PM	0.06061593	15.38048	78.18153	70.91293	0.05816106	46.28296	91.236	43.96881	43.96881	105.2632	0	47.26719	91.56583	46.28296	46.28296	43.96881	0	0	944.4688	0	0	0	0	224.0004	20	0	0	100.3596	37.02636	0	46.28296
3/16/2023 6:00:00 PM	0.02242	2.290498	85.57377	85.89394	0.02291533	18.23538	89.25091	17.32361	17.32361	105.2632	0	71.9273	94.71128	18.23538	18.23538	17.32361	0	0	944.4688	0	0	0	0	224.0004	20	0	0	98.176	14.58831	0	18.23538
3/16/2023 7:00:00 PM	0	0	92.65887	90	0	0	99.73603	0	0	0	0	99.73603	109.7096	0	0	0	0	0	944.4688	0	0	0	0	224.0004	20	0	0	109.7096	0	0	0
3/16/2023 8:00:00 PM	0	0	100.2294	90	0	0	30.46298	0	0	0	0	30.46298	33.50928	0	0	0	0	0	944.4688	0	0	0	0	224.0004	20	0	0	33.50928	0	0	0
3/16/2023 9:00:00 PM	0	0	109.3222	90	0	0	25.36593	0	0	0	0	25.36593	27.90252	0	0	0	0	0	944.4688	0	0	0	0	224.0004	20	0	0	27.90252	0	0	0
3/16/2023 10:00:00 PM	0	0	121.7305	90	0	0	19.30319	0	0	0	0	19.30319	21.23351	0	0	0	0	0	944.4688	0	0	0	0	224.0004	20	0	0	21.23351	0	0	0
3/16/2023 11:00:00 PM	0	0	140.8315	90	0	0	21.56337	0	0	0	0	21.56337	23.7197	0	0	0	0	0	944.4688	0	0	0	0	224.0004	20	0	0	23.7197	0	0	0
3/17/2023 12:00:00 AM	0	0	170.7577	90	0	0	24.89782	0	0	0	0	24.89782	27.3876	0	0	0	0	0	944.4688	0	0	0	0	224.0004	20	0	0	27.3876	0	0	0
3/17/2023 1:00:00 AM	0	0	-155.9184	90	0	0	38.35993	0	0	0	0	38.35993	42.19592	0	0	0	0	0	944.4688	0	0	0	0	224.0004	20	0	0	42.19592	0	0	0
3/17/2023 2:00:00 AM	0	0	-131.4396	90	0	0	35.90638	0	0	0	0	35.90638	39.49702	0	0	0	0	0	944.4688	0	0	0	0	224.0004	20	0	0	39.49702	0	0	0
3/17/2023 3:00:00 AM	0	0	-115.923	90	0	0	28.5131	0	0	0	0	28.5131	31.36441	0	0	0	0	0	944.4688	0	0	0	0	224.0004	20	0	0	31.36441	0	0	0
3/17/2023 4:00:00 AM	0	0	-105.2911	90	0	0	23.45888	0	0	0	0	23.45888	25.80477	0	0	0	0	0	944.4688	0	0	0	0	224.0004	20	0	0	25.80477	0	0	0
3/17/2023 5:00:00 AM	0	0	-97.02542	90	0	0	37.67339	0	0	0	0	37.67339	41.44073	0	0	0	0	0	944.4688	0	0	0	0	224.0004	20	0	0	41.44073	0	0	0
3/17/2023 6:00:00 AM	0.002372672	0	-89.76763	90	0	0	29.41606	0	0	0	0	29.41606	32.35766	0	0	0	0	0	944.4688	0	0	0	0	224.0004	20	0	0	32.35766	0	0	0
3/17/2023 7:00:00 AM	0.1459839	8.492048	-82.63794	79.0483	0.1849268	147.1596	95.21992	95.21992	95.21992	154.5471	0	0	76.78159	147.1596	100.2315	95.21992	0	0	944.4688	0	46.92811	0	46.92811	268.5204	23.97499	0	0	104.7419	117.7277	0	147.1596
3/17/2023 8:00:00 AM	0.3185327	21.46143	-74.8437	64.0632	0.3674092	292.3741	192.2986	192.2986	192.2986	152.0417	0	0	115.8538	292.3741	202.4196	192.2986	0	0	897.5407	42.2353	89.95451	0	89.95451	353.8587	31.59446	0	0	211.5284	233.8992	0	334.6094
3/17/2023 9:00:00 AM	0.5007128	33.90302	-65.37242	49.0825	0.5733819	456.2814	120.1742	120.1742	120.1742	379.6833	0	0	0	456.2814	126.4991	120.1742	0	0	807.5862	123.1944	329.7822	0	329.7822	666.7176	59.52824	0	0	132.1916	365.0251	0	579.4757
3/17/2023 10:00:00 AM	0.5944419	45.26223	-52.61341	34.1134	0.6651846	529.3354	178.3746	178.3746	178.3746	296.755	0	0	0	529.3354	187.7627	178.3746	0	0	477.804	419.9984	341.5727	0	341.5727	990.7619	88.46071	0	0	196.212	423.4683	0	949.3337
3/17/2023 11:00:00 AM	0.7681284	54.40184	-34.04956	19.18448	0.8802083	700.4453	211.9154	211.9154	211.9154	330.5307	341.1453	0	0	700.4453	223.0688	211.9154	0	0	136.2313	727.4138	136.2313	0	136.2313	1120.002	100	0	0	233.1069	560.3563	0	1427.859
3/17/2023 12:00:00 PM	0.827742	59.21968	-7.904101	4.699117	0.9504139	756.313	209.4924	209.4924	209.4924	361.0216	535.7946	0	0	756.313	220.5184	209.4924	0	0	0	850.0219	0	0	0	1120.002	100	0	0	230.4417	605.0504	0	1606.335
3/17/2023 1:00:00 PM	0.4629103	57.69857	20.82424	11.21823	0.4644101	369.5646	151.3988	151.3988	151.3988	244.1	210.1974	0	0	369.5646	159.3672	151.3988	0	0	0	850.0219	0	0	0	1120.002	100	0	0	166.5387	295.6517	0	1219.587
3/17/2023 2:00:00 PM	0.5574704	50.57027	43.52159	26.06419	0.5976889	475.6242	85.57809	85.57809	85.57809	555.778	385.542	0	0	475.6242	90.08221	85.57809	0	0	0	850.0219	0	0	0	1120.002	100	0	0	94.1359	380.4994	0	1325.646
3/17/2023 3:00:00 PM	0.6451094	40.20819	59.04948	41.01879	0.7493727	596.3299	203.5425	203.5425	203.5425	292.9757	382.0747	0	0	596.3299	214.2552	203.5425	0	0	0	850.0219	0	0	0	1120.002	100	0	0	223.8967	477.0639	0	1446.352
3/17/2023 4:00:00 PM	0.2919886	28.25396	70.03484	55.99471	0.3021429	240.437	216.4346	216.4346	216.4346	111.0899	12.61103	0	0	240.437	227.8259	216.4346	0	0	0	850.0219	0	0	0	1120.002	100	0	0	238.0781	192.3496	0	1090.459
3/17/2023 5:00:00 PM	0.1553238	15.52027	78.57857	70.97795	0.1599068	127.2494	152.8806	152.8806	152.8806	83.2345	0	0	0	127.2494	160.9269	152.8806	0	0	0	850.0219	0	33.67753	-33.67753	1084.503	96.83043	0	0	168.1686	101.7995	0	977.2713
3/17/2023 6:00:00 PM	0.03341217	2.417916	85.96108	85.96398	0.04001449	31.84242	139.7839	139.7839	139.7839	22.77975	0	0.00000000000002842171	0	31.84242	147.1409	139.7839	0	0	37.41948	816.3444	0	115.2985	-115.2985	962.9677	85.97909	0	0	153.7623	25.47393	0	848.1868
3/17/2023 7:00:00 PM	0	0	93.05328	90	0	0	111.4007	111.4007	111.4007	0	0	0.00000000000001421085	0	0	117.2639	111.4007	0	0	165.5289	701.0459	0	117.2639	-117.2639	839.3607	74.94277	0	0	122.5408	0	0	701.0459
3/17/2023 8:00:00 PM	0	0	100.6493	90	0	0	26.88767	26.88767	26.88767	0	0	0.000000000000003552714	0	0	28.30281	26.88767	0	0	295.8222	583.782	0	28.30281	-28.30281	809.5269	72.27905	0	0	29.57644	0	0	583.782
3/17/2023 9:00:00 PM	0	0	109.7882	90	0	0	29.84949	29.84949	29.84949	0	0	0.000000000000003552714	0	0	31.42052	29.84949	0	0	327.2697	555.4792	0	31.42052	-31.42052	776.4068	69.32189	0	0	32.83444	0	0	555.4792
3/17/2023 10:00:00 PM	0	0	122.2573	90	0	0	37.21352	37.21352	37.21352	0	0	0	0	0	39.17213	37.21352	0	0	362.1814	524.0587	0	39.17213	-39.17213	735.1157	65.6352	0	0	40.93488	0	0	524.0587
3/17/2023 11:00:00 PM	0	0	141.3733	90	0	0	33.44165	33.44165	33.44165	0	0	0	0	0	35.20174	33.44165	0	0	405.706	484.8865	0	35.20174	-35.20174	698.0098	62.32218	0	0	36.78582	0	0	484.8865
3/18/2023 12:00:00 AM	0	0	171.0475	90	0	0	38.71724	38.71724	38.71724	0	0	0.000000000000007105427	0	0	40.75499	38.71724	0	0	444.8191	449.6848	0	40.75499	-40.75499	655.0503	58.48652	0	0	42.58896	0	0	449.6848
3/18/2023 1:00:00 AM	0	0	-156.0818	90	0	0	41.51093	41.51093	41.51093	0	0	0	0	0	43.69571	41.51093	0	0	490.1024	408.9298	0	43.69571	-43.69571	608.991	54.37408	0	0	45.66202	0	0	408.9298
3/18/2023 2:00:00 AM	0	0	-131.7991	90	0	0	29.33836	29.33836	29.33836	0	0	0.000000000000003552714	0	0	30.88248	29.33836	0	0	538.6531	365.2341	0	30.88248	-30.88248	576.438	51.46758	0	0	32.27219	0	0	365.2341
3/18/2023 3:00:00 AM	0	0	-116.2988	90	0	0	37.28684	37.28684	37.28684	0	0	0.000000000000007105427	0	0	39.24931	37.28684	0	0	572.967	334.3516	0	39.24931	-39.24931	535.0656	47.77362	0	0	41.01552	0	0	334.3516
3/18/2023 4:00:00 AM	0	0	-105.6445	90	0	0	39.93797	39.93797	39.93797	0	0	0.000000000000007105427	0	0	42.03997	39.93797	0	0	616.5774	295.1023	0	42.03997	-42.03997	490.7516	43.81702	0	0	43.93177	0	0	295.1023
3/18/2023 5:00:00 AM	0	0	-97.3582	90	0	0	33.30546	33.30546	33.30546	0	0	0.000000000000007105427	0	0	35.05838	33.30546	0	0	663.2885	253.0623	0	35.05838	-35.05838	453.7968	40.51749	0	0	36.63601	0	0	253.0623
3/18/2023 6:00:00 AM	0.002175921	0	-90.08927	90	0	0	42.55017	42.55017	42.55017	0	0	0.000000000000007105427	0	0	44.78965	42.55017	0	0	702.2422	218.004	0	44.78965	-44.78965	406.5844	36.3021	0	0	46.80518	0	0	218.004
3/18/2023 7:00:00 AM	0.110692	8.749601	-82.95845	78.97286	0.1245327	99.09966	94.25448	94.25448	94.25448	105.1405	0	0	0	99.09966	99.21524	94.25448	0	0	752.0085	173.2143	0	0.1155771	-0.1155771	406.4625	36.29123	0	0	103.6799	79.27973	0	272.314
3/18/2023 8:00:00 AM	0.3342376	21.73325	-75.17145	63.98322	0.3861083	307.2543	200.9115	200.9115	200.9115	152.9302	0	0	0	307.2543	211.4857	200.9115	0	0	752.1369	173.0987	95.76854	0	95.76854	497.3165	44.40318	0	0	221.0026	245.8034	0	480.353
3/18/2023 9:00:00 AM	0.5269902	34.20054	-65.71	48.99665	0.605756	482.0438	141.8234	141.8234	141.8234	339.8902	0	0	0	482.0438	149.2878	141.8234	0	0	656.3683	259.2904	332.756	0	332.756	812.9966	72.58884	0	0	156.0057	385.635	0	741.3342
3/18/2023 10:00:00 AM	0.5267827	45.59906	-52.94238	34.01817	0.5674707	451.5774	157.603	157.603	157.603	286.5284	0	0	0	451.5774	165.8979	157.603	0	0	323.6123	558.7708	285.6795	0	285.6795	1084.016	96.78695	0	0	173.3633	361.2619	0	1010.348
3/18/2023 11:00:00 AM	0.6522634	54.7868	-34.28468	19.06785	0.7169697	570.5446	146.05	146.05	146.05	390.6502	378.8749	0	0	570.5446	153.7368	146.05	0	0	37.93286	815.8824	37.93286	0	37.93286	1120.002	100	0	0	160.655	456.4357	0	1386.427
3/18/2023 12:00:00 PM	0.4575068	59.62736	-7.858201	4.442243	0.4561006	362.9522	142.0364	142.0364	142.0364	255.5347	213.4402	0	0	362.9522	149.512	142.0364	0	0	0	850.0219	0	0	0	1120.002	100	0	0	156.24	290.3618	0	1212.974
3/18/2023 1:00:00 PM	0.49815	58.05683	21.19277	11.21141	0.5059816	402.6461	135.4118	135.4118	135.4118	297.3494	260.1074	0	0	402.6461	142.5387	135.4118	0	0	0	850.0219	0	0	0	1120.002	100	0	0	148.953	322.1169	0	1252.668
3/18/2023 2:00:00 PM	0.4793655	50.84428	43.99968	26.10493	0.4927354	392.1051	162.1436	162.1436	162.1436	241.8258	221.4276	0	0	392.1051	170.6775	162.1436	0	0	0	850.0219	0	0	0	1120.002	100	0	0	178.358	313.6841	0	1242.127
3/18/2023 3:00:00 PM	0.5265874	40.41491	59.51131	41.07352	0.5836602	464.4606	114.6279	114.6279	114.6279	405.1899	343.7997	0	0	464.4606	120.6609	114.6279	0	0	0	850.0219	0	0	0	1120.002	100	0	0	126.0907	371.5685	0	1314.483
3/18/2023 4:00:00 PM	0.4615802	28.41743	70.45998	56.05684	0.5360059	426.5386	164.1608	164.1608	164.1608	259.8297	253.7378	0	0	426.5386	172.8009	164.1608	0	0	0	850.0219	0	0	0	1120.002	100	0	0	180.5769	341.2309	0	1276.561
3/18/2023 5:00:00 PM	0.2304176	15.65859	78.97746	71.04521	0.2657938	211.5113	127.3448	127.3448	127.3448	166.0934	77.46417	0	0	211.5113	134.0471	127.3448	0	0	0	850.0219	0	0	0	1120.002	100	0	0	140.0793	169.2091	0	1061.533
3/18/2023 6:00:00 PM	0.04022759	2.544429	86.34971	86.03551	0.05165941	41.10913	90.73492	90.73492	90.73492	45.30684	0	0.00000000000001421085	0	41.10913	95.51044	90.73492	0	0	0	850.0219	0	54.40131	-54.40131	1062.658	94.88	0	0	99.80841	32.8873	0	891.131
3/18/2023 7:00:00 PM	0	0	93.44862	90	0	0	76.18417	76.18417	76.18417	0	0	0	0	0	80.19386	76.18417	0	0	60.4459	795.6206	0	80.19386	-80.19386	978.1265	87.33254	0	0	83.80259	0	0	795.6206
3/18/2023 8:00:00 PM	0	0	101.0698	90	0	0	40.39966	40.39966	40.39966	0	0	0.000000000000007105427	0	0	42.52596	40.39966	0	0	149.5502	715.4268	0	42.52596	-42.52596	933.3002	83.33021	0	0	44.43962	0	0	715.4268
3/18/2023 9:00:00 PM	0	0	110.2539	90	0	0	35.50229	35.50229	35.50229	0	0	0.000000000000007105427	0	0	37.37083	35.50229	0	0	196.8013	672.9008	0	37.37083	-37.37083	893.9078	79.81304	0	0	39.05252	0	0	672.9008
3/18/2023 10:00:00 PM	0	0	122.7816	90	0	0	34.21228	34.21228	34.21228	0	0	0	0	0	36.01292	34.21228	0	0	238.3244	635.53	0	36.01292	-36.01292	855.9469	76.42368	0	0	37.63351	0	0	635.53
3/18/2023 11:00:00 PM	0	0	141.9089	90	0	0	36.27626	36.27626	36.27626	0	0	0.000000000000007105427	0	0	38.18554	36.27626	0	0	278.3388	599.517	0	38.18554	-38.18554	815.6958	72.82983	0	0	39.90389	0	0	599.517
3/19/2023 12:00:00 AM	0	0	171.3324	90	0	0	22.35135	22.35135	22.35135	0	0	0.000000000000003552714	0	0	23.52773	22.35135	0	0	320.7672	561.3315	0	23.52773	-23.52773	790.8954	70.61552	0	0	24.58648	0	0	561.3315
3/19/2023 1:00:00 AM	0	0	-156.2392	90	0	0	30.25249	30.25249	30.25249	0	0	0.000000000000003552714	0	0	31.84473	30.25249	0	0	346.9091	537.8038	0	31.84473	-31.84473	757.3281	67.61845	0	0	33.27774	0	0	537.8038
3/19/2023 2:00:00 AM	0	0	-132.1519	90	0	0	33.37459	33.37459	33.37459	0	0	0	0	0	35.13115	33.37459	0	0	382.2921	505.959	0	35.13115	-35.13115	720.2966	64.31207	0	0	36.71205	0	0	505.959
3/19/2023 3:00:00 AM	0	0	-116.6704	90	0	0	32.71985	32.71985	32.71985	0	0	0.000000000000007105427	0	0	34.44195	32.71985	0	0	421.3267	470.8279	0	34.44195	-34.44195	683.9916	61.07056	0	0	35.99184	0	0	470.8279
3/19/2023 4:00:00 AM	0	0	-105.9957	90	0	0	20.66891	20.66891	20.66891	0	0	0.000000000000003552714	0	0	21.75674	20.66891	0	0	459.5956	436.386	0	21.75674	-21.75674	661.058	59.02292	0	0	22.7358	0	0	436.386
3/19/2023 5:00:00 AM	0	0	-97.68996	90	0	0	31.94601	31.94601	31.94601	0	0	0.000000000000003552714	0	0	33.62738	31.94601	0	0	483.7697	414.6292	0	33.62738	-33.62738	625.6116	55.85807	0	0	35.14061	0	0	414.6292
3/19/2023 6:00:00 AM	0.003229771	0	-90.41066	90	0	0	23.37465	23.37465	23.37465	0	0	0	0	0	24.6049	23.37465	0	0	521.1335	381.0018	0	24.6049	-24.6049	599.6758	53.54237	0	0	25.71212	0	0	381.0018
3/19/2023 7:00:00 AM	0.1643375	9.008207	-83.27935	78.89679	0.201171	160.0863	67.43646	67.43646	67.43646	237.3883	0	0	0	160.0863	70.98575	67.43646	0	0	548.4722	356.3969	89.1005	0	89.1005	684.204	61.08952	0	0	74.18011	128.069	0	516.4832
3/19/2023 8:00:00 AM	0.3764429	22.00575	-75.50032	63.90342	0.4394079	349.6686	122.0403	122.0403	122.0403	286.5189	0	0	0	349.6686	128.4635	122.0403	0	0	459.3717	436.5874	221.2051	0	221.2051	894.0576	79.82641	0	0	134.2444	279.7349	0	786.256
3/19/2023 9:00:00 AM	0.5027474	34.49844	-66.0497	48.91203	0.5687802	452.6195	92.76871	92.76871	92.76871	487.901	116.8016	0	0	452.6195	97.65128	92.76871	0	0	238.1666	635.672	238.1666	0	238.1666	1120.002	100	0	0	102.0456	362.0956	0	1088.292
3/19/2023 10:00:00 AM	0.8405212	45.93619	-53.27472	33.92582	0.9724542	773.852	132.8868	132.8868	132.8868	582.3391	633.9711	0	0	773.852	139.8809	132.8868	0	0	0	850.0219	0	0	0	1120.002	100	0	0	146.1755	619.0816	0	1623.874
3/19/2023 11:00:00 AM	0.890744	55.17241	-34.52305	18.95778	1.026875	817.1589	121.0976	121.0976	121.0976	674.7938	689.6877	0	0	817.1589	127.4711	121.0976	0	0	0	850.0219	0	0	0	1120.002	100	0	0	133.2073	653.7271	0	1667.181
3/19/2023 12:00:00 PM	0.9993621	60.03576	-7.808963	4.208005	1.152507	917.1331	143.8212	143.8212	143.8212	637.6899	765.7424	0	0	917.1331	151.3907	143.8212	0	0	0	850.0219	0	0	0	1120.002	100	0	0	158.2033	733.7065	0	1767.155
3/19/2023 1:00:00 PM	0.8029068	58.41419	21.57125	11.22036	0.9128652	726.4327	87.96117	87.96117	87.96117	825.8561	633.842	0	0	726.4327	92.5907	87.96117	0	0	0	850.0219	0	0	0	1120.002	100	0	0	96.75728	581.1462	0	1576.455
3/19/2023 2:00:00 PM	0.7170365	51.11606	44.48547	26.15269	0.8130116	646.972	89.99952	89.99952	89.99952	718.8616	552.2357	0	0	646.972	94.73634	89.99952	0	0	0	850.0219	0	0	0	1120.002	100	0	0	98.99947	517.5776	0	1496.994
3/19/2023 3:00:00 PM	0.6290789	40.61926	59.97757	41.13269	0.7209846	573.7395	65.27993	65.27993	65.27993	878.8911	505.0238	0	0	573.7395	68.71572	65.27993	0	0	0	850.0219	0	0	0	1120.002	100	0	0	71.80792	458.9916	0	1423.761
3/19/2023 4:00:00 PM	0.4303353	28.57892	70.88774	56.12205	0.4899797	389.9123	131.4839	131.4839	131.4839	296.5474	251.5081	0	0	389.9123	138.4041	131.4839	0	0	0	850.0219	0	0	0	1120.002	100	0	0	144.6323	311.9298	0	1239.934
3/19/2023 5:00:00 PM	0.307538	15.79546	79.37802	71.11462	0.3655811	290.9193	40.97332	40.97332	40.97332	710.0212	247.7894	0	0	290.9193	43.12981	40.97332	0	0	0	850.0219	0	0	0	1120.002	100	0	0	45.07066	232.7354	0	1140.941
3/19/2023 6:00:00 PM	0.05798168	2.670064	86.73949	86.10841	0.08295329	66.01192	94.56651	94.56651	94.56651	69.80476	0	0	0	66.01192	99.54369	94.56651	0	0	0	850.0219	0	33.53176	-33.53176	1084.657	96.84415	0	0	104.0232	52.80954	0	916.0339
3/19/2023 7:00:00 PM	0	0	93.84473	90	0	0	77.11977	77.11977	77.11977	0	0	0.00000000000001421085	0	0	81.1787	77.11977	0	0	37.25751	816.4902	0	81.1787	-81.1787	999.0868	89.204	0	0	84.83174	0	0	816.4902
3/19/2023 8:00:00 PM	0	0	101.4905	90	0	0	36.22192	36.22192	36.22192	0	0	0.000000000000007105427	0	0	38.12833	36.22192	0	0	127.4561	735.3115	0	38.12833	-38.12833	958.896	85.61554	0	0	39.84411	0	0	735.3115
3/19/2023 9:00:00 PM	0	0	110.719	90	0	0	40.94332	40.94332	40.94332	0	0	0	0	0	43.09823	40.94332	0	0	169.8209	697.1831	0	43.09823	-43.09823	913.4665	81.55934	0	0	45.03765	0	0	697.1831
3/19/2023 10:00:00 PM	0	0	123.3034	90	0	0	23.96377	23.96377	23.96377	0	0	0.000000000000003552714	0	0	25.22502	23.96377	0	0	217.7078	654.0849	0	25.22502	-25.22502	886.877	79.18529	0	0	26.36015	0	0	654.0849
3/19/2023 11:00:00 PM	0	0	142.438	90	0	0	30.46815	30.46815	30.46815	0	0	0	0	0	32.07173	30.46815	0	0	245.7356	628.8599	0	32.07173	-32.07173	853.0704	76.16685	0	0	33.51496	0	0	628.8599
3/20/2023 12:00:00 AM	0	0	171.6121	90	0	0	40.81213	40.81213	40.81213	0	0	0.000000000000007105427	0	0	42.96013	40.81213	0	0	281.3709	596.7881	0	42.96013	-42.96013	807.7864	72.12364	0	0	44.89334	0	0	596.7881
3/20/2023 1:00:00 AM	0	0	-156.3907	90	0	0	44.91963	44.91963	44.91963	0	0	0.000000000000007105427	0	0	47.28382	44.91963	0	0	329.1043	553.828	0	47.28382	-47.28382	757.9449	67.67352	0	0	49.41159	0	0	553.828
3/20/2023 2:00:00 AM	0	0	-132.4979	90	0	0	42.40179	42.40179	42.40179	0	0	0	0	0	44.63346	42.40179	0	0	381.6419	506.5442	0	44.63346	-44.63346	710.8971	63.47283	0	0	46.64196	0	0	506.5442
3/20/2023 3:00:00 AM	0	0	-117.0381	90	0	0	42.27636	42.27636	42.27636	0	0	0	0	0	44.50143	42.27636	0	0	431.2346	461.9107	0	44.50143	-44.50143	663.9885	59.28457	0	0	46.504	0	0	461.9107
3/20/2023 4:00:00 AM	0	0	-106.3448	90	0	0	30.19631	30.19631	30.19631	0	0	0.000000000000003552714	0	0	31.78559	30.19631	0	0	480.6807	417.4093	0	31.78559	-31.78559	630.4835	56.29306	0	0	33.21594	0	0	417.4093
3/20/2023 5:00:00 AM	0	0	-98.02068	90	0	0	36.29485	36.29485	36.29485	0	0	0	0	0	38.20511	36.29485	0	0	515.998	385.6237	0	38.20511	-38.20511	590.2118	52.69738	0	0	39.92434	0	0	385.6237
3/20/2023 6:00:00 AM	0.003658147	0	-90.73174	90	0	0	37.40062	37.40062	37.40062	0	0	0	0	0	39.36907	37.40062	0	0	558.4481	347.4186	0	39.36907	-39.36907	548.7132	48.99215	0	0	41.14068	0	0	347.4186
3/20/2023 7:00:00 AM	0.105501	9.267711	-83.60061	78.82019	0.1119159	89.05959	72.4361	72.4361	72.4361	122.9492	0	0	0	89.05959	76.24853	72.4361	0	0	602.1915	308.0495	12.81106	0	12.81106	560.8668	50.07729	0	0	79.67971	71.24767	0	397.1091
3/20/2023 8:00:00 AM	0.3549019	22.27876	-75.83028	63.82392	0.4067944	323.7157	182.7864	182.7864	182.7864	177.1005	0	0	0	323.7157	192.4068	182.7864	0	0	589.3805	319.5795	131.3089	0	131.3089	685.4374	61.19965	0	0	201.0651	258.9726	0	643.2952
3/20/2023 9:00:00 AM	0.4545595	34.79655	-66.39153	48.82875	0.4985247	396.7121	188.7024	188.7024	188.7024	210.2316	0	0	0	396.7121	198.6341	188.7024	0	0	458.0715	437.7575	198.078	0	198.078	873.3507	77.97758	0	0	207.5726	317.3697	0	834.4696
3/20/2023 10:00:00 AM	0.7340043	46.27344	-53.61052	33.83651	0.8411919	669.3971	182.2962	182.2962	182.2962	367.2029	217.5128	0	0	669.3971	191.8908	182.2962	0	0	259.9936	616.0277	259.9936	0	259.9936	1120.002	100	0	0	200.5258	535.5177	0	1285.425
3/20/2023 11:00:00 AM	0.6199228	55.55849	-34.76485	18.85453	0.6671133	530.8702	250.8351	250.8351	250.8351	211.6411	266.8333	0	0	530.8702	264.0369	250.8351	0	0	0	850.0219	0	0	0	1120.002	100	0	0	275.9186	424.6962	0	1380.892
3/20/2023 12:00:00 PM	0.9021958	60.44474	-7.756435	4.000761	1.033431	822.376	208.04	208.04	208.04	395.2971	603.3865	0	0	822.376	218.9895	208.04	0	0	0	850.0219	0	0	0	1120.002	100	0	0	228.844	657.9008	0	1672.398
3/20/2023 1:00:00 PM	0.7670175	58.7705	21.95975	11.24502	0.861445	685.514	271.4328	271.4328	271.4328	252.5539	399.7953	0	0	685.514	285.7187	271.4328	0	0	0	850.0219	0	0	0	1120.002	100	0	0	298.576	548.4112	0	1535.536
3/20/2023 2:00:00 PM	0.6188604	51.3855	44.97881	26.20736	0.6755308	537.5687	256.5388	256.5388	256.5388	209.5467	267.5277	0	0	537.5687	270.0409	256.5388	0	0	0	850.0219	0	0	0	1120.002	100	0	0	282.1927	430.0549	0	1387.591
3/20/2023 3:00:00 PM	0.6471424	40.8212	60.44809	41.1962	0.7406658	589.4012	241.4481	241.4481	241.4481	244.111	335.2454	0	0	589.4012	254.1559	241.4481	0	0	0	850.0219	0	0	0	1120.002	100	0	0	265.5929	471.521	0	1439.423
3/20/2023 4:00:00 PM	0.4658848	28.73842	71.31794	56.19025	0.5343519	425.2224	184.584	184.584	184.584	230.368	230.9235	0	0	425.2224	194.2989	184.584	0	0	0	850.0219	0	0	0	1120.002	100	0	0	203.0424	340.1779	0	1275.244
3/20/2023 5:00:00 PM	0.2884932	15.93089	79.78012	71.18608	0.3383406	269.2421	169.8029	169.8029	169.8029	158.5615	90.50217	0	0	269.2421	178.7399	169.8029	0	0	0	850.0219	0	0	0	1120.002	100	0	0	186.7832	215.3936	0	1119.264
3/20/2023 6:00:00 PM	0.04927948	2.79485	87.13029	86.18259	0.06259241	49.8093	167.465	167.465	167.465	29.7431	0	0.00000000000002842171	0	49.8093	176.279	167.465	0	0	0	850.0219	0	126.4697	-126.4697	986.6915	88.09727	0	0	184.2115	39.84744	0	899.8312
3/20/2023 7:00:00 PM	0	0	94.24146	90	0	0	126.2227	126.2227	126.2227	0	0	0.00000000000001421085	0	0	132.866	126.2227	0	0	140.5219	723.5522	0	132.866	-132.866	846.6384	75.59257	0	0	138.845	0	0	723.5522
[truncated: 6,868 more rows]
