# Supplementary material for: Comparative techno-economic optimization of microgrid configurations using hybrid battery–hydrogen storage: NEOM case study, Saudi Arabia
Source: PLoS One. 2025 Sep 5;20(9):e0326050. doi: 10.1371/journal.pone.0326050 (PMC12413001; doi:10.1371/journal.pone.0326050)
Supplement: S2 Table — (CSV) [file pone.0326050.s002.csv]

B attery Charge Power (kW)	Battery Discharge Power (kW)	Unmet Electrical Load (kW)	State of Charge
0	28.99778	3.55271E-15	96.32175
0	33.2795	0	92.10037
0	29.3845	3.55271E-15	88.37307
0	34.729	7.10543E-15	83.96783
0	23.73657	3.55271E-15	80.95694
0	17.42496	0	78.74666
0	23.43539	0	75.77397
35.84067	0	0	79.86559
176.3679	0	0	100
0	0	0	100
0	0	0	100
0	0	0	100
0	0	0	100
0	0	0	100
0	0	0	100
0	0	0	100
0	0	0	100
0	0	0	100
0	97.74048	1.42109E-14	87.60201
0	60.53105	1.42109E-14	79.92389
30.54412	0	0	83.41085
58.51852	0	0	90.09141
0	4.689381	0	89.49657
50.48365	0	0	95.25986
8.123483	0	0	96.18725
0	1.445765	0	96.00386
35.00431	0	0	100
0	0	0	100
0	0	0	100
0	0	0	100
0	0	0	100
0	0	0	100
0	0	0	100
0	0	0	100
0	0	0	100
0	0	0	100
0	0	0	100
0	0	0	100
0	0	0	100
0	0	0	100
0	0	0	100
0	0	0	100
0	0	0	100
0	0	0	100
0	0	0	100
0	0	0	100
0	0	0	100
0	0	0	100
0	31.50851	0	96.00327
0	14.81695	0	94.1238
0	34.00776	7.10543E-15	89.81005
0	19.96362	3.55271E-15	87.27775
0	17.29541	0	85.08389
42.89482	0	0	89.98082
53.31521	0	0	96.06736
0	58.60599	1.42109E-14	88.63342
42.11271	0	0	93.44107
0	20.73311	0	90.81116
80.48988	0	0	100
0	0	0	100
0	0	0	100
0	0	0	100
0	0	0	100
0	0	0	100
0	0	0	100
0	0	0	100
0	12.16774	0	98.45657
0	24.30037	0	95.37417
40.52012	0	0	100
0	21.78371	0	97.23682
0	24.89271	0	94.07928
0	26.23854	0	90.75103
0	28.749	7.10543E-15	87.10433
0	36.71206	7.10543E-15	82.44756
0	15.60306	0	80.46837
0	34.53415	0	76.08784
0	30.60882	7.10543E-15	72.20524
7.557518	0	0	73.06802
0	18.81355	0	70.68159
0	128.5941	0	54.36994
252.5329	0	0	83.19945
147.1649	0	0	100
0	0	0	100
0	0	0	100
0	0	0	100
0	0	0	100
0	0	0	100
0	0	0	100
0	0	0	100
0	18.7427	0	97.62257
0	164.7178	2.84217E-14	76.72876
0	105.8191	0	63.30602
0	37.59809	0	58.53686
0	43.88818	7.10543E-15	52.96982
0	37.66566	7.10543E-15	48.19208
0	31.92972	3.55271E-15	44.14192
0	31.98413	3.55271E-15	40.08486
0	44.02895	0	34.49996
0	35.02872	7.10543E-15	30.05671
0	23.91486	3.55271E-15	27.0232
0	30.53926	7.10543E-15	23.14942
0	24.8287	9.650029	20
0	0	38.76623	20
0	0	66.01761	20
0	0	6.275434	20
23.38052	0	0	22.66915
242.0146	0	0	50.29789
431.0038	0	0	99.50189
4.363212	0	0	100
0	0	0	100
0	0	0	100
0	0	0	100
0	0	0	100
0	0	0	100
0	31.4878	0	96.0059
0	61.3257	1.42109E-14	88.22697
43.65742	0	0	93.21097
10.30608	0	0	94.38753
0	21.49293	3.55271E-15	91.66123
0	27.42167	7.10543E-15	88.18291
0	23.31684	3.55271E-15	85.22526
0	32.47177	7.10543E-15	81.10634
0	32.47171	0	76.98743
0	32.59152	3.55271E-15	72.85333
0	28.49854	3.55271E-15	69.2384
0	33.4002	0	65.00172
0	34.76222	7.10543E-15	60.59227
0	110.9303	1.42109E-14	46.52121
0	30.95705	5.68434E-14	42.59443
122.3473	0	0	56.56177
179.3053	0	0	77.03152
201.1931	0	0	100
0	0	0	100
0	0	0	100
0	0	0	100
0	0	0	100
0	40.68348	0	94.83946
0	181.7464	0	71.78565
0	176.2743	2.84217E-14	49.42596
0	85.6288	1.42109E-14	38.56428
0	23.60473	0	35.57012
0	26.9623	3.55271E-15	32.15005
0	37.3053	7.10543E-15	27.41803
0	37.60246	7.10543E-15	22.6483
0	20.87811	14.84543	20
0	0	23.79757	20
0	0	21.34341	20
0	0	26.24878	20
0	0	38.66987	20
0	0	18.08951	20
0	0	14.75989	20
0	0	77.01078	20
156.812	0	0	37.90188
246.6988	0	0	66.06536
297.2513	0	0	100
0	0	0	100
0	0	0	100
0	0	0	100
0	0	0	100
0	0	0	100
0	0	0	100
0	51.63928	0	93.44976
17.6325	0	0	95.46272
39.74448	0	0	100
0	0	0	100
0	0	0	100
0	0	0	100
0	0	0	100
0	0	0	100
0	0	0	100
0	21.42047	0	97.2829
0	12.84138	0	95.65402
0	14.03065	0	93.87429
0	14.3885	0	92.04916
0	23.67169	7.10543E-15	89.0465
0	88.82727	1.42109E-14	77.77912
18.89974	0	0	79.93674
100.1594	0	0	91.37109
75.58522	0	0	100
0	0	0	100
0	0	0	100
0	0	0	100
0	0	0	100
0	0	0	100
0	0	0	100
0	39.27048	0	95.01869
0	106.8986	1.42109E-14	81.45903
0	59.66362	0	73.89094
0	34.19868	7.10543E-15	69.55297
0	35.64164	7.10543E-15	65.03197
0	37.42995	7.10543E-15	60.28413
0	28.37276	3.55271E-15	56.68516
0	32.47582	0	52.56573
0.894338	0	0	52.66783
9.411758	0	0	53.74229
0	5.115049	0	53.09346
1.67788	0	0	53.28501
0	10.86383	0	51.90698
0	4.582184	0	51.32575
0	48.86625	0	45.12726
0	108.6022	0	31.3515
0	52.34875	9.306514	24.71127
394.4337	0	0	69.74039
265.0599	0	0	100
0	0	0	100
0	0	0	100
0	0	0	100
0	0	0	100
0	21.92987	0	97.21828
0	44.28164	0	91.60133
0	26.88217	0	88.19144
30.03529	0	0	91.62031
66.52192	0	0	99.21455
0	5.333292	0	98.53804
6.446358	0	0	99.27396
0.1288253	0	0	99.28867
0	14.22721	3.55271E-15	97.48401
0	17.451	0	95.27042
0	25.33373	3.55271E-15	92.05693
0	38.42633	0	87.18271
0	16.09205	0	85.14149
0	21.41292	3.55271E-15	82.42535
36.09921	0	0	86.54649
0	108.8263	0	72.7423
51.21581	0	0	78.58917
166.0181	0	0	97.54203
21.53063	0	0	100
0	0	0	100
0	0	0	100
0	0	0	100
0	0	0	100
0	0	0	100
0	0	0	100
0	0	0	100
0	58.79829	1.42109E-14	92.54167
65.33144	0	0	100
0	0	0	100
0	0	0	100
0	22.44405	3.55271E-15	97.15306
0	28.24877	0	93.56982
0	29.0218	3.55271E-15	89.88852
0	37.99349	7.10543E-15	85.0692
0	20.42789	3.55271E-15	82.478
0	5.195597	0	81.81895
0	7.603813	0	80.85445
0	15.05875	0	78.94431
0	13.04068	3.55271E-15	77.29015
0	113.8143	1.42109E-14	62.85325
18.93445	0	0	65.01483
138.0889	0	0	80.77926
168.3646	0	0	100
0	0	0	100
0	0	0	100
0	0	0	100
0	0	0	100
0	0	0	100
0	31.15665	0	96.0479
34.6185	0	0	100
0	0	0	100
0	86.36533	1.42109E-14	89.0449
0	15.73459	0	87.04903
0	22.98025	3.55271E-15	84.13408
0	11.12318	3.55271E-15	82.72314
0	33.86296	7.10543E-15	78.42776
0	30.19131	3.55271E-15	74.59811
0	30.63059	3.55271E-15	70.71275
0	29.37248	3.55271E-15	66.98697
0	24.70543	3.55271E-15	63.85318
0	6.545537	0	63.0229
0	13.83299	3.55271E-15	61.26825
0	11.45979	0	59.81462
0	89.97664	1.42109E-14	48.40144
99.97198	0	0	59.81438
152.2728	0	0	77.19806
199.7342	0	0	100
0	0	0	100
0	0	0	100
0	0	0	100
0	0	0	100
0	0	0	100
0	0	0	100
0	70.52418	0	91.05429
0	146.3933	0	72.48488
0	54.35181	1.42109E-14	65.59057
0	14.93424	3.55271E-15	63.69622
0	12.9891	3.55271E-15	62.0486
0	28.75369	0	58.40131
0	15.78719	0	56.39877
0	13.9028	3.55271E-15	54.63525
0	6.291342	0	53.83722
0	25.18269	3.55271E-15	50.6429
0	27.54168	3.55271E-15	47.14935
9.69606	0	0	48.25626
0	1.415336	0	48.07673
0	32.02747	0	44.01417
0	109.1068	1.42109E-14	30.17441
0	36.94897	0	25.48758
0	43.26173	92.40308	20
147.1505	0	0	36.79892
283.3945	0	0	69.15163
270.2171	0	0	100
0	0	0	100
0	0	0	100
0	0	0	100
0	0	0	100
0	0	0	100
0	70.73936	0	91.02699
0	116.6442	1.42109E-14	76.23115
0	34.10686	0	71.90482
0	26.26409	0	68.57333
0	32.5131	0	64.44917
0	26.65801	7.10543E-15	61.06771
0	31.98615	0	57.0104
0	47.14552	7.10543E-15	51.03017
0	20.90298	0	48.37871
0	40.84845	0	43.19725
0	29.41117	0	39.46656
0	34.50002	7.10543E-15	35.09037
0	38.45916	7.10543E-15	30.21198
0	80.50688	13.59602	20
0	0	18.78341	20
80.68046	0	0	29.2106
29.44625	0	0	32.57222
154.5225	0	0	50.21273
330.3475	0	0	87.92567
105.7654	0	0	100
0	0	0	100
0	0	0	100
0	0	0	100
0	0	0	100
0	117.6349	1.42109E-14	85.07848
0	84.69588	1.42109E-14	74.33514
0	28.20268	0	70.75774
0	25.59883	0	67.51063
0	30.13531	7.10543E-15	63.68809
0	22.82463	3.55271E-15	60.79287
12.67483	0	0	62.23985
0	27.84702	0	58.70757
10.74388	0	0	59.9341
0	28.03473	7.10543E-15	56.37801
0	34.58384	0	51.99118
0	7.654386	0	51.02026
0	10.04495	0	49.74609
0	56.63066	7.10543E-15	42.56272
77.76186	0	0	51.44012
236.6693	0	0	78.45863
188.6922	0	0	100
0	0	0	100
0	0	0	100
0	0	0	100
0	0	0	100
0	0	0	100
0	0	0	100
0	40.81189	0	94.82317
0	91.40779	1.42109E-14	83.22846
0	39.87403	0	78.1706
0	12.30313	3.55271E-15	76.60999
0	20.42175	0	74.01958
0	29.38046	0	70.29279
0	22.37244	7.10543E-15	67.45493
0	22.07308	0	64.65504
0	27.13074	7.10543E-15	61.21362
0	21.09981	3.55271E-15	58.53719
0	16.41134	0	56.45548
0	28.70342	0	52.81456
0	20.59845	0	50.20173
0	33.25257	0	45.98378
0	83.57403	1.42109E-14	35.38274
65.29192	0	0	42.83656
202.2062	0	0	65.92071
180.75	0	0	86.55539
117.7685	0	0	100
0	0	0	100
0	0	0	100
0	0	0	100
0	0	0	100
0	54.03621	0	93.14572
0	122.7471	0	77.57574
0	112.2391	1.42109E-14	63.33866
0	79.29169	1.42109E-14	53.28082
0	35.3572	7.10543E-15	48.7959
0	28.93497	7.10543E-15	45.12562
0	42.71744	0	39.70708
0	30.6638	0	35.8175
0	25.84129	3.55271E-15	32.53963
0	35.47496	7.10543E-15	28.03977
0	39.37952	7.10543E-15	23.04464
0	22.292	0	20.21699
0	1.710634	26.26968	20
105.3406	0	0	32.02583
0	8.718777	0	30.91989
0	83.37287	1.42109E-14	20.34437
42.29996	0	0	25.1734
229.1958	0	0	51.33871
357.3812	0	0	92.13786
68.86867	0	0	100
0	0	0	100
0	0	0	100
0	0	0	100
0	0	0	100
0	40.13188	0	94.90943
0	12.38365	2.84217E-14	93.33862
0	66.15205	0	84.94749
96.18163	0	0	95.92772
35.67124	0	0	100
0	0	0	100
0	0	0	100
0	0	0	100
0	0	0	100
0	0	0	100
0	0	0	100
0	19.84161	0	97.48317
0	28.54515	0	93.86234
0	30.61371	0	89.9791
0	29.27507	7.10543E-15	86.26568
0	123.6426	0	70.58211
0	90.8777	2.84217E-14	59.05463
103.4739	0	0	70.86736
67.49433	0	0	78.57261
187.6938	0	0	100
0	0	0	100
0	0	0	100
0	0	0	100
0	0	0	100
0	0	0	100
0	95.10695	2.84217E-14	87.93607
0	120.3307	1.42109E-14	72.67258
0	55.66518	1.42109E-14	65.61168
6.419623	0	0	66.34456
0	9.245242	0	65.17183
0	5.075465	0	64.52803
0	30.41513	3.55271E-15	60.66999
0	23.14361	3.55271E-15	57.73432
0	28.06069	3.55271E-15	54.17493
0	33.20177	3.55271E-15	49.96342
0	28.73737	3.55271E-15	46.3182
0	11.19331	1.77636E-15	44.89837
0	29.93589	3.55271E-15	41.10112
0	35.64569	7.10543E-15	36.57961
0	98.80413	1.42109E-14	24.0467
39.33713	0	0	28.53748
69.78341	0	0	36.50406
337.7054	0	0	75.05698
218.489	0	0	100
0	0	0	100
0	0	0	100
0	0	0	100
0	0	0	100
0	0	0	100
0	51.16294	0	93.51019
0	92.16541	1.42109E-14	81.81937
0	58.74961	7.10543E-15	74.36722
0	38.63889	7.10543E-15	69.46603
0	28.70472	3.55271E-15	65.82494
0	39.41287	0	60.82558
0	22.60309	0	57.95847
0	39.17774	0	52.98893
0	33.57351	0	48.73026
0	41.54002	7.10543E-15	43.46107
0	45.40676	7.10543E-15	37.70141
0	36.10323	7.10543E-15	33.12186
0	26.85644	0	29.71523
0	27.41206	3.55271E-15	26.23812
0	49.17864	85.94422	20
65.39976	0	0	27.46613
94.08278	0	0	38.20675
346.5367	0	0	77.76788
194.7429	0	0	100
0	0	0	100
0	0	0	100
0	0	0	100
0	0	0	100
0	0	0	100
0	46.38565	0	94.11617
0	138.7992	2.84217E-14	76.51003
0	109.6426	1.42109E-14	62.60231
0.05430493	0	0	62.60851
29.59402	0	0	65.98701
34.64857	0	0	69.94254
0	28.73826	7.10543E-15	66.2972
0	4.524384	0	65.7233
15.14422	0	0	67.45219
60.36708	0	0	74.34378
96.38632	0	0	85.34738
54.69794	0	0	91.59177
19.2155	0	0	93.78545
0	2.125204	0	93.51587
0	43.8761	0	87.95036
24.81878	0	0	90.78371
80.73035	0	0	100
0	0	0	100
0	0	0	100
0	0	0	100
0	0	0	100
0	0	0	100
0	0	0	100
0	0	0	100
0	0	0	100
0	0	0	100
0	0	0	100
0	0	0	100
0	0	0	100
0	0	0	100
0	0	0	100
0	9.782808	3.55271E-15	98.75909
6.775106	0	0	99.53255
0	32.90609	7.10543E-15	95.35854
0	26.35782	0	92.01515
0	35.20811	7.10543E-15	87.54915
0	25.87022	0	84.26761
0	8.344669	0	83.20912
0	44.99108	0	77.50218
34.16463	0	0	81.40247
4.491289	0	0	81.9152
158.4143	0	0	100
0	0	0	100
0	0	0	100
0	0	0	100
0	0	0	100
0	0	0	100
0	0	0	100
0	0	0	100
0	90.96609	0	88.46131
0	61.59024	1.42109E-14	80.64883
46.06856	0	0	85.90809
0	33.62741	0	81.64259
0	23.40608	3.55271E-15	78.67361
0	25.81559	3.55271E-15	75.39901
0	25.80717	3.55271E-15	72.12547
0	26.66371	0	68.74329
0	26.41512	3.55271E-15	65.39264
0	23.55097	0	62.40529
0	26.22836	3.55271E-15	59.07833
0	20.29015	7.10543E-15	56.5046
0	25.26151	0	53.30028
0	68.012	0	44.67323
79.14065	0	0	53.70803
405.4957	0	0	100
0	0	0	100
0	0	0	100
0	0	0	100
0	0	0	100
0	0	0	100
0	0	0	100
0	0	0	100
0	0	0	100
0	27.78701	0	96.47533
0	47.12125	1.42109E-14	90.49818
0	11.78351	0	89.00349
0	22.52556	3.55271E-15	86.14622
0	16.49949	3.55271E-15	84.05332
0	17.44412	0	81.84061
0	36.63432	0	77.19369
0	29.38439	3.55271E-15	73.46639
0	37.56836	0	68.701
0	35.17334	7.10543E-15	64.2394
0	26.15119	0	60.92222
92.29427	0	0	71.45867
109.6194	0	0	83.97297
0	29.68833	0	80.20712
0	8.18766	0	79.16856
182.4736	0	0	100
0	0	0	100
0	0	0	100
0	0	0	100
0	0	0	100
0	0	0	100
0	0	0	100
0	0	0	100
0	22.74807	0	97.11449
0	92.88257	0	85.33271
0	128.8741	1.42109E-14	68.98555
0	26.03884	3.55271E-15	65.68262
0	30.14574	3.55271E-15	61.85876
0	44.75619	7.10543E-15	56.18161
0	26.90833	3.55271E-15	52.7684
0	21.06166	3.55271E-15	50.09681
0	30.97165	3.55271E-15	46.16818
19.39535	0	0	48.38239
0	11.51377	0	46.92191
0	5.312127	0	46.24809
0	18.03101	3.55271E-15	43.96092
0	13.5669	3.55271E-15	42.24002
52.24801	0	0	48.20472
69.08739	0	0	56.09184
274.1398	0	0	87.38803
110.4749	0	0	100
0	0	0	100
0	0	0	100
0	0	0	100
0	0	0	100
0	0	0	100
0	0	0	100
0	118.4996	2.84217E-14	84.9688
0	89.72543	1.42109E-14	73.58748
0	77.96845	0	63.69749
0	12.78611	0	62.07562
0	19.25358	0	59.63338
0	29.9238	7.10543E-15	55.83767
0	23.21769	3.55271E-15	52.8926
0	25.73153	3.55271E-15	49.62865
0	29.43483	3.55271E-15	45.89496
0	30.58072	3.55271E-15	42.01592
3.968532	0	0	42.46898
41.63458	0	0	47.22204
47.13406	0	0	52.60293
0	16.25669	0	50.54083
0	69.52144	0	41.72231
34.51788	0	0	45.66293
258.7206	0	0	75.19883
201.9157	0	0	98.24981
15.33083	0	0	100
0	0	0	100
0	0	0	100
0	0	0	100
0	0	0	100
0	44.92099	2.84217E-14	94.30195
5.479278	0	0	94.92747
0	97.15155	1.42109E-14	82.60419
0	97.43277	1.42109E-14	70.24522
0	27.47807	3.55271E-15	66.75974
0	28.41661	3.55271E-15	63.15521
0	32.26477	3.55271E-15	59.06255
0	18.76304	3.55271E-15	56.68253
0	28.06929	3.55271E-15	53.12206
0	34.04111	7.10543E-15	48.80407
0	22.29859	3.55271E-15	45.97559
0	39.01014	7.10543E-15	41.02731
0	31.92899	0	36.97724
0	49.61092	7.10543E-15	30.68429
0	25.00185	3.55271E-15	27.51291
0	59.22857	56.32246	20
0	0	39.67408	20
248.2355	0	0	48.33892
340.6174	0	0	87.22428
111.9092	0	0	100
0	0	0	100
0	0	0	100
0	0	0	100
0	0	0	100
0	0	0	100
0	0	0	100
0	93.35864	1.42109E-14	88.15783
0	77.63023	0	78.31075
8.878176	0	0	79.32429
14.37297	0	0	80.96513
0	25.07813	3.55271E-15	77.78407
0	15.61681	0	75.80313
0	41.10509	0	70.58912
0	24.14742	0	67.52612
0	38.48799	7.10543E-15	62.64407
0	49.79255	7.10543E-15	56.32808
0	15.99516	0	54.29916
0	31.00394	0	50.36643
0	26.3166	7.10543E-15	47.02827
0	85.12997	1.42109E-14	36.22987
0	100.8435	0	23.43828
0	27.10595	98.10752	20
0	0	52.49543	20
25.62106	0	0	22.92494
17.39201	0	0	24.91043
3.441672	0	0	25.30334
0	3.870615	2.84217E-14	24.81237
0	37.84484	0	20.0119
149.7966	0	0	37.11288
71.48837	0	0	45.2741
0	77.7702	0	35.40926
0	75.22437	1.42109E-14	25.86735
0	38.90376	0	20.93256
0	7.351914	24.9866	20
0	0	28.27505	20
0	0	34.0531	20
0	0	31.15556	20
0	0	27.31912	20
0	0	34.28977	20
0	0	28.81031	20
0	0	39.55912	20
0	0	30.74354	20
0	0	31.19294	20
0	0	40.37503	20
118.2595	0	0	33.50067
227.6922	0	0	59.49433
354.8105	0	0	100
0	0	0	100
0	0	0	100
0	0	0	100
0	0	0	100
0	0	0	100
0	0	0	100
0	0	0	100
0	0	0	100
0	0	0	100
0	0	0	100
0	0	0	100
0	0	0	100
0	4.518839	0	99.4268
0	21.93195	0	96.64482
0	38.19991	7.10543E-15	91.79932
0	26.41018	0	88.44929
0	28.59478	3.55271E-15	84.82216
0	37.3152	7.10543E-15	80.08887
0	30.75394	7.10543E-15	76.18786
0	36.51515	0	71.55605
0	113.4671	0	57.16321
0	221.2926	13.20719	29.09312
32.30048	0	0	32.78059
0	69.41611	2.84217E-14	23.97543
99.41137	0	0	35.32438
84.68601	0	0	44.99225
259.3335	0	0	74.59814
222.5083	0	0	100
0	0	0	100
0	0	0	100
0	3.604127	0	99.54283
0	119.9325	1.42109E-14	84.32986
0	136.536	0	67.01082
0	36.29431	0	62.40703
0	26.34418	0	59.06537
0	37.18962	0	54.34801
0	41.18455	0	49.12392
0	27.0155	0	45.69711
0	28.06494	0	42.13718
0	24.22869	3.55271E-15	39.06387
0	34.0052	0	34.75045
0	28.06518	3.55271E-15	31.19049
0	14.47531	3.55271E-15	29.35436
0	27.22827	0	25.90056
33.26763	0	0	29.69844
41.27013	0	0	34.4099
273.9376	0	0	65.683
300.6007	0	0	100
0	0	0	100
0	0	0	100
0	0	0	100
0	0	0	100
0	0	0	100
0	0	0	100
0	158.4534	0	79.90081
0	109.9729	1.42109E-14	65.95119
0	111.8377	1.42109E-14	51.76503
0	28.82767	3.55271E-15	48.10836
0	30.07175	7.10543E-15	44.29387
0	15.51113	3.55271E-15	42.32635
0	28.67544	3.55271E-15	38.68898
0	11.17272	3.55271E-15	37.27177
0	26.89328	7.10543E-15	33.86046
0	18.82836	0	31.47216
0	18.48456	0	29.12747
0	23.68738	3.55271E-15	26.12282
0	27.06333	0	22.68994
0	17.72723	0	20.44131
0	3.479125	74.73822	20
46.74627	0	0	25.33662
259.131	0	0	54.91939
394.8848	0	0	100
0	0	0	100
0	0	0	100
0	0	0	100
0	0	0	100
0	0	0	100
0	0	0	100
0	0	0	100
0	0	0	100
0	0	0	100
0	0	0	100
0	0	0	100
0	18.67716	3.55271E-15	97.63087
0	26.4348	3.55271E-15	94.27773
0	23.54581	3.55271E-15	91.29103
0	21.74641	3.55271E-15	88.53259
0	16.08483	3.55271E-15	86.49229
0	21.82257	3.55271E-15	83.72418
0	42.13774	7.10543E-15	78.37918
0	38.97141	0	73.43581
0	22.26556	0	70.61151
0	81.95741	1.42109E-14	60.21554
39.52044	0	0	64.72725
0	16.47058	0	62.63803
127.7097	0	0	77.21754
0	88.05532	2.84217E-14	66.04808
57.14793	0	0	72.57217
0	32.67159	5.68434E-14	68.4279
102.9634	0	0	80.18236
0	73.52386	-2.84217E-14	70.85615
39.42035	0	0	75.35643
85.89853	0	0	85.16273
0	91.61926	0	73.54119
0	52.57632	0	66.87209
0	7.136755	0	65.96683
22.09885	0	0	68.48966
0	4.361774	0	67.93639
70.99213	0	0	76.04095
0	13.15602	0	74.37216
0	19.93192	3.55271E-15	71.84388
0	22.75294	0	68.95776
42.75416	0	0	73.83863
0	26.31278	7.10543E-15	70.50096
17.94831	0	0	72.54996
7.741773	0	0	73.43378
0	2.312315	0	73.14047
0	13.80791	0	71.38899
143.84	0	0	87.80997
106.7789	0	0	100
0	0	0	100
0	0	0	100
0	0	0	100
0	0	0	100
0	0	0	100
0	0	0	100
0	0	0	100
0	90.265	0	88.55025
0	105.3244	1.42109E-14	75.19027
64.44708	0	0	82.54764
142.7976	0	0	98.84962
10.07683	0	0	100
0	29.23935	0	96.29111
0	18.25416	0	93.97564
0	31.30403	3.55271E-15	90.00484
0	30.1168	3.55271E-15	86.18465
0	23.72694	3.55271E-15	83.17498
0	25.37948	3.55271E-15	79.9557
0	26.00319	3.55271E-15	76.6573
21.00145	0	0	79.05485
116.7741	0	0	92.38595
66.69549	0	0	100
0	0	0	100
0	0	0	100
0	0	0	100
0	0	0	100
0	0	0	100
0	0	0	100
0	0	0	100
0	0	0	100
0	0	0	100
0	3.5489	0	99.54984
0	30.69696	0	95.65605
0	25.09105	0	92.47335
0	24.11565	0	89.41438
0	25.67268	3.55271E-15	86.1579
0	20.41896	0	83.56783
0	23.87178	0	80.53979
0	5.811976	0	79.80257
0	5.170069	0	79.14677
0.9363864	0	0	79.25366
17.77161	0	0	81.28249
86.31683	0	0	91.13654
76.63994	0	0	99.88587
0.9997174	0	0	100
0	0	0	100
0	0	0	100
0	0	0	100
0	0	0	100
0	0	0	100
0	0	0	100
0	0	0	100
0	0	0	100
0	0	0	100
0	0	0	100
0	33.00374	0	95.81361
0	12.19674	0	94.2665
0	14.68766	0	92.40343
0	27.76859	7.10543E-15	88.8811
18.21777	0	0	90.96086
14.27897	0	0	92.59097
36.06115	0	0	96.70776
4.782164	0	0	97.2537
0	19.0553	0	94.83661
0	20.98265	-3.55271E-15	92.17504
45.96936	0	0	97.42297
0	1.35921	0	97.25056
7.066927	0	0	98.05733
17.01684	0	0	100
0	0	0	100
0	0	0	100
0	0	0	100
0	0	0	100
0	0	0	100
0	0	0	100
0	0	0	100
0	0	0	100
0	0	0	100
0	0	0	100
0	12.95161	0	98.35714
3.359954	0	0	98.74072
1.560553	0	0	98.91887
0	23.43599	0	95.94611
0	30.99706	3.55271E-15	92.01426
0	19.53362	3.55271E-15	89.53649
0	39.68885	0	84.50212
0	21.1525	0	81.81901
0	27.7865	0	78.2944
0	41.72661	7.10543E-15	73.00155
0	31.28827	0	69.03276
0	24.67468	0	65.90287
0	18.48278	0	63.5584
0	0.4441396	0	63.50207
46.55162	0	0	68.81647
273.153	0	0	100
0	0	0	100
0	0	0	100
0	0	0	100
0	0	0	100
0	0	0	100
0	0	0	100
0	88.52166	0	88.77138
0	128.2979	0	72.49731
0	178.0327	2.84217E-14	49.91456
0	102.6009	1.42109E-14	36.90005
0	41.50166	7.10543E-15	31.63573
0	40.12011	0	26.54665
0	41.8816	7.10543E-15	21.23414
0	9.729402	22.85685	20
0	0	25.64341	20
0	0	24.70788	20
0	0	18.25567	20
0	0	24.64974	20
0	0	21.94175	20
0	0	3.35415	20
74.44718	0	0	28.499
202.2575	0	0	51.589
277.4446	0	0	83.26247
146.6128	0	0	100
0	0	0	100
0	0	0	100
0	0	0	100
0	0	0	100
0	0	0	100
0	0	0	100
0	0	0	100
0	0	0	100
0	85.0142	0	89.21629
0	79.60878	1.42109E-14	79.11823
0	17.83341	0	76.85613
0	18.96968	0	74.44991
0	24.38288	3.55271E-15	71.35703
0	22.30198	0	68.52811
0	22.99399	3.55271E-15	65.61142
0	22.75214	3.55271E-15	62.7254
0	28.19289	3.55271E-15	59.14925
0	37.60249	0	54.37952
0	30.89271	3.55271E-15	50.4609
0	21.0599	3.55271E-15	47.78954
0	41.15793	0	42.56882
0	98.4638	0	30.07908
0	79.45914	77.78598	20
0	0	86.42884	20
0	0	35.7921	20
0	0	63.1239	20
0	0	148.9256	20
0	0	46.73713	20
0	0	81.44849	20
0	0	113.2145	20
0	0	48.29602	20
0	0	43.74675	20
0	0	146.8828	20
0	0	89.54734	20
31.23181	0	0	23.56547
80.94467	0	0	32.80622
136.6992	0	0	48.412
97.58889	0	0	59.55288
28.59485	0	0	62.81731
90.92929	0	0	73.19793
114.716	0	0	86.29407
120.0574	0	0	100
0	0	0	100
0	0	0	100
0	0	0	100
0	70.40356	1.42109E-14	91.06959
0	161.4499	2.84217E-14	70.59032
0	266.6956	0.8060762	36.76104
0	64.26604	2.84217E-14	28.60915
25.13804	0	0	31.47895
34.17638	0	0	35.38057
0	57.93547	0	28.03169
77.3306	0	0	36.85986
94.74453	0	0	47.67603
22.48944	0	0	50.24345
119.3613	0	0	63.86991
0	38.09436	0	59.0378
0	45.59602	0	53.25412
22.73903	0	0	55.85004
0	15.96561	0	53.82487
22.51168	0	0	56.39483
0	2.031593	0	56.13713
0	32.22707	7.10543E-15	52.04926
0	20.06607	0	49.50396
0	29.74703	3.55271E-15	45.73066
0	33.11337	7.10543E-15	41.53036
0	42.06412	0	36.1947
0	13.40814	3.55271E-15	34.49393
0	21.38146	3.55271E-15	31.78177
11.30302	0	0	33.07214
180.0292	0	0	53.62453
318.4211	0	0	89.97594
87.80608	0	0	100
0	0	0	100
0	0	0	100
0	0	0	100
0	0	0	100
0	0	0	100
0	0	0	100
0	0	0	100
0	29.71183	0	96.23117
0	21.10989	0	93.55347
0	21.60079	0	90.81349
3.760598	0	0	91.24281
76.70885	0	0	100
0	0	0	100
0	0	0	100
0	0	0	100
0	0	0	100
0	8.733259	0	98.89222
0	7.544897	0	97.93518
0	22.98367	0	95.01979
0	4.033006	0	94.50822
33.12541	0	0	98.28986
0	50.50923	0	91.88297
71.10133	0	0	100
0	0	0	100
0	0	0	100
0	0	0	100
0	0	0	100
0	0	0	100
0	0	0	100
0	0	0	100
0	0	0	100
0	54.81288	0	93.0472
0	56.4367	1.42109E-14	85.88844
25.11266	0	0	88.75533
98.49798	0	0	100
0	0	0	100
0	18.61645	3.55271E-15	97.63858
0	25.16313	7.10543E-15	94.44673
0	36.51235	0	89.81529
0	16.69333	0	87.69781
0	37.66115	0	82.92064
0	33.98891	7.10543E-15	78.60928
0	36.56145	7.10543E-15	73.9716
0	38.02442	0	69.14836
0	4.239572	0	68.61059
38.56546	0	0	73.01328
200.3192	0	0	95.882
36.07172	0	0	100
0	0	0	100
0	0	0	100
0	0	0	100
0	0	0	100
0	0	0	100
0	0	0	100
0	99.86726	0	87.33224
0	84.79667	0	76.57612
0	105.8037	0	63.15534
0	34.57861	0	58.76918
0	35.59918	7.10543E-15	54.25356
0	24.09418	0	51.19731
0	35.44915	7.10543E-15	46.70073
0	32.26789	0	42.60767
0	26.61197	3.55271E-15	39.23205
0	21.43777	0	36.51276
0	27.91244	3.55271E-15	32.97217
0	35.26576	7.10543E-15	28.49885
0	39.87357	0	23.44105
0	27.12776	11.31132	20
58.12494	0	0	26.63563
30.40998	0	0	30.10727
186.9332	0	0	51.44784
361.712	0	0	92.74139
63.582	0	0	100
0	0	0	100
0	0	0	100
0	0	0	100
0	0	0	100
0	0	0	100
0	5.609764	0	99.28842
0	170.7864	2.84217E-14	77.62486
0	113.2991	1.42109E-14	63.25331
0	39.43911	7.10543E-15	58.25062
0	36.91093	7.10543E-15	53.56861
0	34.42234	0	49.20228
0	34.20727	7.10543E-15	44.86322
0	38.0897	0	40.0317
0	36.81415	0	35.36197
0	38.52863	0	30.47476
0	43.88459	0	24.90818
0	33.9815	7.10543E-15	20.59776
0	4.712471	23.90482	20
0	0	42.38484	20
77.45473	0	0	28.84234
147.2003	0	0	45.64694
240.0925	0	0	73.05624
236.0146	0	0	100
0	0	0	100
0	0	0	100
0	0	0	100
0	0	0	100
0	0	0	100
0	0	0	100
0	35.65503	0	95.4773
0	184.2635	2.84217E-14	72.10422
0	67.3649	7.10543E-15	63.55925
0	35.70608	0	59.03007
0	36.36712	7.10543E-15	54.41705
0	39.06717	0	49.46153
0	33.43557	3.55271E-15	45.22036
0	26.36732	3.55271E-15	41.87577
0	33.02347	7.10543E-15	37.68688
0	12.63141	0	36.08463
0	29.37635	3.55271E-15	32.35836
0	17.29609	0	30.16442
0	30.20617	7.10543E-15	26.33289
0	15.69306	0	24.34229
59.48237	0	0	31.13288
110.5089	0	0	43.74873
336.7101	0	0	82.18803
156.0244	0	0	100
0	0	0	100
0	0	0	100
0	0	0	100
0	0	0	100
0	0	0	100
0	0	0	100
0	0	0	100
0	142.4208	0	81.93449
0	52.93106	1.42109E-14	75.2204
0	23.80877	3.55271E-15	72.20035
0	22.23554	0	69.37986
0	14.54334	3.55271E-15	67.5351
10.98299	0	0	68.78893
17.69432	0	0	70.80894
3.410635	0	0	71.1983
34.77581	0	0	75.16836
0	15.44501	0	73.20922
0	24.19158	0	70.14061
40.62574	0	0	74.7785
51.60585	0	0	80.6699
72.72778	0	0	88.97261
83.23703	0	0	98.47507
13.3577	0	0	100
0	0	0	100
0	0	0	100
0	0	0	100
0	0	0	100
0	0	0	100
0	0	0	100
0	0	0	100
0	46.37632	2.84217E-14	94.11735
0	124.2759	1.42109E-14	78.35344
0	69.74275	0	69.50685
0	25.13506	3.55271E-15	66.31857
0	12.37629	0	64.74869
0	31.82492	7.10543E-15	60.71182
0	30.69462	3.55271E-15	56.81833
0	25.60603	3.55271E-15	53.57031
0	12.08167	1.77636E-15	52.0378
0	36.53554	7.10543E-15	47.40341
0	38.76866	0	42.48576
0	29.58953	0	38.73244
0	31.05173	3.55271E-15	34.79366
0	45.39721	7.10543E-15	29.0352
40.98434	0	0	33.71403
137.0336	0	0	49.35798
349.0616	0	0	89.20734
94.53855	0	0	100
0	0	0	100
0	0	0	100
0	0	0	100
0	0	0	100
0	0	0	100
0	0	0	100
0	0	0	100
0	125.8698	2.84217E-14	84.03392
0	67.33224	0	75.4931
1.193154	0	0	75.6293
0	23.53798	0	72.64361
65.58992	0	0	80.13145
22.88802	0	0	82.74437
0	26.28931	0	79.40968
0	33.00287	3.55271E-15	75.2234
0	28.94321	0	71.55206
0	21.78026	0	68.78932
0	35.20298	-7.10543E-15	64.32397
0	28.51947	3.55271E-15	60.70638
0	33.2406	3.55271E-15	56.48994
26.44572	0	0	59.50903
96.09472	0	0	70.47934
135.3667	0	0	85.93299
123.2203	0	0	100
0	0	0	100
0	0	0	100
0	0	0	100
0	0	0	100
0	0	0	100
0	0	0	100
0	0	0	100
0	108.2535	1.42109E-14	86.26848
0	102.6399	1.42109E-14	73.24902
0	34.2718	0	68.90177
0	37.07976	7.10543E-15	64.19836
0	41.05958	7.10543E-15	58.99011
0	42.65205	7.10543E-15	53.57986
0	33.10888	3.55271E-15	49.38013
0	27.60006	3.55271E-15	45.87918
0	33.51948	7.10543E-15	41.62737
0	39.21145	7.10543E-15	36.65355
0	35.93293	0	32.0956
0	33.27053	3.55271E-15	27.87536
0	41.34318	7.10543E-15	22.63115
0	20.74284	57.30386	20
0	0	118.9876	20
14.10903	0	0	21.61071
148.8066	0	0	38.59867
416.2454	0	0	86.11784
112.8824	0	0	99.00465
0	98.34404	0	86.53011
0	91.35557	2.84217E-14	74.94202
9.251236	0	0	75.99815
0	49.02514	2.84217E-14	69.7795
0	0.2697916	0	69.74529
0	177.9685	2.84217E-14	47.17068
0	97.85252	1.42109E-14	34.75848
0	27.86346	0	31.22411
0	0.9974762	0	31.09759
9.661832	0	0	32.2006
1.181751	0	0	32.33551
22.7219	0	0	34.92947
0	25.79816	-3.55271E-15	31.65708
0	20.07907	3.55271E-15	29.11013
0	31.04811	3.55271E-15	25.1718
0	40.77225	0.1269016	20
0	0	19.96566	20
0	0	28.25082	20
0	0	16.40607	20
68.88811	0	0	27.86436
364.869	0	0	69.51833
241.9486	0	0	97.13953
25.05635	0	0	100
0	0	23.96026	100
0	0	0	100
0	0	0	100
0	0	0	100
0	38.70147	0	95.09087
0	10.55081	0	93.75255
0	89.87839	1.42109E-14	82.35183
0	81.20008	1.42109E-14	72.05192
0	26.46357	3.55271E-15	68.69512
0	24.48745	3.55271E-15	65.58899
0	22.56233	3.55271E-15	62.72704
0	23.11235	0	59.79533
0	20.89484	0	57.14491
0	34.46905	7.10543E-15	52.77265
0	24.23071	3.55271E-15	49.69908
0	12.27733	0	48.14175
0	37.09446	0	43.43646
0	28.69995	3.55271E-15	39.79599
0	39.30211	0	34.81067
0	4.227106	0	34.27448
0	75.63636	0	24.68031
81.41811	0	0	33.97511
328.9027	0	15.06484	71.52312
249.444	0	0	100
0	0	0	100
0	0	0	100
0	0	0	100
0	0	0	100
0	0	0	100
0	34.34799	2.84217E-14	95.6431
0	173.2284	2.84217E-14	73.66975
0	172.8746	0	51.74129
0	42.81543	1.42109E-14	46.31033
0	10.11307	0	45.02753
0	33.65766	0	40.75819
0	10.86968	0	39.37941
0	7.217825	0	38.46386
0	19.51618	0	35.98831
0	34.20687	0	31.6493
0	30.9369	3.55271E-15	27.72508
0	24.75616	3.55271E-15	24.58486
0	24.33437	3.55271E-15	21.49814
0	11.81072	13.43688	20
29.39096	0	0	23.35531
116.8834	0	0	36.69889
254.3624	0	0	65.73727
300.1253	0	24.80652	100
0	0	0	100
0	0	0	100
0	0	0	100
0	0	0	100
0	0	0	100
0	0	0	100
0	40.1931	0	94.90166
0	155.0779	0	75.23065
0	115.062	1.42109E-14	60.6355
0	18.38253	0	58.30375
0	37.71262	7.10543E-15	53.52006
0	29.50003	3.55271E-15	49.7781
0	26.29152	3.55271E-15	46.44312
0	29.83804	3.55271E-15	42.65828
0	16.34663	3.55271E-15	40.58478
0	41.5909	7.10543E-15	35.30914
0	33.37662	7.10543E-15	31.07545
0	21.53643	3.55271E-15	28.34364
0	6.43688	1.77636E-15	27.52714
0	23.12436	0	24.59391
14.60956	0	0	26.26176
173.707	0	0	46.0924
202.1643	0	0	69.17177
270.0407	0	0	100
0	0	0	100
0	0	0	100
0	0	0	100
0	0	0	100
0	0	0	100
0	0	0	100
0	0	0	100
0	94.66378	0	87.99228
0	21.5263	0	85.26175
0	1.240528	0	85.10439
0	20.45586	3.55271E-15	82.50965
0	10.05513	0	81.2342
0	11.93124	0	79.72076
0	32.15837	7.10543E-15	75.6416
0	16.95328	3.55271E-15	73.49115
0	9.140243	0	72.33174
0	7.745454	0	71.34927
0	24.23077	0	68.27569
0	26.34407	3.55271E-15	64.93404
0	6.696159	0	64.08466
107.5766	0	0	76.36577
201.8465	0	0	99.40885
5.178193	0	0	100
0	0	0	100
0	0	0	100
0	0	0	100
0	0	0	100
0	0	0	100
0	0	0	100
0	0	0	100
0	0	0	100
0	79.46545	1.42109E-14	89.92012
0	79.67421	1.42109E-14	79.81377
0	24.83139	3.55271E-15	76.664
0	36.24079	0	72.067
0	30.23768	0	68.23148
0	40.92263	0	63.0406
0	36.03382	0	58.46986
0	31.74043	0	54.44371
0	23.00727	0	51.52533
0	40.87523	0	46.34047
0	26.27497	0	43.00759
0	37.17179	7.10543E-15	38.2925
0	26.91167	3.55271E-15	34.87886
67.20966	0	0	42.55161
68.55121	0	0	50.37751
330.7255	0	0	88.13361
103.944	0	0	100
0	0	0	100
0	0	0	100
0	0	0	100
0	0	0	100
0	0	0	100
0	0	0	100
0	29.92371	0	96.2043
0	86.44667	1.42109E-14	85.23888
0	64.43565	1.42109E-14	77.06548
0	24.09924	0	74.00858
0	33.6611	0	69.73881
7.939966	0	0	70.64524
4.250648	0	0	71.1305
0	8.383839	0	70.06705
0	15.80101	0	68.06275
0	14.90943	0	66.17155
0	32.23801	0	62.08229
0	14.00723	0	60.30552
0	27.51889	0	56.81486
24.99059	0	0	59.66782
65.43186	0	0	67.13762
111.217	0	0	79.83431
176.6419	0	0	100
0	0	0	100
0	0	0	100
0	0	0	100
0	0	0	100
0	0	0	100
0	0	0	100
0	0	0	100
0	0	0	100
0	0	0	100
0	0	0	100
0	0	0	100
0	0	0	100
0	36.23848	0	95.40329
0	19.92944	3.55271E-15	92.87532
0	25.21809	7.10543E-15	89.67651
0	30.13318	7.10543E-15	85.85423
0	29.99858	3.55271E-15	82.04903
0	23.13382	3.55271E-15	79.1146
0	3.600857	0	78.65784
0	12.18542	3.55271E-15	77.11217
0	8.567828	0	76.02538
21.99788	0	0	78.53669
142.4567	0	0	94.79975
45.55174	0	0	100
0	0	0	100
0	0	0	100
0	0	0	100
0	0	0	100
0	0	0	100
0	0	0	100
0	0	0	100
0	0	0	100
0	0	0	100
0	0	0	100
0	0	0	100
0	0	0	100
0	0	0	100
0	0	0	100
0	0	0	100
0	0	0	100
0	0	0	100
0	0	0	100
0	0	0	100
0	10.86077	0	98.62235
12.06752	0	0	100
0	0	0	100
0	0	0	100
0	0	0	100
0	0	0	100
0	0	0	100
0	0	0	100
0	0	0	100
0	0	0	100
0	0	0	100
0	0	0	100
0	0	0	100
0	46.10649	0	94.15157
42.84527	0	0	99.04285
0	6.563394	0	98.21031
15.67682	0	0	100
0	0	0	100
0	0	0	100
0	0	0	100
0	0	0	100
0	0	0	100
0	16.93322	-3.55271E-15	97.85209
18.81469	0	0	100
0	0	0	100
0	4.269992	0	99.45837
0	11.72029	0	97.97169
0	69.71706	2.84217E-14	89.12836
0	116.3548	2.84217E-14	74.36922
75.93578	0	0	83.03815
19.46525	0	0	85.26034
69.43681	0	0	93.18734
0	36.47238	2.84217E-14	88.56097
0	62.91555	0	80.58038
0	81.24015	2.84217E-14	70.27539
0	129.6192	0	53.83371
0	88.08129	2.84217E-14	42.66095
0	48.87428	2.84217E-14	36.46144
0	109.0095	0	22.63402
0	20.76547	13.23433	20
0	0	32.81451	20
0	0	42.07086	20
0	0	37.28259	20
0	0	28.9634	20
0	0	22.76402	20
0	0	31.8597	20
0	0	33.13567	20
0	0	28.01834	20
0	0	30.02488	20
0	0	22.28173	20
0	0	78.6426	20
0	0	211.7306	20
0	0	73.23949	20
0	0	25.01315	20
0	0	48.4479	20
0	0	76.32288	20
16.93793	0	4.359868	21.93366
0	15.24414	44.84077	20
108.4291	0	0	32.37842
0	57.03058	0	25.14431
0.2329064	0	0	25.1709
0	40.7652	28.38914	20
0	0	94.62326	20
0	0	7.385787	20
0	0	23.2823	20
0	0	32.30929	20
0	0	21.89726	20
0	0	29.22304	20
0	0	28.28667	20
27.92701	0	0	23.18819
0	17.06919	3.55271E-15	21.02303
8.375291	0	0	21.97916
0	15.60288	11.63983	20
0	0	36.61783	20
0	0	50.12564	20
33.35843	0	0	23.80825
207.202	0	0	47.46272
172.5972	0	0	67.16666
287.6046	0	0	100
0	0	0	100
0	0	0	100
0	0	0	100
0	0	0	100
0	0	0	100
0	21.17818	1.42109E-14	97.31363
23.53131	0	0	100
0	30.72795	0	96.10228
0	32.89837	7.10543E-15	91.92925
0	25.02808	3.55271E-15	88.75454
0	18.02993	0	86.46751
118.5381	0	0	100
0	0	0	100
0	0	0	100
0	0	0	100
0	0	0	100
0	33.61406	7.10543E-15	95.73619
0	24.82643	0	92.58706
0	27.4826	0	89.101
0	29.50175	0	85.35882
0	12.24162	0	83.80602
141.8516	0	0	100
0	0	0	100
0	0	0	100
0	0	0	100
0	0	0	100
0	0	0	100
0	0	0	100
0	0	0	100
0	0	0	100
0	84.17149	0	89.32318
0	74.97182	1.42109E-14	79.81331
0	21.55236	0	77.07948
0	11.93734	0	75.56527
31.71116	0	0	79.18546
0	10.66549	0	77.83259
5.966971	0	0	78.51379
0	5.394865	0	77.82947
0	7.238211	0	76.91133
0	29.81608	7.10543E-15	73.12928
0	27.53037	3.55271E-15	69.63716
25.1792	0	0	72.51165
0	29.52741	7.10543E-15	68.76622
0	13.0872	0	67.10616
0	103.7116	0	53.95076
259.1362	0	0	83.53411
144.2334	0	0	100
0	0	0	100
0	0	0	100
0	0	0	100
0	0	0	100
0	0	0	100
0	0	0	100
0	0	0	100
0	4.528182	1.42109E-14	99.42562
0	115.156	1.42109E-14	84.81853
0	30.04492	0	81.00746
0	27.08658	3.55271E-15	77.57163
0	26.65354	0	74.19073
0	31.22516	3.55271E-15	70.22995
0	26.41992	0	66.87869
0	11.24481	0	65.45233
85.97775	0	0	75.26767
0	15.19529	3.55271E-15	73.34021
0	29.52497	3.55271E-15	69.59509
0	19.39069	3.55271E-15	67.13545
0	14.23524	0	65.32977
0	44.77568	0	59.65015
0	5.399842	0	58.96521
271.597	0	0	89.9711
87.84839	0	0	100
0	0	0	100
0	0	0	100
0	0	0	100
0	0	0	100
0	0	0	100
0	0	0	100
0	22.17591	0	97.18707
0	111.0222	2.84217E-14	83.10435
0	115.8259	1.42109E-14	68.41229
0	17.29012	0	66.21911
0	41.62622	7.10543E-15	60.93899
0	37.05404	0	56.23883
0	21.74842	3.55271E-15	53.48013
0	34.92766	7.10543E-15	49.0497
0	45.82886	7.10543E-15	43.23649
0	22.70703	0	40.35619
0	9.231121	0	39.18526
8.311234	0	0	40.13408
28.46107	0	0	43.38324
0.802636	0	0	43.47487
70.47755	0	0	51.52069
291.4711	0	0	84.79544
133.1847	0	0	100
0	0	0	100
0	0	0	100
0	0	0	100
0	0	0	100
0	0	0	100
0	0	0	100
0	0	0	100
0	0	0	100
0	0	0	100
0	15.06146	0	98.08952
16.73495	0	0	100
0	0	0	100
0	0	0	100
0	0	0	100
0	0	0	100
0	0	0	100
0	0	0	100
0	0	0	100
0	0	0	100
0	0	0	100
0	0	0	100
0	0	0	100
0	0	0	100
0	0	0	100
0	0	0	100
0	0	0	100
0	0	0	100
0	0	0	100
0	0	0	100
0	0	0	100
0	0	0	100
0	0	0	100
0	77.24406	0	90.2019
0	20.13994	7.10543E-15	87.64722
0	11.24451	3.55271E-15	86.22091
0	13.13564	3.55271E-15	84.5547
0	26.17965	3.55271E-15	81.23392
0	30.15391	0	77.40901
0	9.784922	0	76.16784
0	35.37518	7.10543E-15	71.68063
0	46.01976	0	65.84321
0	30.00632	0	62.03703
0	38.86491	7.10543E-15	57.10717
0	23.78771	0	54.08979
0	30.69291	3.55271E-15	50.19652
28.36641	0	0	53.43487
36.99218	0	0.2766777	57.65795
174.5482	0	0	77.58463
196.3481	0	0	100
0	0	0	100
0	0	0	100
0	0	0	100
0	0	0	100
0	0	0	100
0	0	0	100
0	0	0	100
0	0	0	100
0	16.01883	0	97.96808
0	27.43413	0	94.48817
0	26.31616	3.55271E-15	91.15006
0	10.36708	0	89.83504
0	26.9088	3.55271E-15	86.42177
0	26.36437	3.55271E-15	83.07755
0	39.51814	7.10543E-15	78.06483
0	38.67375	7.10543E-15	73.15922
0	29.58793	3.55271E-15	69.40611
0	15.96782	0	67.38065
0	37.34174	0	62.644
0	29.06489	0	58.95724
36.39407	0	0	63.11204
168.6833	0	0	82.36916
154.4378	0	0	100
0	0	0	100
0	0	0	100
0	0	0	100
0	0	0	100
0	0	0	100
0	0	0	100
0	0	0	100
0	0	0	100
0	78.82784	0	90.001
0	70.18941	0	81.09776
0	31.25043	7.10543E-15	77.13376
40.63818	0	0	81.77307
159.6593	0	0	100
0	0	0	100
0	0	0	100
0	0	0	100
0	0	0	100
0	0	0	100
0	0	0	100
0	0	0	100
0	0	0	100
0	0	0	100
0	0	0	100
0	0	0	100
0	0	0	100
0	0	0	100
0	0	0	100
0	0	0	100
0	0	0	100
0	0	0	100
0	0	0	100
0	0	0	100
0	0	0	100
0	18.46783	0	97.65743
0	3.695338	0	97.18869
24.62574	0	0	100
0	0	0	100
0	0	0	100
0	0	0	100
0	0	0	100
0	23.39384	3.55271E-15	97.03259
0	33.56264	0	92.7753
0	15.59081	3.55271E-15	90.79766
0	14.50273	3.55271E-15	88.95805
1.671128	0	0	89.14883
95.05112	0	0	100
0	0	0	100
0	0	0	100
0	0	0	100
0	0	0	100
0	0	0	100
0	0	0	100
0	0	0	100
0	0	0	100
0	0	0	100
0	0	0	100
0	86.57018	0	89.01891
0	119.145	1.42109E-14	73.90585
0	33.806	7.10543E-15	69.61769
0	36.96266	7.10543E-15	64.92912
0	39.32346	7.10543E-15	59.9411
0	23.40281	0	56.97255
0	16.47965	0	54.88217
0	36.00036	7.10543E-15	50.31567
0	16.27805	3.55271E-15	48.25086
5.70774	0	0	48.90247
0	21.44325	-3.55271E-15	46.18247
0	28.63934	3.55271E-15	42.54969
0	22.48012	0	39.69817
0	25.12395	0	36.5113
0	53.39118	2.84217E-14	29.73884
179.9567	0	0	50.28296
307.0002	0	0	85.33054
128.4976	0	0	100
0	0	0	100
0	0	0	100
0	0	0	100
0	0	0	100
0	0	0	100
0	0	0	100
0	57.82899	1.42109E-14	92.66462
0	35.70101	-7.10543E-15	88.13609
0	7.442497	1.77636E-15	87.19204
0	19.58804	3.55271E-15	84.70737
0	12.0016	0	83.18502
0	33.5507	7.10543E-15	78.92924
0	40.44199	0	73.79934
0	31.2495	3.55271E-15	69.83546
0	42.57353	7.10543E-15	64.43518
0	46.74846	7.10543E-15	58.50533
0	28.36744	0	54.90703
0	33.01548	0	50.71915
0	24.99018	7.10543E-15	47.54924
11.51837	0	0	48.8642
40.23949	0	0	53.458
65.43257	0	0	60.92787
210.6367	0	0	84.97445
131.6167	0	0	100
0	0	0	100
0	0	0	100
0	0	0	100
0	0	0	100
0	0	0	100
0	0	0	100
0	70.78146	0	91.02165
0	61.13138	1.42109E-14	83.26738
0	13.3555	0	81.57329
0	21.66204	0	78.82555
0	22.27943	3.55271E-15	75.99949
0	18.91531	0	73.60016
0	16.77375	0	71.47247
0	16.34934	0	69.39862
0	17.44402	3.55271E-15	67.18592
0	31.75413	7.10543E-15	63.15803
0	23.38878	7.10543E-15	60.19126
34.8801	0	0	64.17322
0	5.775269	0	63.44065
0	78.14622	0	53.52811
0	103.3702	2.84217E-14	40.41602
0	91.56819	2.84217E-14	28.80095
12.36093	0	0	30.2121
80.06806	0	0	39.35278
54.07338	0	0	45.52588
9.462676	0	0	46.60615
0	154.6669	2.84217E-14	26.98727
0	55.08468	51.78434	20
0	0	83.6545	20
0	0	54.45455	20
0	0	74.7591	20
0	0	99.73603	20
0	0	30.46298	20
0	0	25.36593	20
0	0	19.30319	20
0	0	21.56337	20
0	0	24.89782	20
0	0	38.35993	20
0	0	35.90638	20
0	0	27.9641	20
0	0	23.45888	20
0	0	37.67339	20
0	0	29.41606	20
26.76593	0	0	23.05564
94.28116	0	0	33.81891
394.6523	0	0	78.87297
185.0628	0	0	100
0	0	0	100
0	0	0	100
0	0	0	100
0	0	0	100
0	0	0	100
0	10.65607	0	98.64832
0	25.72282	0	95.38548
0	103.6195	0	82.24176
0	28.61329	0	78.61228
63.34779	0	0	85.84415
84.71498	0	0	95.51534
2.35581	0	0	95.78428
14.11887	0	0	97.39611
0	32.48201	7.10543E-15	93.2759
0	34.14952	7.10543E-15	88.94417
0	26.25003	3.55271E-15	85.61446
0	36.92526	0	80.93063
0	42.03997	7.10543E-15	75.59803
0	35.05838	7.10543E-15	71.15102
0	43.29429	7.10543E-15	65.65931
0	6.233781	0	64.86858
75.67273	0	0	73.50748
232.0619	0	0	100
0	0	0	100
0	0	0	100
0	0	0	100
0	0	0	100
0	0	0	100
0	0	0	100
0	0	0	100
0	0	0	100
0	47.47012	0	93.97861
0	74.57349	0	84.51926
0	29.43775	7.10543E-15	80.78519
0	18.25452	0	78.46968
59.49898	0	0	85.26217
129.0964	0	0	100
0	0	0	100
0	0	0	100
0	0	0	100
0	0	0	100
0	0	0	100
0	0	0	100
0	0	0	100
0	0	0	100
0	0	0	100
0	0	0	100
0	0	0	100
0	0	0	100
0	0	0	100
0	0	0	100
0	0	0	100
0	0	0	100
0	0	0	100
0	0	0	100
0	33.758	1.42109E-14	95.71793
0	36.21159	0	91.12463
1.291557	0	0	91.27208
0	18.884	0	88.87672
0	13.31417	0	87.18787
0	29.06705	3.55271E-15	83.50083
0	26.83957	7.10543E-15	80.09634
0	11.31567	0	78.661
0	33.04217	7.10543E-15	74.46973
0	36.21505	0	69.87599
0	28.84672	3.55271E-15	66.2169
0	34.42356	7.10543E-15	61.85041
0	39.36907	0	56.85659
0	1.747072	0	56.63499
79.02617	0	0	65.65672
139.938	0	0	81.63225
160.8928	0	0	100
0	0	0	100
0	0	0	100
0	0	0	100
0	0	0	100
0	0	0	100
0	0	0	100
0	0	0	100
0	131.4478	2.84217E-14	83.32637
0	96.1993	0	71.12387
92.43776	0	0	81.6767
138.0375	0	0	97.43525
22.46597	0	0	100
0	0	0	100
0	30.19146	0	96.17033
0	38.7713	7.10543E-15	91.25235
0	28.5945	3.55271E-15	87.62525
0	25.65273	0	84.3713
0	10.75597	0	83.00695
114.869	0	0	96.12056
33.98204	0	0	100
0	0	0	100
0	0	0	100
0	0	0	100
0	0	0	100
0	0	0	100
0	0	0	100
0	0	0	100
0	0	0	100
0	0	0	100
0	0	0	100
0	0	0	100
0	0	0	100
0	43.41802	0	94.4926
0	18.69588	0	92.1211
0	21.87736	0	89.34605
0	38.23128	7.10543E-15	84.49656
0	42.83786	7.10543E-15	79.06274
0	28.87524	3.55271E-15	75.40004
0	38.88623	7.10543E-15	70.46748
0	35.77297	7.10543E-15	65.92982
0	36.97371	7.10543E-15	61.23985
0	19.08714	0	58.81872
0	26.94692	0	55.40061
0	38.68126	0	50.49405
0	27.4321	0	47.01439
97.4129	0	0	58.13519
151.7981	0	0	75.46467
214.9179	0	5.271647	100
0	0	0	100
0	0	0.1776195	100
0	0	0	100
0	0	0	100
0	0	0	100
0	0	0	100
0	42.53054	0	94.60517
0	83.42935	0	84.02249
0	92.7104	2.84217E-14	72.26254
0	19.66702	0	69.76786
0	27.5784	0	66.26965
0	26.89127	3.55271E-15	62.8586
0	24.78328	3.55271E-15	59.71494
0	15.86226	3.55271E-15	57.70287
0	15.60935	0	55.72289
0	10.51936	0	54.38855
8.977278	0	0	55.41341
0	6.408627	0	54.6005
1.263009	0	0	54.74469
0	24.66504	3.55271E-15	51.61602
18.23578	0	0	53.69785
138.4586	0	0	69.50448
32.93243	0	0	73.26409
165.5227	0	0	92.16039
68.67126	0	0	100
0	0	0	100
0	0	0	100
0	0	0	100
0	0	0	100
0	0	0	100
0	0	0	100
0	61.70212	1.42109E-14	92.17333
0	99.18356	1.42109E-14	79.59229
0	27.24483	0	76.13639
0	28.32887	0	72.54299
0	26.76712	0	69.14768
0	30.11411	0	65.32783
0	33.20849	7.10543E-15	61.11547
0	24.93225	3.55271E-15	57.95291
0	13.83716	0	56.19772
0	29.33139	3.55271E-15	52.47715
5.605871	0	0	53.11713
22.13479	0	0	55.64407
0	7.282786	0	54.72027
110.9604	0	0	67.38766
179.5092	0	0	87.88069
106.1594	0	0	100
0	0	0	100
0	0	0	100
0	0	0	100
0	0	0	100
0	0	0	100
0	0	0	100
0	0	0	100
0	0	0	100
0	0	0	100
0	92.07732	0	88.32036
26.43696	0	0	91.33844
75.87117	0	0	100
0	0	0	100
0	0	0	100
0	0	0	100
0	37.82187	7.10543E-15	95.20245
0	31.68651	0	91.18314
0	35.85328	7.10543E-15	86.63529
0	35.94653	0	82.07561
22.58805	0	0	84.6543
0	20.11875	0	82.10232
[truncated: 6,761 more rows]
