# Supplementary material for: Comparative techno-economic optimization of microgrid configurations using hybrid battery–hydrogen storage: NEOM case study, Saudi Arabia
Source: PLoS One. 2025 Sep 5;20(9):e0326050. doi: 10.1371/journal.pone.0326050 (PMC12413001; doi:10.1371/journal.pone.0326050)
Supplement: S3 Table — (CSV) [file pone.0326050.s003.csv]

Time		Generic flat plate PV Power Output	Generic 1 kW Power Output	AC Primary Load	Fuel Cell Power Output	Excess Electrical Production	Unmet Electrical Load	Total Renewable Power Output	Generic 1kWh Li-Ion Charge Power	Generic 1kWh Li-Ion Discharge Power	Generic 1kWh Li-Ion State of Charge	Electrolyzer Output
1		0	4.972255	31.71605	28.15136	0	3.55271E-15	4.972255	0	0	100	0
2		0	5.948016	36.60165	32.26699	0	7.10543E-15	5.948016	0	0	100	0
3		0	3.324905	30.70249	28.81851	0	3.55271E-15	3.324905	0	0	100	0
4		0	0	32.99255	29.81076	0	0	0	0	4.91824	99.17841	0
5		0	0	22.54974	0	0	3.55271E-15	0	0	23.73657	95.2132	0
6		0	16.81187	30.64683	0	0	0	16.81187	0	14.56312	92.78041	0
7		0	32.04053	49.12268	0	0	0	32.04053	0	17.98121	89.77663	0
8		0	131.1306	72.19761	0	0	0	131.1306	55.98631	0	98.19394	0
9		329.8676	77.50666	143.9997	0	197.8622	0	407.3742	12.01273	0	100	1.077465
10		264.987	188.7996	113.3662	0	290.4203	0	453.7866	0	0	100	1.077465
11		303.2354	285.7854	135.1575	0	403.8633	0	589.0208	0	0	100	1.077465
12		677.762	303	160.9879	0	769.7741	0	980.762	0	0	100	1.077465
13		479.0523	223.8267	155.7458	0	497.1331	0	702.879	0	0	100	1.077465
14		492.1186	141.1897	80.20798	0	503.1004	0	633.3083	0	0	100	1.077465
15		308	77.47173	139.0892	0	193.1395	0	385.4717	0	0	100	1.077465
16		244.6005	147.2727	137.436	0	204.4373	0	391.8733	0	0	100	1.077465
17		204.7652	146.3193	106.418	0	194.6665	0	351.0845	0	0	100	1.077465
18		169.8793	138.1078	98.63171	0	159.3554	0	307.9871	0	0	100	1.077465
19		0	23.48601	112.5414	50	0	0	23.48601	0	43.74251	92.69278	3.06234E-16
20		0	8.09923	64.29395	0	0	0	8.09923	0	59.15234	82.81133	0
21		0	62.99771	20.65825	0	0	0	62.99771	40.22248	0	88.85861	0
22		0	110.2012	30.78146	0	0	0	110.2012	74.10513	0	100	0.02895464
23		0	25.38791	25.73719	0	0	0	25.38791	0	0.3676588	99.93858	0
24		0	92.5521	24.44425	0	15.04626	0	92.5521	0.4085097	0	100	1.077465
25		0	56.45819	38.77695	0	0	0	56.45819	0	0	100	0.3619673
26		0	37.01016	32.3985	0	0	0	37.01016	0	0	100	0.09440923
27		0	118.7157	24.9155	0	41.16864	0	118.7157	0	0	100	1.077465
28		0	67.29166	34.98434	0	0	0	67.29166	0	0	100	0.6613902
29		0	45.94721	29.07895	0	0	0	45.94721	0	0	100	0.3453242
30		0	165.9866	30.12967	0	83.22536	0	165.9866	0	0	100	1.077465
31		0	89.40897	25.70922	0	11.06817	0	89.40897	0	0	100	1.077465
32		0	241.0426	119.2705	0	69.14061	0	241.0426	0	0	100	1.077465
33		372.638	66.72269	302.3763	0	74.5816	0	439.3607	0	0	100	1.077465
34		538.0476	42.28275	259.3231	0	259.5841	0	580.3304	0	0	100	1.077465
35		566.3708	58.67919	278.325	0	285.1647	0	625.0499	0	0	100	1.077465
36		517.7949	48.01111	186.2266	0	322.3048	0	565.806	0	0	100	1.077465
37		463.1679	9.730145	215.8253	0	196.2256	0	472.898	0	0	100	1.077465
38		715.3287	17.91909	185.2861	0	489.1528	0	733.2477	0	0	100	1.077465
39		589.7399	18.4914	225.1014	0	322.2557	0	608.2313	0	0	100	1.077465
40		583.7331	95.10387	175.7607	0	448.8312	0	678.837	0	0	100	1.077465
41		275.3438	98.56361	192.5331	0	126.4286	0	373.9074	0	0	100	1.077465
42		124.684	236.4439	207.4522	0	103.6757	0	361.1278	0	0	100	1.077465
43		0	228.249	97.70027	0	77.91714	0	228.249	0	0	100	1.077465
44		0	295.13	131.9037	0	110.5948	0	295.13	0	0	100	1.077465
45		0	286.0932	42.88108	0	190.5806	0	286.0932	0	0	100	1.077465
46		0	270.3063	21.56103	0	196.1137	0	270.3063	0	0	100	1.077465
47		0	218.2312	33.67878	0	131.9208	0	218.2312	0	0	100	1.077465
48		0	162.8398	34.13751	0	76.07066	0	162.8398	0	0	100	1.077465
49		0	6.768728	35.6072	30.35629	0	0	6.768728	0	0	100	0
50		0	24.85958	34.91549	0	0	0	24.85958	0	10.58517	98.23174	0
51		0	6.368523	37.646	32.92366	0	7.10543E-15	6.368523	0	0	98.23174	0
52		0	11.56112	28.65694	0	0	3.55271E-15	11.56112	0	17.9956	95.22556	0
53		0	11.48374	26.05728	0	0	0	11.48374	0	15.34056	92.66291	0
54		0	85.62467	26.62534	0	0	0	85.62467	48.80148	0	100	0.1561869
55		0	96.56581	24.82828	0	19.10595	0	96.56581	0	0	100	1.077465
56		0	41.02975	90.07027	50	0	0	41.02975	0	1.621598	99.72911	1.53117E-16
57		234.7564	21.1581	169.9546	0	26.32672	0	255.9145	1.801776	0	100	1.077465
58		273.1889	2.435476	245.4329	0	0	0	275.6244	0	0	100	0.3750042
59		672.8989	0.4150628	219.5258	0	392.256	0	673.314	0	0	100	1.077465
60		550.8521	2.997397	200.2043	0	293.2658	0	553.8494	0	0	100	1.077465
61		402.1753	3.089976	239.291	0	103.5426	0	405.2653	0	0	100	1.077465
62		562.0569	29.70442	100.978	0	437.0321	0	591.7614	0	0	100	1.077465
63		573.4446	15.33094	192.7161	0	336.7233	0	588.7755	0	0	100	1.077465
64		515.4907	39.45912	169.7272	0	328.3664	0	554.9498	0	0	100	1.077465
65		276.45	105.4278	158.1483	0	170.9547	0	381.8777	0	0	100	1.077465
66		50.81374	257.657	89.55066	0	168.9201	0	308.4708	0	0	100	1.077465
67		0	122.1971	113.9952	0	0	0	122.1971	0	0	100	0.1679078
68		0	67.19394	79.41294	0	0	0	67.19394	0	12.86211	97.85137	0
69		0	110.2606	22.59704	0	19.98855	0	110.2606	14.29124	0	100	1.077465
70		0	21.9799	39.11992	0	0	7.10543E-15	21.9799	0	18.04212	96.98605	0
71		0	9.210665	31.36923	23.3248	0	0	9.210665	0	0	96.98605	0
72		0	0	24.92662	26.23854	0	0	0	0	0	96.98605	0
73		0	13.04516	38.24709	0	0	7.10543E-15	13.04516	0	26.52835	92.55447	0
74		0	10.64911	43.80344	0	0	0	10.64911	0	34.89929	86.72451	0
75		0	27.02954	37.48133	0	0	0	27.02954	0	11.00188	84.88664	0
76		0	0	32.80745	0	0	0	0	0	34.53415	79.11768	0
77		0	3.756626	32.2275	0	0	0	3.756626	0	29.96934	74.11128	0
78		0	49.02687	33.14315	0	0	0	49.02687	15.08953	0	76.37993	0
79		0	20.66596	35.19681	0	0	0	20.66596	0	15.29563	73.82478	0
80		0	14.67406	134.4655	0	0	0	14.67406	0	126.0962	52.76031	0
81		369.9691	134.9096	176.1275	0	0	0	504.8787	314.2071	0	100	0.2666668
82		554.4888	288.4336	216.4709	0	576.4514	0	842.9223	0	0	100	1.077465
83		669.5091	300.6397	229.4897	0	690.6591	0	970.1487	0	0	100	1.077465
84		768.5019	234.3961	296.335	0	653.3032	0	1002.898	0	0	100	1.077465
85		838.9704	129.7159	239.9689	0	672.9147	0	968.6864	0	0	100	1.077465
86		741.449	192.8737	278.8524	0	600.9451	0	934.3227	0	0	100	1.077465
87		661.0776	258.8998	231.3702	0	638.6072	0	919.9774	0	0	100	1.077465
88		548.1277	198.1213	156.1798	0	540.0692	0	746.249	0	0	100	1.077465
89		405.6469	33.55409	273.0562	0	103.5395	0	439.201	0	0	100	1.077465
90		188.5963	2.723828	174.5169	0	0	0	191.3201	0	0	100	0.1672544
91		0	0	156.4819	50	0	2.84217E-14	0	0	114.7178	80.8363	0
92		0	4.851939	104.5955	0	0	1.42109E-14	4.851939	0	104.9932	63.2971	0
93		0	0	35.71818	0	0	0	0	0	37.59809	57.01631	0
94		0	0	41.69377	0	0	7.10543E-15	0	0	43.88818	49.68476	0
95		0	0	35.78238	0	0	7.10543E-15	0	0	37.66566	43.39268	0
96		0	0	30.33323	0	0	3.55271E-15	0	0	31.92972	38.05879	0
97		0	0	30.38492	0	0	3.55271E-15	0	0	31.98413	32.71582	0
98		0	0	41.8275	0	0	0	0	0	44.02895	25.36075	0
99		0	0	33.27728	6.196252	0	7.10543E-15	0	0	28.83247	20.54426	0
100		0	0	22.71911	0	0	19.62394	0	0	3.258074	20	0
101		0	1.298784	30.10104	0	0	28.80226	1.298784	0	0	20	0
102		0	0	33.2373	0	0	33.2373	0	0	0	20	0
103		0	0.9055198	39.52531	0	0	38.61979	0.9055198	0	0	20	0
104		0	42.1511	101.3522	0	0	59.20109	42.1511	0	0	20	0
105		176.742	61.61189	202.645	0	0	0	238.3539	28.28605	0	24.25269	0
106		220.4192	83.36659	228.1589	0	0	0	303.7858	68.00629	0	34.47714	0
107		451.6868	118.2309	239.0511	0	0	0	569.9177	324.5076	0	83.26547	0
108		672.925	144.5932	262.7666	0	387.2249	0	817.5181	111.307	0	100	1.077465
109		722.6973	121.0743	178.8004	0	611.933	0	843.7716	0	0	100	1.077465
110		662.5795	132.2169	236.5535	0	502.7515	0	794.7964	0	0	100	1.077465
111		466.6762	160.3222	172.7264	0	403.6191	0	626.9984	0	0	100	1.077465
112		315.7473	289.3201	218.3934	0	336.6739	0	605.0673	0	0	100	1.077465
113		154.9837	298.4923	155.3495	0	248.1264	0	453.476	0	0	100	1.077465
114		215.4042	268.3723	149.8098	0	283.9668	0	483.7765	0	0	100	1.077465
115		0	112.7034	124.3909	0	0	0	112.7034	0	12.30257	97.94485	0
116		0	54.17747	103.6755	35.91549	0	1.42109E-14	54.17747	0	16.18771	95.24068	0
117		0	108.683	45.15199	0	0	0	108.683	31.65587	0	100	0.6184338
118		0	46.05196	27.75611	0	0	0	46.05196	0	0	100	0.3745496
119		0	11.88129	30.37817	0	0	0	11.88129	0	19.47041	96.74745	0
120		0	12.10689	36.19959	0	0	0	12.10689	0	25.36074	92.51093	0
121		0	0.6881453	22.72786	0	0	3.55271E-15	0.6881453	0	23.1997	88.63539	0
122		0	5.485618	35.44669	0	0	0	5.485618	0	31.53797	83.36695	0
123		0	0	30.84812	0	0	0	0	0	32.47171	77.94253	0
124		0	0	30.96195	0	0	3.55271E-15	0	0	32.59152	72.49809	0
125		0	0	27.07362	0	0	3.55271E-15	0	0	28.49854	67.73738	0
126		0	2.15251	33.5346	0	0	0	2.15251	0	33.03378	62.21906	0
127		0	1.538323	34.31366	0	0	0	1.538323	0	34.50036	56.45575	0
128		0	10.80953	114.4452	0	0	1.42109E-14	10.80953	0	109.0902	38.23215	0
129		266.5952	41.09068	282.1505	0	0	0	307.6859	12.84796	0	40.16379	0
130		368.1382	26.70537	207.5988	0	0	0	394.8436	177.7241	0	66.88384	0
131		402.2183	15.76595	172.224	0	0	0	417.9842	220.2667	0	100	0.3719157
132		468.5686	5.746872	112.5904	0	306.1017	0	474.3154	0	0	100	1.077465
133		607.9071	0	145.711	0	404.5271	0	607.9071	0	0	100	1.077465
134		672.745	3.835268	155.7301	0	462.8557	0	676.5803	0	0	100	1.077465
135		581.4573	0	153.4683	0	369.9117	0	581.4573	0	0	100	1.077465
136		305.8508	0	199.1246	0	46.24602	0	305.8508	0	0	100	1.077465
137		271.4247	0	260.8996	0	0	0	271.4247	0	3.206393	99.46437	0
138		33.77237	0	200.3129	32.15344	0	0	33.77237	0	144.9299	75.25372	0
139		0	0	167.4606	0	0	2.84217E-14	0	0	176.2743	45.80696	0
140		0	0	81.34736	0	0	1.42109E-14	0	0	85.6288	31.5026	0
141		0	0	22.42449	0	0	0	0	0	23.60473	27.55942	0
142		0	0	25.61418	0	0	3.55271E-15	0	0	26.9623	23.05534	0
143		0	0	35.44004	0	0	18.06463	0	0	18.2899	20	0
144		0	0	35.72234	0	0	35.72234	0	0	0	20	0
145		0	0	34.67963	0	0	34.67963	0	0	0	20	0
146		0	0	23.79757	0	0	23.79757	0	0	0	20	0
147		0	0	21.34341	0	0	21.34341	0	0	0	20	0
148		0	0	26.24878	0	0	26.24878	0	0	0	20	0
149		0	0	38.66987	0	0	38.66987	0	0	0	20	0
150		0	7.957725	24.76034	0	0	16.80261	7.957725	0	0	20	0
151		0	9.019863	22.32109	0	0	13.30123	9.019863	0	0	20	0
152		0	0	77.01078	0	0	77.01078	0	0	0	20	0
153		281.8279	0	81.79727	0	0	0	281.8279	195.7255	0	49.42649	0
154		466.9462	0	147.9849	0	0	0	466.9462	311.1726	0	96.20995	0
155		666.5424	0	100.8539	0	485.1715	0	666.5424	25.2089	0	100	1.077465
156		751.1921	0	164.9068	0	527.606	0	751.1921	0	0	100	1.077465
157		745.974	0	91.99927	0	599.1327	0	745.974	0	0	100	1.077465
158		669.608	1.772073	108.0449	0	507.7418	0	671.38	0	0	100	1.077465
159		607.2134	1.369595	123.3597	0	428.8028	0	608.583	0	0	100	1.077465
160		446.8921	3.686121	91.80356	0	304.1369	0	450.5782	0	0	100	1.077465
161		269.703	5.630867	123.8266	0	95.28645	0	275.3339	0	0	100	1.077465
162		68.39631	14.98053	117.6201	35.91549	0	0	83.37684	0	3.729839	99.37693	0
163		0	97.43959	63.1215	0	0	0	97.43959	4.144266	0	100	0.6132481
164		0	239.5031	87.83934	0	99.03215	0	239.5031	0	0	100	1.077465
165		0	241.5978	25.7827	0	163.1836	0	241.5978	0	0	100	1.077465
166		0	128.0677	31.27146	0	44.16463	0	128.0677	0	0	100	1.077465
167		0	138.982	14.15325	0	72.19714	0	138.982	0	0	100	1.077465
168		0	166.806	25.96683	0	88.20763	0	166.806	0	0	100	1.077465
169		0	52.89614	26.81652	0	0	0	52.89614	0	0	100	0.5338975
170		0	78.03736	34.48573	0	0	0	78.03736	0	0	100	0.8915817
171		0	9.385635	28.21727	0	0	0	9.385635	0	19.82277	96.68859	0
172		0	9.935568	20.52814	0	0	0	9.935568	0	11.15008	94.82596	0
173		0	13.68767	24.80328	0	0	0	13.68767	0	11.70063	92.87136	0
174		0	23.85875	33.66948	0	0	0	23.85875	0	10.32709	91.14621	0
175		0	24.58966	43.10122	0	0	0	24.58966	0	19.48585	87.89109	0
176		0	16.62067	98.31874	35.36215	0	1.42109E-14	16.62067	0	50.63583	79.43233	0
177		238.1449	9.706314	185.1816	0	0	0	247.8512	53.43398	0	87.4659	0
178		311.961	45.24256	198.2171	0	17.5666	0	357.2036	83.36852	0	100	1.077465
179		472.0633	164.157	139.8561	0	446.3641	0	636.2202	0	0	100	1.077465
180		539.4843	76.88616	114.0149	0	450.4014	0	616.3704	0	0	100	1.077465
181		613.0494	18.85043	162.6437	0	411.6881	0	631.8998	0	0	100	1.077465
182		722.871	51.30165	122.7709	0	597.6402	0	774.1726	0	0	100	1.077465
183		599.3359	24.05436	159.0061	0	407.2814	0	623.3903	0	0	100	1.077465
184		433.6077	46.11877	174.5302	0	248.4378	0	479.7265	0	0	100	1.077465
185		337.9645	19.63236	164.2745	0	135.7096	0	357.5969	0	0	100	1.077465
186		54.73523	36.9401	113.092	25.42467	0	0	91.67533	0	0	100	0
187		0	7.087688	107.4952	0	0	1.42109E-14	7.087688	0	105.6921	82.34405	0
188		0	19.81116	73.28782	0	0	0	19.81116	0	56.29121	72.94056	0
189		0	6.460361	37.90437	0	0	0	6.460361	0	33.09895	67.41135	0
190		0	0.1310073	33.96938	0	0	7.10543E-15	0.1310073	0	35.61934	61.46111	0
191		0	0	35.55845	0	0	7.10543E-15	0	0	37.42995	55.20841	0
192		0	3.828083	30.16314	0	0	3.55271E-15	3.828083	0	27.72112	50.57758	0
193		0	4.996674	35.04066	0	0	0	4.996674	0	31.62525	45.29456	0
194		0	47.42708	38.81595	0	0	0	47.42708	8.180578	0	46.52447	0
195		0	42.20681	25.47418	0	0	0	42.20681	15.89601	0	48.91436	0
196		0	30.09192	30.08487	0	0	0	30.09192	0.006701921	0	48.91537	0
197		0	39.4927	31.3399	0	0	0	39.4927	7.745158	0	50.07983	0
198		0	30.1523	35.59682	0	0	0	30.1523	0	5.731075	49.12244	0
199		0	29.1372	28.77831	0	0	0	29.1372	0.3409372	0	49.1737	0
200		0	103.8993	133.52	0	0	0	103.8993	0	31.17973	43.9651	0
201		88.57897	86.20422	247.9666	15.62161	0	0	174.7832	0	66.07565	32.92711	0
202		280.4516	92.77271	366.4494	0	0	0	373.2243	0	7.629136	31.65266	0
203		535.5569	170.9128	207.0905	0	0	0	706.4697	454.6012	0	100	0.9239011
204		558.1517	230.4507	231.2321	0	507.3293	0	788.6024	0	0	100	1.077465
205		708.7641	253.8039	191.1165	0	721.4515	0	962.568	0	0	100	1.077465
206		357.1351	182.3036	275.5196	0	209.013	0	539.4387	0	0	100	1.077465
207		196.8874	209.1871	107.8704	0	248.204	0	406.0744	0	0	100	1.077465
208		241.0217	80.90388	233.467	0	30.42889	0	321.9256	0	0	100	1.077465
209		130.2373	99.94081	211.2542	0	0	0	230.1781	0	0	100	0.2815498
210		45.83458	132.0971	190.3331	0	0	0	177.9317	0	15.46644	97.41632	3.06234E-16
211		0	178.5421	175.207	0	0	0	178.5421	3.168327	0	97.89266	0
212		0	150.5249	94.56649	0	0	0	150.5249	14.01661	0	100	0.8435231
213		0	129.9341	38.89855	0	38.40393	0	129.9341	0	0	100	1.077465
214		0	34.7601	34.20546	0	0	0	34.7601	0	0	100	0.01135457
215		0	45.968	31.74859	0	0	0	45.968	0	0	100	0.2910973
216		0	41.63103	34.76302	0	0	0	41.63103	0	0	100	0.1406009
217		0	19.82216	30.13245	0	0	3.55271E-15	19.82216	0	10.85293	98.18701	0
218		0	5.778557	21.42252	0	0	3.55271E-15	5.778557	0	16.46733	95.43613	0
219		0	1.242931	25.10898	25.12215	0	3.55271E-15	1.242931	0	0	95.43613	0
220		0	0.935571	37.28929	0	0	7.10543E-15	0.935571	0	38.26707	89.04359	0
221		0	16.88847	29.44478	0	0	0	16.88847	0	13.21716	86.83565	0
222		0	10.58738	29.2175	0	0	3.55271E-15	10.58738	0	19.61066	83.55967	0
223		0	76.59628	26.21025	0	0	0	76.59628	47.86673	0	90.75623	0
224		0	16.16482	116.9357	0	0	0	16.16482	0	106.0746	73.03638	0
225		280.7382	0	181.2214	0	0	0	280.7382	89.97886	0	86.56432	0
226		500.7834	0	252.3384	0	95.7987	0	500.7834	89.36525	0	100	1.077465
227		659.4434	1.171481	251.3703	0	346.0762	0	660.6148	0	0	100	1.077465
228		840.4431	9.070907	205.6399	0	583.5284	0	849.514	0	0	100	1.077465
229		873.7498	12.36008	235.0203	0	589.3705	0	886.1098	0	0	100	1.077465
230		830.0432	65.11787	167.2072	0	672.5806	0	895.161	0	0	100	1.077465
231		750.69	200.8694	194.2765	0	707.283	0	951.5594	0	0	100	1.077465
232		501.0337	243.0591	244.2437	0	449.7868	0	744.0928	0	0	100	1.077465
233		344.2472	293.7835	185.9564	0	402.0743	0	638.0308	0	0	100	1.077465
234		64.02926	198.0387	181.1196	0	30.94831	0	262.068	0	0	100	1.077465
235		0	67.76934	112.6683	47.26208	0	1.42109E-14	67.76934	0	0	100	0
236		0	173.7495	59.3142	0	61.80372	0	173.7495	0	0	100	1.077465
237		0	142.4574	28.55919	0	61.26664	0	142.4574	0	0	100	1.077465
238		0	95.49293	24.84055	0	18.0208	0	95.49293	0	0	100	1.077465
239		0	8.565162	28.50189	20.98603	0	3.55271E-15	8.565162	0	0	100	0
240		0	7.647869	33.24741	0	0	0	7.647869	0	26.94689	95.4985	0
241		0	2.795824	29.9144	0	0	3.55271E-15	2.795824	0	28.54587	90.72989	0
242		0	0	36.09382	0	0	7.10543E-15	0	0	37.99349	84.38305	0
243		0	2.769658	21.72825	0	0	0	2.769658	0	19.95642	81.04932	0
244		0	20.81363	22.38355	0	0	0	20.81363	0	1.652543	80.77325	0
245		0	15.15663	19.92918	0	0	0	15.15663	0	5.023736	79.93404	0
246		0	18.22943	29.58725	0	0	0	18.22943	0	11.95559	77.93684	0
247		0	9.286268	20.17317	0	0	3.55271E-15	9.286268	0	11.4599	76.02246	0
248		0	7.068832	114.0493	0	0	1.42109E-14	7.068832	0	112.611	57.2107	0
249		228.1597	18.69928	184.5112	0	0	0	246.859	53.62083	0	65.27236	0
250		334.4682	26.18515	164.6381	0	0	0	360.6534	188.7282	0	93.64684	0
251		696.5801	44.30853	195.1267	0	445.567	0	740.8886	42.25703	0	100	1.077465
252		718.2476	48.14666	173.1463	0	536.6689	0	766.3942	0	0	100	1.077465
253		707.6895	29.65375	137.8464	0	543.8024	0	737.3432	0	0	100	1.077465
254		422.8383	22.39228	161.7559	0	226.1397	0	445.2306	0	0	100	1.077465
255		444.9715	26.17818	200.0839	0	211.9128	0	471.1496	0	0	100	1.077465
256		345.8157	68.83706	207.4209	0	149.938	0	414.6528	0	0	100	1.077465
257		166.6004	75.1347	229.0001	0	0	0	241.7351	0	0	100	0.09991913
258		67.15899	116.9108	119.2661	0	14.67969	0	184.0698	0	0	100	1.077465
259		0	264.7195	122.7931	0	89.29485	0	264.7195	0	0	100	1.077465
260		0	9.12336	89.69503	50	0	1.42109E-14	9.12336	0	34.81229	94.18458	0
261		0	3.301449	17.71541	0	0	0	3.301449	0	15.17259	91.64999	0
262		0	0.5140284	22.26213	0	0	3.55271E-15	0.5140284	0	22.89274	87.82574	0
263		0	10.10712	19.03966	0	0	3.55271E-15	10.10712	0	9.402672	86.25501	0
264		0	4.393445	35.85277	0	0	7.10543E-15	4.393445	0	33.11508	80.72311	0
265		0	2.75001	30.98703	0	0	3.55271E-15	2.75001	0	29.72318	75.75784	0
266		0	0.2055085	29.27134	0	0	3.55271E-15	0.2055085	0	30.59561	70.64681	0
267		0	1.840925	29.44708	0	0	3.55271E-15	1.840925	0	29.05911	65.79247	0
268		0	7.054686	29.38399	0	0	0	7.054686	0	23.50453	61.86602	0
269		0	23.94653	26.29225	0	0	0	23.94653	0	2.469178	61.45354	0
270		0	17.31215	27.65384	0	0	3.55271E-15	17.31215	0	10.88599	59.63503	0
271		0	24.72959	31.61721	0	0	0	24.72959	0	7.250131	58.42389	0
272		0	23.87091	105.4884	0	0	1.42109E-14	23.87091	0	85.91315	44.07203	0
273		318.5553	62.76473	218.4834	0	0	0	381.32	154.6409	0	67.32162	0
274		456.1096	32.81871	256.3277	0	0	0	488.9283	217.3549	0	100	0.07503547
275		583.2981	85.02673	177.7707	0	435.6729	0	668.3248	0	0	100	1.077465
276		551.8131	48.59723	179.6662	0	363.8458	0	600.4103	0	0	100	1.077465
277		706.8093	21.57053	172.7887	0	497.6323	0	728.3798	0	0	100	1.077465
278		613.5256	4.30666	167.3596	0	391.891	0	617.8323	0	0	100	1.077465
279		371.1859	0	235.7126	0	73.06739	0	371.1859	0	0	100	1.077465
280		364.1237	6.168169	194.58	0	115.7955	0	370.2918	0	0	100	1.077465
281		242.8959	23.39162	206.2555	0	0.4075924	0	266.2875	0	0	100	1.077465
282		78.08658	6.174636	136.1136	38.64554	0	2.84217E-14	84.26121	0	20.0457	96.65135	0
283		0	2.211073	140.9272	0	0	0	2.211073	0	146.017	72.2591	0
284		0	24.94782	72.54758	0	0	0	24.94782	0	50.10501	63.88902	0
285		0	10.50606	22.99459	0	0	0	10.50606	0	13.14581	61.693	0
286		0	19.38171	28.58702	0	0	3.55271E-15	19.38171	0	9.6898	60.07431	0
287		0	12.36188	37.67878	0	0	0	12.36188	0	26.64936	55.62252	0
288		0	7.319462	21.13362	0	0	0	7.319462	0	14.54121	53.1934	0
289		0	21.48554	31.21864	0	0	3.55271E-15	21.48554	0	10.24537	51.4819	0
290		0	25.52106	27.37066	0	0	0	25.52106	0	1.946954	51.15666	0
291		0	4.571877	27.75609	0	0	0	4.571877	0	24.40443	47.07988	0
292		0	3.914323	29.44591	0	0	3.55271E-15	3.914323	0	26.87535	42.59033	0
293		0	43.63807	26.37471	0	0	0	43.63807	16.40019	0	45.05603	0
294		0	28.83824	25.5192	0	0	0	28.83824	3.153089	0	45.53009	0
295		0	3.119152	33.04083	0	0	7.10543E-15	3.119152	0	31.49651	40.26857	0
296		0	11.59331	113.37	0	0	1.42109E-14	11.59331	0	107.1333	22.37187	0
297		235.9011	8.647101	235.5128	0	0	0	244.5482	0	2.904847	21.88661	0
298		117.8922	55.00441	276.1445	0	0	98.41355	172.8966	0	11.29363	20	0
299		276.9536	93.67294	165.5089	0	0	0	370.6265	201.3367	0	50.27011	0
300		368.348	226.063	221.8939	0	0	0	594.411	330.7702	0	100	0.8951225
301		364.9243	297.9504	134.1083	0	478.7665	0	662.8748	0	0	100	1.077465
302		296.4023	251.6993	269.9996	0	227.1388	0	548.1016	0	0	100	1.077465
303		306.8938	282.0284	158.1127	0	380.8095	0	588.9222	0	0	100	1.077465
304		313.7614	210.5312	236.6854	0	236.2306	0	524.2926	0	0	100	1.077465
305		266.6919	230.4431	282.5606	0	161.8315	0	497.1351	0	0	100	1.077465
306		104.1089	229.8705	174.8422	0	109.1372	0	333.9794	0	0	100	1.077465
307		0	25.22222	88.34578	35.0472	0	0	25.22222	0	31.39865	94.75483	0
308		0	7.134625	116.7928	0	0	1.42109E-14	7.134625	0	115.4296	75.47221	0
309		0	2.194192	34.24088	0	0	7.10543E-15	2.194192	0	33.73335	69.83704	0
310		0	8.567372	32.13277	0	0	7.10543E-15	8.567372	0	24.80569	65.69322	0
311		0	2.888116	33.30851	0	0	7.10543E-15	2.888116	0	32.02147	60.34401	0
312		0	8.196618	32.19621	0	0	7.10543E-15	8.196618	0	25.26272	56.12386	0
313		0	5.777918	35.23037	0	0	0	5.777918	0	31.00259	50.94485	0
314		0	0.4775227	45.18854	0	0	7.10543E-15	0.4775227	0	47.06423	43.08273	0
315		0	9.891226	28.14948	0	0	3.55271E-15	9.891226	0	19.21922	39.87215	0
316		0	2.013581	40.49397	0	0	0	2.013581	0	40.50568	33.10564	0
317		0	0.8999389	28.69501	0	0	3.55271E-15	0.8999389	0	29.25797	28.21807	0
318		0	0	32.77502	0	0	7.10543E-15	0	0	34.50002	22.45482	0
319		0	0	36.5362	0	0	22.57591	0	0	14.69505	20	0
320		0	0	90.07756	0	0	90.07756	0	0	0	20	0
321		125.0044	0	121.1406	0	0	2.386367	125.0044	0	0	20	0
322		301.5341	0	170.2583	0	0	0	301.5341	122.3149	0	38.38952	0
323		221.9762	0	153.7864	0	0	0	221.9762	60.09571	0	47.42465	0
324		393.1604	0	175.1344	0	0	0	393.1604	208.8083	0	78.81809	0
325		597.4548	8.517939	182.5232	0	223.4033	0	605.9727	140.888	0	100	1.077465
326		691.3372	0	162.7005	0	470.0735	0	691.3372	0	0	100	1.077465
327		576.141	0	133.4508	0	385.6664	0	576.141	0	0	100	1.077465
328		523.4791	0.006915962	191.5437	0	271.8615	0	523.486	0	0	100	1.077465
329		289.933	0	189.4331	0	40.52979	0	289.933	0	0	100	1.077465
330		207.4667	0	77.12503	0	76.28249	0	207.4667	0	0	100	1.077465
331		0	0.08601023	111.8253	30.78471	0	1.42109E-14	0.08601023	0	86.83559	85.49405	0
332		0	0	80.46109	0	0	1.42109E-14	0	0	84.69588	71.34554	0
333		0	7.229539	32.85295	0	0	0	7.229539	0	26.97202	66.83984	0
334		0	2.22888	26.18732	0	0	3.55271E-15	2.22888	0	25.21941	62.62691	0
335		0	5.098843	32.90282	0	0	7.10543E-15	5.098843	0	29.26734	57.73778	0
336		0	9.154473	29.35745	0	0	-3.55271E-15	9.154473	0	21.26629	54.18523	0
337		0	42.861	22.58776	0	0	0	42.861	19.25958	0	57.08083	0
338		0	17.68845	41.28262	0	0	7.10543E-15	17.68845	0	24.83596	52.93196	0
339		0	50.04696	30.64422	0	0	0	50.04696	18.43261	0	55.70322	0
340		0	18.54392	42.17806	0	0	0	18.54392	0	24.87805	51.54733	0
341		0	8.625256	40.08506	0	0	7.10543E-15	8.625256	0	33.11559	46.01534	0
342		0	29.59259	32.07866	0	0	0	29.59259	0	2.616911	45.57818	0
343		0	10.70957	18.52036	0	0	0	10.70957	0	8.221884	44.20471	0
344		0	11.97839	63.84041	0	0	7.10543E-15	11.97839	0	54.5916	35.08514	0
345		237.7213	9.429626	128.6838	0	0	0	247.1509	112.1905	0	51.9525	0
346		450.9047	62.5888	196.8449	0	0	0	513.4935	309.5825	0	98.4969	0
347		626.7239	146.8962	117.5735	0	596.049	0	773.6201	9.997618	0	100	1.077465
348		717.9312	190.9227	148.2947	0	710.5592	0	908.8539	0	0	100	1.077465
349		818.3505	237.7281	128.2703	0	877.8083	0	1056.079	0	0	100	1.077465
350		809.5192	201.3126	141.1545	0	819.6773	0	1010.832	0	0	100	1.077465
351		671.2508	51.34219	147.9783	0	519.5286	0	722.593	0	0	100	1.077465
352		346.5278	40.91993	161.5114	0	169.5894	0	387.4478	0	0	100	1.077465
353		333.8235	48.72815	101.6586	0	228.1072	0	382.5516	0	0	100	1.077465
354		76.28606	20.39912	118.3367	26.80617	0	0	96.68518	0	0	100	0
355		0	9.134428	94.49464	0	0	1.42109E-14	9.134428	0	89.85286	84.99001	0
356		0	20.47182	55.04152	0	0	0	20.47182	0	36.38916	78.91117	0
357		0	15.68884	24.83967	0	0	0	15.68884	0	9.632453	77.30206	0
358		0	11.10321	28.70831	0	0	0	11.10321	0	18.53168	74.20633	0
359		0	9.096336	35.53675	0	0	0	9.096336	0	27.83201	69.55697	0
360		0	10.65544	30.1861	0	0	0	10.65544	0	20.55859	66.12264	0
361		0	17.49626	35.63625	0	0	0	17.49626	0	19.09473	62.93285	0
362		0	8.312757	32.74265	0	0	0	8.312757	0	25.71568	58.63703	0
363		0	13.20249	31.11225	0	0	0	13.20249	0	18.85238	55.48772	0
364		0	25.82685	37.24101	0	0	0	25.82685	0	12.0149	53.48063	0
365		0	10.10772	35.74138	0	0	7.10543E-15	10.10772	0	26.98281	48.97313	0
366		0	9.232943	27.30835	0	0	0	9.232943	0	19.02674	45.79469	7.65585E-17
367		0	4.049457	34.98454	0	0	7.10543E-15	4.049457	0	32.56324	40.35498	0
368		0	11.00505	88.62068	0	0	0	11.00505	0	81.70066	26.70682	3.06234E-16
369		346.749	5.338675	226.3759	0	0	0	352.0876	114.0782	0	43.85799	0
370		514.5419	28.61357	253.2119	0	0	0	543.1555	278.1226	0	85.67253	0
371		485.1045	10.98063	234.7096	0	104.3034	0	496.0851	95.29685	0	100	1.077465
372		354.0719	61.55665	220.582	0	136.6768	0	415.6285	0	0	100	1.077465
373		272.5063	69.37923	234.0543	0	49.16413	0	341.8855	0	0	100	1.077465
374		269.5698	72.61182	204.5197	0	80.71947	0	342.1816	0	0	100	1.077465
375		343.5622	188.4393	224.1067	0	256.0177	0	532.0016	0	0	100	1.077465
376		352.4889	183.5787	185.9386	0	300.0048	0	536.0676	0	0	100	1.077465
377		162.6461	75.74379	248.0084	0	0	0	238.3899	0	18.6851	96.87864	0
378		104.3622	11.6475	211.8284	39.89403	0	0	116.0097	0	66.4605	85.77636	0
379		0	21.64795	124.7743	0	0	0	21.64795	0	108.554	67.64233	0
380		0	12.51736	85.82021	0	0	0	12.51736	0	77.16089	54.75254	0
381		0	6.530832	39.06403	0	0	7.10543E-15	6.530832	0	34.24547	49.03181	0
382		0	7.44056	33.72552	0	0	7.10543E-15	7.44056	0	27.66838	44.40978	0
383		0	0	40.58157	0	0	0	0	0	42.71744	37.2738	0
384		0	0	29.13061	0	0	0	0	0	30.6638	32.15139	0
385		0	0	24.54922	0	0	3.55271E-15	0	0	25.84129	27.83458	0
386		0	0	33.70122	0	0	7.10543E-15	0	0	35.47496	21.90846	0
387		0	0	37.41055	0	0	26.55733	0	0	11.42444	20	0
388		0	7.592523	27.54209	0	0	19.94957	7.592523	0	0	20	0
389		0	10.52561	36.71823	0	0	26.19262	10.52561	0	0	20	0
390		0	180.5011	40.4263	0	0	0	180.5011	133.0711	0	40.00666	0
391		0	28.32658	32.02855	0	0	0	28.32658	0	3.896813	39.3557	0
392		0	25.82491	100.8528	0	0	0	25.82491	0	78.97676	26.16257	0
393		303.6132	8.294635	215.3754	0	0	0	311.9078	85.63346	0	39.03719	0
394		497.0493	35.87076	219.3319	0	0	0	532.92	303.9323	0	84.7321	0
395		686.9605	11.20008	232.3795	0	302.5882	0	698.1606	101.5519	0	100	1.077465
396		754.6379	26.40339	275.0123	0	442.9444	0	781.0413	0	0	100	1.077465
397		786.4862	165.7314	219.8507	0	679.5185	0	952.2176	0	0	100	1.077465
398		612.9257	157.7509	231.6405	0	485.1473	0	770.6767	0	0	100	1.077465
399		310.2434	178.3974	203.7713	0	233.5341	0	488.6408	0	0	100	1.077465
400		167.4986	302.007	203.1411	0	216.3645	0	469.5056	0	0	100	1.077465
401		138.0277	117.407	249.5666	0	0	0	255.4346	0	1.087748	99.81829	6.12468E-16
402		48.33998	191.7632	212.0986	0	0	0	240.1032	1.208609	0	100	0.5543706
403		0	110.9217	155.8283	33.42457	0	0	110.9217	0	13.84555	97.68709	0
404		0	232.1001	93.32195	0	69.95295	0	232.1001	15.38395	0	100	1.077465
405		0	159.1447	41.78858	0	64.72456	0	159.1447	0	0	100	1.077465
406		0	196.1528	31.10036	0	112.4208	0	196.1528	0	0	100	1.077465
407		0	216.0529	36.70662	0	126.7147	0	216.0529	0	0	100	1.077465
408		0	267.6799	40.05404	0	174.9943	0	267.6799	0	0	100	1.077465
409		0	147.593	37.93612	0	57.02531	0	147.593	0	0	100	1.077465
410		0	94.4427	29.53856	0	12.27255	0	94.4427	0	0	100	1.077465
411		0	99.25312	32.57194	0	14.0496	0	99.25312	0	0	100	1.077465
412		0	22.14856	37.41631	0	0	0	22.14856	0	16.07132	97.31528	0
413		0	10.13054	35.61016	26.82065	0	0	10.13054	0	0	97.31528	0
414		0	7.460144	35.33675	0	0	7.10543E-15	7.460144	0	29.34379	92.41337	0
415		0	18.48011	43.30289	0	0	7.10543E-15	18.48011	0	26.12924	88.04846	0
416		0	0	117.4604	0	0	0	0	0	123.6426	67.39387	0
417		152.8102	0	211.4592	0	0	0	152.8102	0	69.77837	55.73734	0
418		338.6372	0	178.9856	0	0	0	338.6372	150.2314	0	78.32397	0
419		351.725	0.2090421	224.058	0	0	0	351.9341	116.0945	0	95.77829	0
420		510.2527	14.73418	146.4845	0	293.4881	0	524.9869	28.08003	0	100	1.077465
421		673.3376	10.86897	190.592	0	434.1554	0	684.2065	0	0	100	1.077465
422		620.2971	27.90251	246.6633	0	340.0226	0	648.1996	0	0	100	1.077465
423		578.2093	53.50817	233.6283	0	338.6092	0	631.7175	0	0	100	1.077465
424		441.6204	7.625793	265.5092	0	120.1642	0	449.2462	0	0	100	1.077465
425		341.4339	3.633478	226.7941	0	56.52795	0	345.0674	0	0	100	1.077465
426		102.0694	4.342865	177.5695	45.01034	0	0	106.4123	0	35.26405	94.10912	0
427		0	5.850904	119.2189	0	0	1.42109E-14	5.850904	0	119.3347	74.17415	0
428		0	68.1274	109.992	0	0	0	68.1274	0	44.06802	66.81255	0
429		0	47.21404	32.82127	0	0	0	47.21404	13.67313	0	68.86825	0
430		0	27.8938	32.1659	0	0	0	27.8938	0	4.49695	68.11703	0
431		0	19.93019	21.52885	0	0	0	19.93019	0	1.682798	67.83592	0
432		0	1.332758	30.0116	0	0	3.55271E-15	1.332758	0	30.18825	62.79295	0
433		0	0.3884312	22.31205	0	0	3.55271E-15	0.3884312	0	23.07749	58.93784	0
434		0	0	26.65765	0	0	3.55271E-15	0	0	28.06069	54.25027	0
435		0	0	31.54168	0	0	3.55271E-15	0	0	33.20177	48.70389	0
436		0	0	27.3005	0	0	3.55271E-15	0	0	28.73737	43.90329	0
437		0	0	10.63364	0	0	1.77636E-15	0	0	11.19331	42.03344	0
438		0	0	28.43909	0	0	3.55271E-15	0	0	29.93589	37.03263	0
439		0	0	33.8634	0	0	7.10543E-15	0	0	35.64569	31.07799	0
440		0	0	93.86392	0	0	30.86458	0	0	66.3151	20	0
441		214.352	0	138.1472	0	0	0	214.352	68.93388	0	30.36391	0
442		316.6259	0	192.968	0	0	0	316.6259	113.5017	0	47.4284	0
443		636.8864	0	200.6805	0	25.97236	0	636.8864	349.6714	0	100	1.077465
444		707.8557	0	123.6981	0	527.6471	0	707.8557	0	0	100	1.077465
445		819.8266	0	146.8625	0	615.2346	0	819.8266	0	0	100	1.077465
446		722.8554	0.2696891	193.8332	0	469.1043	0	723.1251	0	0	100	1.077465
447		715.0902	7.134813	197.245	0	464.9742	0	722.225	0	0	100	1.077465
448		405.5517	22.86339	151.14	0	220.5237	0	428.4151	0	0	100	1.077465
449		355.9173	21.77641	197.0498	0	121.419	0	377.6937	0	0	100	1.077465
450		149.1622	0	170.7431	30.5673	0	0	149.1622	0	0	100	0
451		0	0	87.55714	0	0	1.42109E-14	0	0	92.16541	84.6037	0
452		0	0	55.81213	0	0	7.10543E-15	0	0	58.74961	74.78953	0
453		0	0	36.70695	0	0	7.10543E-15	0	0	38.63889	68.33487	0
454		0	0	27.26948	0	0	3.55271E-15	0	0	28.70472	63.53973	0
455		0	0	37.44223	0	0	0	0	0	39.41287	56.95578	0
456		0	0	21.47293	0	0	0	0	0	22.60309	53.17991	0
457		0	0	37.21885	0	0	0	0	0	39.17774	46.63524	0
458		0	0	31.89483	0	0	0	0	0	33.57351	41.02676	0
459		0	0	39.46302	0	0	7.10543E-15	0	0	41.54002	34.08747	0
460		0	0	43.13643	0	0	7.10543E-15	0	0	45.40676	26.50223	0
461		0	0	34.29807	5.348196	0	7.10543E-15	0	0	30.75503	21.36458	0
462		0	0	25.51362	0	0	17.75341	0	0	8.168637	20	0
463		0	0	26.04145	0	0	26.04145	0	0	0	20	0
464		0	0	132.6639	0	0	132.6639	0	0	0	20	0
465		303.049	0	186.0153	0	0	0	303.049	107.2434	0	36.12358	0
466		408.5789	0	245.1774	0	0	0	408.5789	150.4975	0	58.75023	0
467		689.1932	0	235.121	0	117.3313	0	689.1932	274.3661	0	100	1.077465
468		697.1182	0	172.4514	0	465.5904	0	697.1182	0	0	100	1.077465
469		737.7321	0	176.2952	0	502.1582	0	737.7321	0	0	100	1.077465
470		626.735	1.221605	206.8854	0	360.2467	0	627.9566	0	0	100	1.077465
471		679.6202	15.40192	178.8189	0	457.6023	0	695.0221	0	0	100	1.077465
472		494.748	16.52491	225.5571	0	224.7142	0	511.2729	0	0	100	1.077465
473		326.2547	13.41605	247.9251	0	29.40308	0	339.6708	0	0	100	1.077465
474		106.8684	19.08882	147.5751	28.38031	0	0	125.9572	0	0	100	0
475		0	15.91585	145.2013	0	0	2.84217E-14	15.91585	0	136.0899	77.26608	0
476		0	6.511467	109.6189	0	0	1.42109E-14	6.511467	0	108.5341	59.13536	0
477		0	23.03364	19.25157	0	0	0	23.03364	3.592972	0	59.67555	0
478		0	80.02734	35.93403	0	0	0	80.02734	41.88865	0	65.97333	0
479		0	77.61697	28.59287	0	0	0	77.61697	46.57289	0	72.97536	0
480		0	11.32418	36.79423	0	0	0	11.32418	0	26.81058	68.49664	0
481		0	18.22187	19.57326	0	0	0	18.22187	0	1.42252	68.259	0
482		0	51.82953	27.50657	0	0	0	51.82953	23.10681	0	71.73301	0
483		0	104.2145	23.81702	0	0	0	104.2145	76.37759	0	83.21606	0
484		0	153.6736	27.36279	0	0	0	153.6736	111.6357	0	100	0.1801427
485		0	101.6771	27.65745	0	21.38803	0	101.6771	0	0	100	1.077465
486		0	46.88638	19.07726	0	0	0	46.88638	0	0	100	0.5693038
487		0	23.73008	21.91148	0	0	0	23.73008	0	0	100	0.03722994
488		0	13.64972	53.12464	0	0	0	13.64972	0	41.55254	93.05862	0
489		149.6539	3.396865	101.8105	0	0	0	153.0508	46.06055	0	99.98362	0
490		410.1332	39.27391	198.1806	0	192.754	0	449.4071	0.1089423	0	100	1.077465
491		658.0221	81.7386	96.40849	0	592.5801	0	739.7607	0	0	100	1.077465
492		735.2299	69.30006	152.5217	0	597.6282	0	804.53	0	0	100	1.077465
493		456.912	27.73101	131.588	0	297.5889	0	484.643	0	0	100	1.077465
494		705.5681	133.2562	141.3964	0	646.9994	0	838.8242	0	0	100	1.077465
495		508.6388	290.914	132.7305	0	616.8223	0	799.5528	0	0	100	1.077465
496		280.0676	272.442	129.6416	0	372.868	0	552.5096	0	0	100	1.077465
497		313.3305	298.6692	136.9269	0	425.0728	0	611.9997	0	0	100	1.077465
498		233.8068	293.9536	98.87373	0	378.8866	0	527.7604	0	0	100	1.077465
499		0	100.4791	73.40385	0	0	0	100.4791	0	0	100	0.5542808
500		0	109.637	53.68468	0	3.320758	0	109.637	0	0	100	1.077465
501		0	88.58541	32.22218	0	3.731652	0	88.58541	0	0	100	1.077465
502		0	89.81756	25.4327	0	11.75328	0	89.81756	0	0	100	1.077465
503		0	139.6023	18.57982	0	68.39094	0	139.6023	0	0	100	1.077465
504		0	123.2629	11.21783	0	59.41352	0	123.2629	0	0	100	1.077465
505		0	16.63419	23.23784	0	0	0	16.63419	0	6.951212	98.83879	0
506		0	37.73066	24.49731	0	0	0	37.73066	7.723568	0	100	0.1044734
507		0	2.24665	33.14412	32.52365	0	7.10543E-15	2.24665	0	0	100	0
508		0	9.904645	33.34283	24.67178	0	7.10543E-15	9.904645	0	0	100	0
509		0	4.704423	37.39134	34.18454	0	0	4.704423	0	0.2227474	99.96279	0
510		0	9.694157	32.70316	0	0	7.10543E-15	9.694157	0	24.22001	95.91682	0
511		0	25.26455	29.1063	0	0	0	25.26455	0	4.043947	95.24127	0
512		0	13.30142	53.89189	0	0	7.10543E-15	13.30142	0	42.72681	88.10373	0
513		153.0481	51.94316	136.4068	0	0	0	204.9913	64.13897	0	97.74675	0
514		165.4494	31.88605	157.9375	0	0	0	197.3355	14.98715	0	100	0.3830716
515		479.232	75.5508	109.3801	0	393.6222	0	554.7828	0	0	100	1.077465
516		573.0107	132.6387	171.8232	0	481.7639	0	705.6494	0	0	100	1.077465
517		506.089	278.5504	176.6311	0	558.0082	0	784.6393	0	0	100	1.077465
518		453.4203	205.9327	120.5224	0	488.8306	0	659.353	0	0	100	1.077465
519		559.0115	192.6373	152.1902	0	549.4586	0	751.6488	0	0	100	1.077465
520		460.5566	57.97477	107.6724	0	358.2432	0	518.5314	0	0	100	1.077465
521		169.6164	38.7175	120.3669	0	33.66967	0	208.3339	0	0	100	1.077465
522		138.1962	15.80209	107.5106	0	0	0	153.9982	0	0	100	0.8977633
523		0	11.40886	95.98164	42.01471	0	0	11.40886	0	47.00928	92.14706	0
524		0	40.34889	92.33455	0	0	1.42109E-14	40.34889	0	54.72174	83.00575	0
525		0	86.4471	23.97398	0	0	0	86.4471	59.34946	0	91.92869	0
526		0	5.410372	36.48146	0	0	0	5.410372	0	32.70641	86.46506	0
527		0	6.287294	27.50631	0	0	0	6.287294	0	22.33581	82.73384	0
528		0	7.5449	30.84958	0	0	3.55271E-15	7.5449	0	24.53124	78.63588	0
529		0	0.7491403	25.14481	0	0	3.55271E-15	0.7491403	0	25.67965	74.34608	0
530		0	3.61984	28.36498	0	0	0	3.61984	0	26.04751	69.99482	0
531		0	5.283038	29.52305	0	0	3.55271E-15	5.283038	0	25.51581	65.73238	0
532		0	0	22.37342	0	0	0	0	0	23.55097	61.79817	0
533		0	0	24.91694	0	0	3.55271E-15	0	0	26.22836	57.41671	0
534		0	15.27106	32.07713	0	0	7.10543E-15	15.27106	0	17.6906	54.46148	0
535		0	0	23.99844	0	0	0	0	0	25.26151	50.24152	0
536		0	8.906317	72.07742	0	0	1.42109E-14	8.906317	0	66.4959	39.13333	0
537		369.298	5.724688	232.007	0	0	0	375.0227	131.1061	0	58.84457	0
538		555.3045	10.23903	44.676	0	195.3165	0	565.5436	273.7386	0	100	1.077465
539		724.3409	15.03908	92.53764	0	592.7635	0	739.3801	0	0	100	1.077465
540		780.0527	0	188.5204	0	531.6102	0	780.0527	0	0	100	1.077465
541		738.0487	3.174503	173.3172	0	508.9511	0	741.2232	0	0	100	1.077465
542		762.4871	5.374023	160.2101	0	549.5018	0	767.8611	0	0	100	1.077465
543		736.564	6.500164	237.0657	0	443.8634	0	743.0641	0	0	100	1.077465
544		628.9716	42.00773	260.7285	0	348.7392	0	670.9794	0	0	100	1.077465
545		416.6427	53.69606	123.3585	0	293.3138	0	470.3388	0	0	100	1.077465
546		148.278	136.8145	106.2974	0	128.7951	0	285.0925	0	0	100	1.077465
547		0	84.62435	97.33689	0	0	0	84.62435	0	13.38162	97.76459	0
548		0	17.10425	59.1034	44.20963	0	7.10543E-15	17.10425	0	0	97.76459	0
549		0	11.69588	20.9988	0	0	0	11.69588	0	9.792548	96.12874	0
550		0	6.259394	26.64643	0	0	3.55271E-15	6.259394	0	21.46004	92.54382	0
551		0	8.83761	23.08294	0	0	3.55271E-15	8.83761	0	14.99508	90.03888	0
552		0	2.555266	18.71395	0	0	3.55271E-15	2.555266	0	17.00914	87.19749	0
553		0	0	34.8026	0	0	0	0	0	36.63432	81.0777	0
554		0	0	27.91517	0	0	3.55271E-15	0	0	29.38439	76.16901	0
555		0	6.610393	41.23133	0	0	0	6.610393	0	36.44309	70.08117	0
556		0	0	33.41468	0	0	7.10543E-15	0	0	35.17334	64.20543	0
557		0	12.21031	35.07934	0	0	0	12.21031	0	24.07266	60.18407	0
558		0	156.0005	33.62087	0	0	0	156.0005	116.2607	0	77.66337	0
559		0	179.0397	34.69726	0	0	0	179.0397	137.1253	0	98.27957	0
560		0	87.49943	101.5533	0	0	0	87.49943	0	14.79352	95.8083	0
561		252.3731	30.76431	240.2177	0	0	0	283.1374	27.88039	0	100	0.0865292
562		494.7468	107.2759	193.9108	0	353.5522	0	602.0227	0	0	100	1.077465
563		672.3676	109.1455	201.7941	0	524.8427	0	781.5131	0	0	100	1.077465
564		773.9619	66.39211	259.8669	0	520.3042	0	840.3541	0	0	100	1.077465
565		708.4318	44.92217	130.4508	0	568.4016	0	753.3539	0	0	100	1.077465
566		482.4287	115.1205	204.7201	0	338.1134	0	597.5493	0	0	100	1.077465
567		548.6879	57.75937	205.8809	0	342.7705	0	606.4473	0	0	100	1.077465
568		384.2446	170.3474	257.4803	0	242.5257	0	554.592	0	0	100	1.077465
569		139.9977	159.0689	216.3954	0	29.65396	0	299.0666	0	0	100	1.077465
570		103.7529	86.37411	178.9725	0	0	0	190.127	0	0	100	0.1353492
571		0	26.73036	110.6461	44.07027	0	1.42109E-14	26.73036	0	44.26205	92.60599	0
572		0	4.081017	125.8514	0	0	1.42109E-14	4.081017	0	128.1794	71.19353	0
573		0	0	24.7369	0	0	3.55271E-15	0	0	26.03884	66.84372	0
574		0	0	28.63845	0	0	3.55271E-15	0	0	30.14574	61.80785	0
575		0	0	42.51838	0	0	7.10543E-15	0	0	44.75619	54.33129	0
576		0	0	25.56291	0	0	3.55271E-15	0	0	26.90833	49.83624	0
577		0	0	20.00858	0	0	3.55271E-15	0	0	21.06166	46.31787	0
578		0	0	29.42307	0	0	3.55271E-15	0	0	30.97165	41.14403	0
579		0	48.14744	19.94506	0	0	0	48.14744	26.79226	0	45.17213	0
580		0	38.99321	43.62546	0	0	0	38.99321	0	4.876052	44.35758	0
581		0	35.0023	34.38838	0	0	0	35.0023	0.5832217	0	44.44527	0
582		0	14.24632	29.07192	0	0	3.55271E-15	14.24632	0	15.6059	41.83829	0
583		0	15.61797	25.98084	0	0	3.55271E-15	15.61797	0	10.90829	40.01605	0
584		0	141.5865	63.69181	0	0	0	141.5865	74	0	51.14163	0
585		269.1668	56.70453	202.3029	0	0	0	325.8713	115.9054	0	68.56751	0
586		505.1774	42.85598	189.1462	0	92.11957	0	548.0334	209.0681	0	100	1.077465
587		608.2172	107.2803	164.9097	0	497.5547	0	715.4976	0	0	100	1.077465
588		726.2156	161.4326	188.0512	0	648.196	0	887.6483	0	0	100	1.077465
589		583.8114	47.69411	156.3618	0	419.4243	0	631.5055	0	0	100	1.077465
590		627.0995	76.42065	142.0346	0	508.0322	0	703.5202	0	0	100	1.077465
591		556.6321	58.7646	186.0459	0	372.6519	0	615.3967	0	0	100	1.077465
592		464.4657	35.34306	239.5751	0	199.4846	0	499.8087	0	0	100	1.077465
593		337.7822	10.06188	144.6234	0	146.1385	0	347.8441	0	0	100	1.077465
594		89.22803	15.98267	199.0351	41.04628	0	0	105.2107	0	62.41246	89.57395	0
595		0	0	85.23916	0	0	1.42109E-14	0	0	89.72543	74.58524	0
596		0	7.641285	80.4756	0	0	1.42109E-14	7.641285	0	76.66769	61.77785	0
597		0	10.95925	21.33377	0	0	0	10.95925	0	10.92055	59.95356	0
598		0	6.965854	24.13026	0	0	0	6.965854	0	18.0678	56.93532	0
599		0	11.2474	37.85612	0	0	0	11.2474	0	28.00918	52.25637	0
600		0	11.24987	31.48739	0	0	3.55271E-15	11.24987	0	21.30265	48.69774	0
601		0	8.783714	31.8082	0	0	0	8.783714	0	24.2363	44.64905	0
602		0	4.759511	31.95291	0	0	3.55271E-15	4.759511	0	28.62463	39.86728	0
603		0	3.06161	31.61818	0	0	3.55271E-15	3.06161	0	30.05955	34.84581	0
604		0	45.53293	33.99212	0	0	0	45.53293	10.96377	0	36.49417	0
605		0	78.36456	21.86587	0	0	0	78.36456	53.67376	0	44.56379	0
606		0	82.48273	19.52914	0	0	0	82.48273	59.80591	0	53.55535	0
607		0	24.66615	36.12109	0	0	0	24.66615	0	12.05783	51.54108	0
608		0	9.317194	73.85582	0	0	0	9.317194	0	67.93539	40.19242	0
609		221.8215	34.74733	177.9699	0	0	0	256.5688	71.06094	0	50.87612	0
610		446.6852	61.13876	171.2256	0	0	0	507.824	326.7395	0	100	0.08759452
611		487.839	59.40502	257.4348	0	229.3866	0	547.244	0	0	100	1.077465
612		354.283	12.35499	150.5447	0	158.8201	0	366.6379	0	0	100	1.077465
613		538.317	39.78475	265.9247	0	250.2749	0	578.1018	0	0	100	1.077465
614		637.6774	83.82677	204.7368	0	460.4036	0	721.5041	0	0	100	1.077465
615		390.7896	89.25304	168.8939	0	256.9571	0	480.0427	0	0	100	1.077465
616		449.2183	76.08674	193.6927	0	275.4225	0	525.305	0	0	100	1.077465
617		195.8009	22.187	221.6012	0	0	0	217.9879	0	14.10886	97.6431	0
618		157.8171	5.67687	128.7786	0	0	0	163.494	15.67652	0	100	0.2706545
619		0	2.210675	94.14714	32.49066	0	0	2.210675	0	64.28458	89.26122	0
620		0	0	92.56113	0	0	1.42109E-14	0	0	97.43277	72.98499	0
621		0	4.382321	29.7778	0	0	0	4.382321	0	26.73208	68.51938	0
622		0	4.901431	31.10457	0	0	3.55271E-15	4.901431	0	27.58225	63.91174	0
623		0	0	30.65154	0	0	3.55271E-15	0	0	32.26477	58.52188	0
624		0	1.086102	18.73535	0	0	3.55271E-15	1.086102	0	18.57816	55.41839	0
625		0	0	26.66583	0	0	3.55271E-15	0	0	28.06929	50.72939	0
626		0	0	32.33905	0	0	7.10543E-15	0	0	34.04111	45.0428	0
627		0	0	21.18366	0	0	3.55271E-15	0	0	22.29859	41.3178	0
628		0	0	37.05963	0	0	7.10543E-15	0	0	39.01014	34.80112	0
629		0	0	30.33254	0	0	0	0	0	31.92899	29.46736	0
630		0	0	47.13037	0	0	7.10543E-15	0	0	49.61092	21.17982	0
631		0	0	23.75176	0	0	17.04225	0	0	7.062645	20	0
632		0	4.492939	116.356	0	0	111.863	4.492939	0	0	20	0
633		222.8084	3.883418	225.3714	0	0	9.819909	226.6919	0	0	20	0
634		497.2556	4.018168	174.7116	0	0	0	501.2738	317.5783	0	67.74654	0
635		635.1142	29.17263	220.9179	0	168.7483	0	664.2868	214.5287	0	100	1.077465
636		744.7266	4.128698	186.2045	0	503.0679	0	748.8553	0	0	100	1.077465
637		762.8805	6.845546	187.769	0	522.4347	0	769.726	0	0	100	1.077465
638		742.5724	8.59991	137.401	0	556.9924	0	751.1723	0	0	100	1.077465
639		570.5825	28.96426	180.8969	0	360.6535	0	599.5468	0	0	100	1.077465
640		312.411	13.69579	179.7668	0	87.59949	0	326.1068	0	0	100	1.077465
641		349.266	2.902905	250.9868	0	38.12507	0	352.1689	0	0	100	1.077465
642		165.4064	6.018261	122.7068	0	0	0	171.4247	0	0	100	0.9174915
643		0	27.89871	112.0778	40.2845	0	1.42109E-14	27.89871	0	48.32502	91.92727	0
644		0	14.93602	86.26934	0	0	0	14.93602	0	75.08771	79.38381	0
645		0	49.2171	31.91245	0	0	0	49.2171	16.43942	0	81.8554	0
646		0	55.27471	31.20645	0	0	0	55.27471	22.86485	0	85.29304	0
647		0	3.400742	26.67501	0	0	3.55271E-15	3.400742	0	24.49923	81.20042	0
648		0	6.6177	20.38348	0	0	0	6.6177	0	14.4903	78.7798	0
649		0	0	39.04983	0	0	0	0	0	41.10509	71.91317	0
650		0	0	22.94005	0	0	0	0	0	24.14742	67.87932	0
651		0	0	36.56359	0	0	7.10543E-15	0	0	38.48799	61.44987	0
652		0	0	47.30293	0	0	7.10543E-15	0	0	49.79255	53.13199	0
653		0	8.16945	22.04372	0	0	0	8.16945	0	14.60449	50.6923	0
654		0	0	29.45375	0	0	0	0	0	31.00394	45.51306	0
655		0	5.808704	29.87012	0	0	3.55271E-15	5.808704	0	25.3278	41.28203	0
656		0	6.319984	86.17141	0	0	0	6.319984	0	84.05414	27.24072	0
657		20.27376	2.1265	114.1846	0	0	51.62083	22.40026	0	43.34445	20	0
658		37.04377	0	154.1907	0	0	118.9991	37.04377	0	0	20	0
659		136.4395	0	164.216	0	0	34.59842	136.4395	0	0	20	0
660		184.7829	0	126.9655	0	0	0	184.7829	51.13504	0	27.68793	0
661		189.37	19.82557	155.1586	0	0	0	209.1956	46.91421	0	34.74128	0
662		201.3483	8.041218	168.3409	0	0	0	209.3895	32.61176	0	39.64432	0
663		163.9652	4.992834	142.1218	0	0	0	168.958	19.61886	0	42.59394	0
664		130.1112	0	142.4913	0	0	0	130.1112	0	19.87969	39.27302	0
665		279.2382	0	86.34138	0	0	0	279.2382	188.3525	0	67.591	0
666		231.3409	0	121.5146	0	0	0	231.3409	103.4309	0	83.14139	0
667		0	0	73.88168	0	0	0	0	0	77.7702	70.14982	0
668		0	1.098894	72.38434	0	0	1.42109E-14	1.098894	0	75.03732	57.61478	0
669		0	0	36.95856	0	0	0	0	0	38.90376	51.11588	0
670		0	0	31.97091	0	0	0	0	0	33.65359	45.49401	0
671		0	0.7599767	28.91212	0	0	0	0.7599767	0	29.63384	40.54366	0
672		0	0	34.0531	0	0	0	0	0	35.84537	34.55566	0
673		0	0	31.15556	0	0	3.55271E-15	0	0	32.79533	29.07718	0
674		0	0	27.31912	0	0	3.55271E-15	0	0	28.75697	24.2733	0
675		0	0	34.28977	0	0	9.987949	0	0	25.58086	20	0
676		0	0	28.81031	0	0	28.81031	0	0	0	20	0
677		0	0	39.55912	0	0	39.55912	0	0	0	20	0
678		0	0	30.74354	0	0	30.74354	0	0	0	20	0
679		0	0	31.19294	0	0	31.19294	0	0	0	20	0
680		0	0	40.37503	0	0	40.37503	0	0	0	20	0
681		328.5383	0	156.6699	0	0	0	328.5383	163.6226	0	44.59995	0
682		417.4232	10.27656	134.1051	0	0	0	427.6998	287.0774	0	87.7608	0
683		567.762	18.50758	128.3709	0	320.7094	0	586.2696	81.40701	0	100	1.077465
684		498.3494	87.35104	148.8716	0	383.5909	0	585.7004	0	0	100	1.077465
685		343.6811	99.3092	187.5817	0	200.7627	0	442.9903	0	0	100	1.077465
686		695.8742	11.82046	136.2965	0	514.8468	0	707.6946	0	0	100	1.077465
687		455.7541	30.92076	198.877	0	228.958	0	486.6748	0	0	100	1.077465
688		517.8667	209.3207	154.3036	0	522.8838	0	727.1874	0	0	100	1.077465
689		414.8591	283.3503	181.077	0	467.1324	0	698.2094	0	0	100	1.077465
690		169.7684	276.4217	115.9423	0	280.2478	0	446.19	0	0	100	1.077465
691		0	237.1429	79.23071	0	105.2807	0	237.1429	0	0	100	1.077465
692		0	212.3209	74.31293	0	85.37643	0	212.3209	0	0	100	1.077465
693		0	261.2554	28.32846	0	180.2954	0	261.2554	0	0	100	1.077465
694		0	66.94073	34.38852	0	0	0	66.94073	0	0	100	0.6664037
695		0	52.35188	30.83491	0	0	0	52.35188	0	0	100	0.4404917
696		0	40.30402	38.07911	0	0	0	40.30402	0	0	100	0.04554806
697		0	11.79491	30.72284	0	0	-3.55271E-15	11.79491	0	19.92413	96.67166	0
698		0	0	36.28992	38.19991	0	7.10543E-15	0	0	0	96.67166	0
699		0	0	25.08967	23.72655	0	3.55271E-15	0	0	2.683635	96.22336	0
700		0	0	27.16504	0	0	3.55271E-15	0	0	28.59478	91.44657	0
701		0	0	35.44944	0	0	7.10543E-15	0	0	37.3152	85.21304	0
702		0	7.493332	35.49778	0	0	0	7.493332	0	29.47837	80.28866	0
703		0	2.394126	36.69635	0	0	7.10543E-15	2.394126	0	36.1076	74.25685	0
704		0	5.739439	112.605	0	0	1.42109E-14	5.739439	0	112.49	55.4653	0
705		84.44392	2.654662	294.8056	0	0	10.24182	87.09858	0	212.3025	20	0
706		238.9205	0	164.9494	0	0	0	238.9205	65.28953	0	29.816	0
707		199.1881	0	229.0462	0	0	2.84217E-14	199.1881	0	41.91313	22.81438	0
708		326.2109	0	172.6699	0	0	0	326.2109	144.4531	0	44.53228	0
709		343.6441	0	200.9338	0	0	0	343.6441	132.1348	0	64.39819	0
710		504.8336	0	167.0052	0	42.23897	0	504.8336	236.7997	0	100	1.077465
711		588.7505	0	270.3689	0	254.1516	0	588.7505	0	0	100	1.077465
712		474.1763	0	272.7357	0	137.0862	0	474.1763	0	0	100	1.077465
713		421.3916	0	217.2741	0	142.6821	0	421.3916	0	0	100	1.077465
714		247.7239	0	206.2673	0	0	0	247.7239	0	0	100	0.6594185
715		0	0	113.9359	23.66323	0	1.42109E-14	0	0	96.26932	83.91814	0
716		0	0	129.7092	0	0	0	0	0	136.536	61.10969	0
717		0	0	34.47959	0	0	0	0	0	36.29431	55.0467	0
718		0	5.482174	29.62259	0	0	3.55271E-15	5.482174	0	25.41097	50.80177	0
719		0	7.534393	41.6461	0	0	7.10543E-15	7.534393	0	35.90706	44.80347	0
720		0	5.578972	43.80208	0	0	7.10543E-15	5.578972	0	40.23485	38.08221	0
721		0	9.873096	33.94118	0	0	0	9.873096	0	25.33483	33.85001	0
722		0	0	26.66169	0	0	0	0	0	28.06494	29.16174	0
723		0	0.3935822	23.34719	0	0	0	0.3935822	0	24.16169	25.12551	0
724		0	0	32.30494	0	0	3.156738	0	0	30.68232	20	0
725		0	2.164714	28.47656	0	0	26.31185	2.164714	0	0	20	0
726		0	11.18855	23.13073	0	0	11.94217	11.18855	0	0	20	0
727		0	13.49401	37.17867	0	0	23.68465	13.49401	0	0	20	0
728		83.72601	51.43327	80.06866	0	0	0	135.1593	53.5835	0	28.05605	0
729		261.3454	24.36302	195.2135	0	0	0	285.7084	81.50277	0	40.30964	0
730		508.1965	53.73654	200.9315	0	0	0	561.933	353.2545	0	93.41993	0
731		694.1094	56.69863	241.5889	0	405.7218	0	750.808	43.76627	0	100	1.077465
732		740.1377	34.63435	170.8986	0	546.7016	0	774.772	0	0	100	1.077465
733		692.0366	24.89902	206.9128	0	450.4431	0	716.9356	0	0	100	1.077465
734		775.8762	4.454748	127.526	0	596.3276	0	780.3309	0	0	100	1.077465
735		716.0309	14.35506	197.907	0	472.8183	0	730.3859	0	0	100	1.077465
736		550.8898	2.56499	204.2655	0	288.5735	0	553.4548	0	0	100	1.077465
737		381.2857	0	196.411	0	124.5373	0	381.2857	0	0	100	1.077465
738		71.22987	0	208.8558	35.91549	0	0	71.22987	0	112.7028	81.1729	0
739		0	7.411543	110.6872	0	0	1.42109E-14	7.411543	0	108.7112	63.01261	0
740		0	3.46587	109.1512	0	0	0	3.46587	0	111.2477	44.4286	0
741		0	2.120719	29.16405	0	0	3.55271E-15	2.120719	0	28.46666	39.67322	0
742		0	9.778205	36.76507	0	0	7.10543E-15	9.778205	0	28.40723	34.92777	0
743		0	13.19641	25.79791	0	0	3.55271E-15	13.19641	0	13.26474	32.71188	0
744		0	0	27.24166	0	0	3.55271E-15	0	0	28.67544	27.92163	0
745		0	9.205055	18.33053	0	0	3.55271E-15	9.205055	0	9.605762	26.31698	0
746		0	12.23513	35.80513	0	0	7.10543E-15	12.23513	0	24.81052	22.17236	0
747		0	3.898982	21.15539	0	0	4.902411	3.898982	0	13.00421	20	0
748		0	8.374656	24.58067	0	0	16.20602	8.374656	0	0	20	0
749		0	0.8570961	23.2215	0	0	22.36441	0.8570961	0	0	20	0
750		0	8.049526	32.45795	0	0	24.40843	8.049526	0	0	20	0
751		0	7.416378	23.0579	0	0	15.64152	7.416378	0	0	20	0
752		6.535513	26.6301	105.7184	0	0	72.8796	33.16561	0	0	20	0
753		214.3663	124.744	235.6911	0	0	0	339.1103	97.57986	0	34.67071	0
754		370.3769	86.39503	129.5241	0	0	0	456.7719	324.9778	0	83.52973	0
755		626.1045	128.3825	215.0325	0	375.3447	0	754.487	109.5493	0	100	1.077465
756		769.3522	129.9354	161.197	0	686.4454	0	899.2877	0	0	100	1.077465
757		722.5648	162.9036	270.3589	0	559.4541	0	885.4684	0	0	100	1.077465
758		766.4434	229.082	153.6526	0	791.8727	0	995.5253	0	0	100	1.077465
759		768.5233	289.5901	195.6351	0	812.4782	0	1058.113	0	0	100	1.077465
760		623.2216	278.4437	190.5962	0	661.0691	0	901.6653	0	0	100	1.077465
761		363.5716	289.9465	249.7102	0	353.8079	0	653.5181	0	0	100	1.077465
762		146.8503	149.1555	136.084	0	109.9218	0	296.0058	0	0	100	1.077465
763		0	261.4891	106.7847	0	102.0727	0	261.4891	0	0	100	1.077465
764		0	261.295	76.17934	0	132.4841	0	261.295	0	0	100	1.077465
765		0	143.3884	26.26568	0	64.49117	0	143.3884	0	0	100	1.077465
766		0	96.01943	25.05002	0	18.33784	0	96.01943	0	0	100	1.077465
767		0	16.99684	31.99148	0	0	0	16.99684	0	15.78383	97.3633	0
768		0	4.360523	28.76842	25.69252	0	3.55271E-15	4.360523	0	0	97.3633	0
769		0	9.268078	30.1378	21.96813	0	3.55271E-15	9.268078	0	0	97.3633	0
770		0	3.073414	23.23548	0	0	0	3.073414	0	21.22323	93.81794	0
771		0	7.501808	21.56924	0	0	3.55271E-15	7.501808	0	14.80782	91.34428	0
772		0	10.81671	29.79892	0	0	3.55271E-15	10.81671	0	19.98127	88.0064	0
773		0	0	40.03085	0	0	7.10543E-15	0	0	42.13774	80.96725	0
774		0	0	37.02284	0	0	0	0	0	38.97141	74.45705	0
775		0	0	21.15228	0	0	0	0	0	22.26556	70.73757	0
776		28.4243	0	101.1342	0	0	1.42109E-14	28.4243	0	78.03271	57.70214	0
777		267.7809	2.098034	183.4809	0	0	0	269.8789	76.85154	0	69.25645	0
778		215.0387	9.406425	199.6121	0	0	0	224.4451	14.82222	0	71.4849	0
779		426.5564	11.36124	237.4762	0	0	0	437.9176	188.5406	0	99.83118	0
780		173.4729	6.519684	231.1624	0	0	0	179.9926	0	62.99314	89.30812	0
781		339.6726	0.5209438	224.2797	0	0	0	340.1935	71.11527	0	100	0.711596
782		256.4987	35.06753	270.463	0	0	0	291.5663	0	0	100	0.1877816
783		144.6953	235.8137	218.3441	0	112.1648	0	380.5089	0	0	100	1.077465
784		91.60985	47.5935	184.7573	23.3223	0	2.84217E-14	139.2034	0	29.45076	95.08023	0
785		53.16809	215.0488	186.3582	0	0	0	268.2169	32.72307	0	100	1.027926
786		222.4962	95.47442	180.6172	0	82.87216	0	317.9706	0	0	100	1.077465
787		0	52.94291	131.4195	0	0	0	52.94291	0	82.60692	86.20045	0
788		0	53.6025	94.88162	0	0	0	53.6025	0	43.4517	78.94181	0
789		0	31.18687	32.92336	0	0	0	31.18687	0	1.827891	78.63646	0
790		0	60.80116	27.70668	0	0	0	60.80116	31.43975	0	83.36329	0
791		0	40.26112	37.89393	0	0	0	40.26112	2.248829	0	83.70139	0
792		0	135.1405	38.5575	0	0	0	135.1405	91.75381	0	97.49619	0
793		0	21.62734	30.62807	0	0	0	21.62734	0	9.474448	95.91347	0
794		0	9.873435	27.21206	0	0	0	9.873435	0	18.25119	92.86459	0
795		0	4.094755	25.04786	0	0	0	4.094755	0	22.0559	89.18014	0
796		0	93.74706	33.58227	0	0	0	93.74706	57.15655	0	97.77338	0
797		0	19.31231	41.18634	0	0	7.10543E-15	19.31231	0	23.02529	93.92699	0
798		0	54.36568	26.68091	0	0	0	54.36568	26.30053	0	97.88116	0
799		0	42.86716	27.78561	0	0	0	42.86716	14.09312	0	100	0.005050127
800		79.3363	26.39066	89.28238	0	0	0	105.727	0	0	100	0.2830392
801		70.01643	191.1358	230.675	0	0	0	261.1522	0	0	100	0.6119184
802		106.7428	253.429	157.8815	0	152.2904	0	360.1719	0	0	100	1.077465
803		245.8199	242.9965	160.8901	0	277.9264	0	488.8165	0	0	100	1.077465
804		771.269	98.83006	180.6843	0	635.1066	0	870.099	0	0	100	1.077465
805		861.4659	40.88794	169.276	0	676.3206	0	902.3538	0	0	100	1.077465
806		744.2518	94.03213	210.6798	0	571.4647	0	838.2839	0	0	100	1.077465
807		529.9194	77.87676	261.0671	0	287.0874	0	607.7961	0	0	100	1.077465
808		249.2085	110.8391	156.8896	0	150.7343	0	360.0476	0	0	100	1.077465
809		143.1793	258.5569	164.0784	0	187.6579	0	401.7363	0	0	100	1.077465
810		91.24545	176.2447	148.6786	0	68.81157	0	267.4901	0	0	100	1.077465
811		0	84.09981	156.2513	50	0	0	84.09981	0	25.9489	95.66521	3.06234E-16
812		0	26.81131	122.5336	0	0	1.42109E-14	26.81131	0	100.7603	78.83312	0
813		0	120.8697	33.48405	0	0	0	120.8697	83.01633	0	91.31427	0
814		0	218.2529	32.64461	0	72.16438	0	218.2529	57.7717	0	100	1.077465
815		0	43.73444	23.40629	0	0	0	43.73444	0	0	100	0.4161545
816		0	3.447207	30.66712	0	0	3.55271E-15	3.447207	0	28.65254	95.21357	0
817		0	3.121406	19.95808	0	0	3.55271E-15	3.121406	0	17.72281	92.25296	0
818		0	0	29.73883	0	0	3.55271E-15	0	0	31.30403	87.0236	0
819		0	0	28.61096	0	0	3.55271E-15	0	0	30.1168	81.99256	0
820		0	0	22.54059	0	0	3.55271E-15	0	0	23.72694	78.02896	0
821		0	0	24.1105	0	0	3.55271E-15	0	0	25.37948	73.7893	0
822		0	0	24.70303	0	0	3.55271E-15	0	0	26.00319	69.44544	0
823		0	50.48522	20.21415	0	0	0	50.48522	28.75752	0	73.76901	0
824		132.9164	77.63431	62.7531	0	0	0	210.5508	147.0536	0	95.87789	0
825		375.2446	193.2453	150.4494	0	340.623	0	568.4899	27.41755	0	100	1.077465
826		597.5311	157.3575	186.9746	0	516.3553	0	754.8887	0	0	100	1.077465
827		751.645	284.1016	171.1052	0	814.6413	0	1035.746	0	0	100	1.077465
828		833.4832	297.8637	126.6535	0	954.6935	0	1131.347	0	0	100	1.077465
829		908.2803	156.7025	113.9644	0	901.0184	0	1064.983	0	0	100	1.077465
830		888.8921	47.73643	129.1049	0	753.2411	0	936.6285	0	0	100	1.077465
831		723.7242	43.17381	132.7672	0	579.4154	0	766.8981	0	0	100	1.077465
832		523.7605	20.51743	76.53416	0	414.7955	0	544.2779	0	0	100	1.077465
833		331.8701	103.7226	83.18982	0	302.403	0	435.5928	0	0	100	1.077465
834		61.61407	126.334	92.50861	0	45.43947	0	187.9481	0	0	100	1.077465
835		0	97.32949	84.96119	0	0	0	97.32949	0	0	100	0.2532017
836		0	19.8418	45.79518	27.31934	0	0	19.8418	0	0	100	0
837		0	10.73988	32.83957	23.26283	0	0	10.73988	0	0	100	0
838		0	2.899668	25.34061	0	0	0	2.899668	0	23.62205	96.05392	0
839		0	0	24.38905	0	0	3.55271E-15	0	0	25.67268	91.76527	0
840		0	5.818245	24.27535	0	0	0	5.818245	0	19.42853	88.51972	0
841		0	9.483918	30.62841	0	0	3.55271E-15	9.483918	0	22.25736	84.80161	0
842		0	30.14125	30.7883	0	0	0	30.14125	0	0.6811054	84.68784	0
843		0	18.27348	20.22993	0	0	0	18.27348	0	2.05942	84.34381	0
844		0	32.42385	26.19472	0	0	0	32.42385	5.917675	0	85.23351	1.81826E-17
845		0	67.25813	37.67445	0	0	0	67.25813	28.1045	0	89.4589	0
846		0	139.3051	25.91743	0	0	0	139.3051	70.11243	0	100	0.8103806
847		0	137.1205	34.27232	0	50.21665	0	137.1205	0	0	100	1.077465
848		136.8674	219.6464	72.21782	0	234.296	0	356.5138	0	0	100	1.077465
849		336.5149	28.32367	220.4391	0	84.28814	0	364.8386	0	0	100	1.077465
850		398.7379	10.83879	195.256	0	154.6145	0	409.5767	0	0	100	1.077465
851		598.8257	10.54814	220.6237	0	327.6936	0	609.3739	0	0	100	1.077465
852		838.9874	274.3462	158.0509	0	905.2827	0	1113.334	0	0	100	1.077465
853		867.9137	192.1264	165.2236	0	844.8165	0	1060.04	0	0	100	1.077465
854		712.6428	205.0033	195.4036	0	672.2424	0	917.646	0	0	100	1.077465
855		591.4714	88.98038	154.2981	0	472.716	0	680.4518	0	0	100	1.077465
856		552.0768	194.9258	156.2179	0	540.7847	0	747.0026	0	0	100	1.077465
857		187.7573	114.1851	163.6805	0	85.65684	0	301.9424	0	0	100	1.077465
858		87.02976	182.0948	138.4657	0	80.65883	0	269.1246	0	0	100	1.077465
859		0	72.97542	92.52766	20.58131	0	0	72.97542	0	0	100	0
860		0	100.774	96.06413	0	0	0	100.774	0	0	100	0.09642003
861		0	29.18135	38.41553	0	0	0	29.18135	0	9.720189	98.37624	0
862		0	8.704323	33.67685	26.28687	0	0	8.704323	0	0	98.37624	0
863		0	60.70944	31.71514	0	3.55271E-15	0	60.70944	10.80021	0	100	0.3608294
864		0	72.06165	45.37762	0	0	0	72.06165	0	0	100	0.5462708
865		0	84.81716	33.14175	0	0	0	84.81716	0	0	100	1.05789
866		0	24.65391	15.63312	0	0	0	24.65391	0	0	100	0.1846722
867		0	11.90925	28.08587	0	0	0	11.90925	0	17.02802	97.15546	0
868		0	10.96301	29.12363	0	0	3.55271E-15	10.96301	0	19.11644	93.96204	0
869		0	88.68304	25.95276	0	0	0	88.68304	40.1605	0	100	0.4187733
870		0	26.77783	23.73867	0	0	0	26.77783	0	0	100	0.06221715
871		0	44.16522	29.58412	0	0	0	44.16522	0	0	100	0.2985018
872		64.61346	123.2076	117.3784	0	20.44267	0	187.821	0	0	100	1.077465
873		278.434	96.25952	201.7024	0	117.4415	0	374.6935	0	0	100	1.077465
874		483.3687	44.61877	207.4612	0	261.9555	0	527.9874	0	0	100	1.077465
875		484.7233	231.0746	198.9027	0	466.8952	0	715.798	0	0	100	1.077465
876		723.8138	303	220.2574	0	756.5564	0	1026.814	0	0	100	1.077465
877		845.7625	269.7479	149.9778	0	915.5325	0	1115.51	0	0	100	1.077465
878		517.1875	289.1602	207.9975	0	548.3503	0	806.3478	0	0	100	1.077465
879		608.3478	298.3716	125.0223	0	731.6971	0	906.7195	0	0	100	1.077465
880		599.4889	303	220.5427	0	631.9461	0	902.4889	0	0	100	1.077465
881		366.6915	199.4477	129.6986	0	386.4406	0	566.1392	0	0	100	1.077465
882		193.6106	163.4976	127.454	0	179.6542	0	357.1082	0	0	100	1.077465
883		0	78.2495	77.89932	0	0	0	78.2495	0	0	100	0.007168784
884		0	96.49307	77.35179	0	0	0	96.49307	0	0	100	0.3918571
885		0	35.33501	27.97808	0	0	0	35.33501	0	0	100	0.1506098
886		0	11.85293	32.20031	21.41829	0	0	11.85293	0	0	100	0
887		0	0	29.44721	30.99706	0	3.55271E-15	0	0	0	100	0
888		0	3.037435	21.10317	0	0	0	3.037435	0	19.01656	96.82327	0
889		0	0	37.70441	39.68885	0	0	0	0	0	96.82327	0
890		0	11.24915	29.52485	0	0	0	11.24915	0	19.23758	93.60961	0
891		0	11.65558	36.16786	0	0	0	11.65558	0	25.8024	89.2993	0
892		0	7.765632	46.15009	0	0	7.10543E-15	7.765632	0	40.40469	82.54967	0
893		0	8.399111	36.76469	0	0	0	8.399111	0	29.85851	77.56178	0
894		0	17.22514	37.8805	0	0	0	17.22514	0	21.74249	73.92968	0
895		0	21.95685	35.96472	0	0	0	21.95685	0	14.74512	71.4665	0
896		138.2868	14.6877	125.9675	0	0	0	152.9745	21.15012	0	74.64632	0
897		352.8239	12.18946	254.8964	0	0	0	365.0134	97.34292	0	89.28142	0
898		544.6027	53.38059	139.2643	0	332.9059	0	597.9833	71.29292	0	100	1.077465
899		746.7867	81.81816	151.2375	0	623.7138	0	828.6049	0	0	100	1.077465
900		787.1487	40.39418	295.5991	0	468.512	0	827.543	0	0	100	1.077465
901		747.0613	18.81982	270.8253	0	431.7924	0	765.8812	0	0	100	1.077465
902		770.5881	78.8129	184.54	0	609.2964	0	849.401	0	0	100	1.077465
903		464.9425	174.5416	209.1564	0	378.5058	0	639.4841	0	0	100	1.077465
904		431.685	33.60215	220.9179	0	184.5105	0	465.2871	0	0	100	1.077465
905		189.4697	20.48408	256.4102	50	0	0	209.9538	0	8.873592	98.51766	0
906		76.07053	0	184.1717	0	0	0	76.07053	0	117.7944	78.84001	0
907		0	0	169.1311	0	0	2.84217E-14	0	0	178.0327	49.09951	0
908		0	0	97.47085	0	0	1.42109E-14	0	0	102.6009	31.95995	0
909		0	0	39.42658	0	0	7.10543E-15	0	0	41.50166	25.02706	0
910		0	0	38.11411	5.367283	0	4.426817	0	0	30.09302	20	0
911		0	0	39.78752	0	0	39.78752	0	0	0	20	0
912		0	0	32.09978	0	0	32.09978	0	0	0	20	0
913		0	0	25.64341	0	0	25.64341	0	0	0	20	0
914		0	0.8802543	25.44579	0	0	24.56553	0.8802543	0	0	20	0
915		0	0	18.25567	0	0	18.25567	0	0	0	20	0
916		0	4.524163	28.44227	0	0	23.91811	4.524163	0	0	20	0
917		0	10.03584	30.35464	0	0	20.3188	10.03584	0	0	20	0
918		0	30.48439	28.90872	0	0	0	30.48439	1.496885	0	20.22505	0
919		0	121.6911	23.64624	0	0	0	121.6911	93.14263	0	34.22865	0
920		111.2286	246.7806	94.88598	0	0	0	358.0092	255.5285	0	72.64625	0
921		229.6541	295.6195	164.1288	0	129.0856	0	525.2736	181.939	0	100	1.077465
922		457.8014	300.3681	139.4901	0	568.6794	0	758.1695	0	0	100	1.077465
923		478.5307	54.87414	155.8824	0	322.2062	0	533.4048	0	0	100	1.077465
924		448.4594	73.44597	93.59831	0	377.2464	0	521.9054	0	0	100	1.077465
925		617.6366	31.45727	167.1292	0	424.8241	0	649.0939	0	0	100	1.077465
926		854.3411	21.61974	214.8038	0	600.9895	0	875.9609	0	0	100	1.077465
927		762.2264	21.00863	212.9907	0	510.14	0	783.235	0	0	100	1.077465
928		562.5065	34.26579	120.598	0	421.6306	0	596.7723	0	0	100	1.077465
929		416.3509	18.25626	128.8349	0	249.9524	0	434.6072	0	0	100	1.077465
930		132.6673	3.676658	82.58093	0	0	0	136.344	0	0	100	1.069064
931		0	0	80.76349	50	0	0	0	0	35.0142	94.15085	0
932		0	0	75.62834	0	0	1.42109E-14	0	0	79.60878	80.85214	0
933		0	1.970378	18.59348	0	0	3.55271E-15	1.970378	0	17.498	77.92908	0
934		0	13.7954	29.58566	0	0	3.55271E-15	13.7954	0	16.62133	75.15248	0
935		0	0	23.16374	0	0	3.55271E-15	0	0	24.38288	71.0793	0
936		0	0	21.18688	0	0	0	0	0	22.30198	67.35374	0
937		0	0	21.8443	0	0	3.55271E-15	0	0	22.99399	63.51257	0
938		0	0	21.61453	0	0	3.55271E-15	0	0	22.75214	59.71181	0
939		0	3.733133	29.91267	0	0	3.55271E-15	3.733133	0	27.5574	55.10833	0
940		0	0	35.72236	0	0	0	0	0	37.60249	48.8268	0
941		0	0	29.34808	0	0	3.55271E-15	0	0	30.89271	43.66615	0
942		0	2.846841	22.39337	0	0	0	2.846841	0	20.57529	40.22903	0
943		0	1.3631	40.24269	0	0	0	1.3631	0	40.92589	33.39233	0
944		11.31286	26.30459	124.8546	1.267845	0	10.4376	37.61745	0	80.16921	20	0
945		28.46893	35.92309	206.6971	0	0	143.7285	64.39201	0	0	20	0
946		154.5343	40.50664	246.9219	0	0	59.60774	195.0409	0	0	20	0
947		165.4195	53.96441	216.4797	0	0	5.366837	219.3839	0	0	20	0
948		119.7137	44.75192	198.6637	0	0	40.18375	164.4656	0	0	20	0
949		82.4943	48.17074	256.855	0	0	130.3147	130.665	0	0	20	0
950		139.2419	7.897774	167.3729	0	0	27.19535	147.1396	0	0	20	0
951		103.4357	11.39292	175.6951	0	0	66.03823	114.8286	0	0	20	0
952		83.07851	96.23881	261.917	0	0	86.7536	179.3173	0	0	20	0
953		9.579641	134.7101	169.0654	0	0	25.25464	144.2898	0	0	20	0
954		88.69933	50.79203	158.9544	0	0	23.89802	139.4913	0	0	20	0
955		0	22.32032	165.5935	0	0	143.2732	22.32032	0	0	20	0
956		0	104.5889	177.2225	0	0	72.63364	104.5889	0	0	20	0
957		0	72.64095	28.01815	0	0	0	72.64095	42.39166	0	26.3734	0
958		0	129.4711	23.32862	0	0	0	129.4711	100.8354	0	41.53357	0
959		0	217.8981	38.76658	0	0	0	217.8981	170.1749	0	67.11864	0
960		0	155.2819	27.44518	0	0	0	155.2819	121.4449	0	85.37736	0
961		0	76.36079	33.91217	0	0	0	76.36079	40.32619	0	91.44023	0
962		0	152.6504	32.24934	0	7.839065	0	152.6504	56.93392	0	100	1.077465
963		0	166.8666	19.12787	0	95.10712	0	166.8666	0	0	100	1.077465
964		0	264.9677	21.23474	0	191.1014	0	264.9677	0	0	100	1.077465
965		0	291.3917	26.782	0	211.9781	0	291.3917	0	0	100	1.077465
966		0	268.7157	20.72263	0	195.3615	0	268.7157	0	0	100	1.077465
967		0	79.14852	26.77075	0	0	0	79.14852	0	0	100	1.072269
968		4.41075	2.000592	72.17209	30.75997	0	1.42109E-14	6.411343	0	38.69402	93.53613	0
969		37.24421	3.946939	187.1826	0	0	0	41.19115	0	155.6355	67.53711	0
970		31.76764	12.42596	290.5956	0	0	0	44.1936	0	261.0425	23.92975	0
971		113.1861	29.57956	178.5288	0	0	19.07437	142.7656	0	23.52429	20	0
972		114.6641	55.38453	116.437	0	0	0	170.0487	50.39832	0	27.57717	0
973		140.433	86.75142	155.2453	0	0	0	227.1844	68.33421	0	37.85093	0
974		103.5181	55.47732	186.308	0	0	0	158.9954	0	34.19841	32.13805	0
975		98.87206	146.9708	130.6984	0	0	0	245.8428	114.3308	0	49.32721	0
976		82.27164	148.0723	99.03969	0	0	0	230.3439	128.8526	0	68.69965	0
977		129.8639	145.5109	206.9508	0	0	0	275.3748	65.19042	0	78.50074	0
978		225.948	113.8396	167.0492	0	0	0	339.7876	142.9988	0	100	0.5805169
979		0	122.4533	138.8403	0	0	0	122.4533	0	17.24942	97.11847	0
980		0	76.40642	107.3665	0	0	0	76.40642	0	32.58954	91.67436	0
981		0	52.85086	20.3682	0	0	0	52.85086	30.85853	0	96.31381	0
982		0	20.30259	32.18666	0	0	0	20.30259	0	12.50955	94.22408	0
983		0	63.06472	29.16963	0	0	0	63.06472	32.20034	0	99.06526	0
984		0	23.31776	21.47692	0	0	0	23.31776	1.748804	0	99.32819	0
985		0	7.530961	36.9288	0	0	0	7.530961	0	30.9451	94.15878	0
986		0	4.836469	23.1171	0	0	0	4.836469	0	19.24277	90.94427	7.65585E-17
987		0	2.663295	30.49228	0	0	3.55271E-15	2.663295	0	29.29367	86.05074	0
988		0	0.4649704	31.84748	0	0	3.55271E-15	0.4649704	0	33.03422	80.53234	0
989		0	0	39.96091	0	0	0	0	0	42.06412	73.5055	0
990		0	8.931373	20.22476	0	0	3.55271E-15	8.931373	0	11.88777	71.51964	0
991		0	12.41745	30.72174	0	0	3.55271E-15	12.41745	0	19.26767	68.30096	0
992		95.0034	5.864642	71.96984	0	0	0	100.868	25.41898	0	72.12259	0
993		336.6309	5.746697	109.4325	0	0	0	342.3776	185.4221	0	100	0.9064891
994		538.428	5.681957	143.1432	0	343.732	0	544.11	0	0	100	1.077465
995		547.4783	18.91206	176.664	0	331.4236	0	566.3904	0	0	100	1.077465
996		630.933	45.55769	131.1761	0	490.8083	0	676.4907	0	0	100	1.077465
997		595.6275	10.7655	161.6066	0	386.8474	0	606.393	0	0	100	1.077465
998		577.5418	121.407	167.4541	0	479.0711	0	698.9488	0	0	100	1.077465
999		698.4297	20.38378	133.0403	0	529.8439	0	718.8135	0	0	100	1.077465
1000		607.1365	0.299899	177.8338	0	370.2587	0	607.4365	0	0	100	1.077465
1001		264.2661	14.26195	171.0921	0	49.18174	0	278.528	0	0	100	1.077465
1002		127.7509	19.06524	80.33086	0	13.26078	0	146.8161	0	0	100	1.077465
1003		0	107.939	118.7098	0	0	0	107.939	0	11.33763	98.10604	0
1004		0	59.68155	70.08447	0	0	0	59.68155	0	10.95045	96.27676	0
1005		0	14.69605	32.84021	0	0	7.10543E-15	14.69605	0	19.09912	93.08624	0
1006		0	42.9161	32.01735	0	0	0	42.9161	10.35381	0	94.64289	0
1007		0	190.9408	33.58812	0	67.21378	0	190.9408	35.63195	0	100	1.077465
1008		0	67.72672	32.37706	0	7.10543E-15	0	67.72672	0	0	100	0.7236723
1009		0	232.6503	17.52807	0	162.4907	0	232.6503	0	0	100	1.077465
1010		0	251.2055	23.86643	0	174.7075	0	251.2055	0	0	100	1.077465
1011		0	184.802	30.49761	0	101.6728	0	184.802	0	0	100	1.077465
1012		0	11.72003	18.12131	0	0	0	11.72003	0	6.738187	98.87438	0
1013		0	14.63074	19.43236	0	0	0	14.63074	0	5.054342	98.03005	0
1014		0	12.33439	32.1742	20.88401	0	0	12.33439	0	0	98.03005	0
1015		0	25.02474	24.80919	0	0	0	25.02474	0.2047724	0	98.06084	0
1016		50.42538	26.50744	32.04135	0	0	0	76.93282	12.89804	0	100	0.6831595
1017		152.7866	52.74652	217.3064	20.43424	0	0	205.5331	0	0	100	0
1018		345.2863	15.03014	159.7719	0	142.9266	0	360.3165	0	0	100	1.077465
1019		488.6898	16.22252	116.1684	0	333.4836	0	504.9124	0	0	100	1.077465
1020		615.1451	33.42493	120.1778	0	473.8262	0	648.57	0	0	100	1.077465
1021		624.3145	29.84788	115.0873	0	484.5887	0	654.1623	0	0	100	1.077465
1022		489.4685	69.14011	136.7859	0	368.2624	0	558.6086	0	0	100	1.077465
1023		371.1828	65.89159	102.0532	0	283.118	0	437.0744	0	0	100	1.077465
1024		457.6729	87.07756	102.5858	0	391.3483	0	544.7504	0	0	100	1.077465
1025		393.4016	52.3496	91.95618	0	301.7104	0	445.7512	0	0	100	1.077465
1026		138.6536	23.34326	100.3505	0	7.59334	0	161.9969	0	0	100	1.077465
1027		0	20.39187	69.16641	50	0	0	20.39187	0	1.34162	99.77588	0
1028		0	18.86791	69.43153	35.33919	0	1.42109E-14	18.86791	0	17.88566	96.78807	0
1029		0	70.022	32.26394	0	0	0	70.022	21.36365	0	100	0.3126052
1030		0	169.4332	32.24422	0	84.55736	0	169.4332	0	0	100	1.077465
1031		0	71.90683	23.88931	0	0	0	71.90683	0	0	100	0.9830065
1032		0	9.420918	25.58302	0	0	0	9.420918	0	17.01274	97.158	7.65585E-17
1033		0	7.676859	30.34036	0	0	0	7.676859	0	23.85632	93.17279	0
1034		0	0	34.68673	0	0	0	0	0	36.51235	87.07337	0
1035		0	0	15.85866	0	0	0	0	0	16.69333	84.28474	0
1036		0	0	35.77809	0	0	0	0	0	37.66115	77.99342	0
1037		0	0	32.28946	0	0	7.10543E-15	0	0	33.98891	72.31554	0
1038		0	0	34.73338	0	0	7.10543E-15	0	0	36.56145	66.20792	0
1039		0	0	36.1232	0	0	0	0	0	38.02442	59.85592	0
1040		139.5634	0	118.3061	0	0	0	139.5634	15.03071	0	62.11572	0
1041		285.1399	0	196.8434	0	0	0	285.1399	77.93628	0	73.8331	0
1042		435.8257	0.1801838	166.7142	0	36.48185	0	436.0059	174.0449	0	100	1.077465
1043		602.2151	2.537262	138.655	0	408.9333	0	604.7524	0	0	100	1.077465
1044		771.0273	0.4534346	204.6899	0	506.0415	0	771.4807	0	0	100	1.077465
1045		845.9338	4.313971	211.1978	0	578.1614	0	850.2478	0	0	100	1.077465
1046		665.0452	5.272018	233.1311	0	375.1935	0	670.3171	0	0	100	1.077465
1047		722.9946	49.75867	206.7571	0	507.7331	0	772.7532	0	0	100	1.077465
1048		516.9727	22.22326	170.7767	0	310.6006	0	539.1959	0	0	100	1.077465
1049		335.2466	11.6955	128.1998	0	162.6104	0	346.942	0	0	100	1.077465
1050		113.9302	23.20476	207.6153	50	0	0	137.1349	0	30.18621	94.95737	0
1051		0	3.693412	83.65296	0	0	0	3.693412	0	84.16795	80.89705	0
1052		0	0.4561143	100.8959	0	0	1.42109E-14	0.4561143	0	105.7261	63.23543	0
1053		0	0	32.84968	0	0	0	0	0	34.57861	57.45904	0
1054		0	5.482547	38.41515	0	0	7.10543E-15	5.482547	0	34.6659	51.66808	0
1055		0	0	22.88947	0	0	0	0	0	24.09418	47.64312	0
1056		0	0	33.6767	0	0	7.10543E-15	0	0	35.44915	41.72132	0
1057		0	8.300385	37.61258	0	0	7.10543E-15	8.300385	0	30.85494	36.56697	0
1058		0	6.363435	30.61574	0	0	3.55271E-15	6.363435	0	25.52874	32.30238	0
1059		0	7.664477	26.79089	0	0	0	7.664477	0	20.13306	28.93913	0
1060		0	5.751225	31.33798	0	0	3.55271E-15	5.751225	0	26.93343	24.43988	0
1061		0	0.02370564	33.52234	2.346642	0	6.020176	0.02370564	0	26.57805	20	0
1062		0	0	37.87989	0	0	37.87989	0	0	0	20	0
1063		0	7.007771	42.95719	0	0	35.94942	7.007771	0	0	20	0
1064		158.7404	0	74.76244	0	0	0	158.7404	80.04309	0	32.03413	0
1065		329.687	0	241.0675	0	0	0	329.687	75.93165	0	43.45013	0
1066		441.2523	2.897936	186.1526	0	0	0	444.1503	248.3527	0	80.78889	0
1067		647.5848	4.005732	189.9923	0	274.0298	0	651.5905	127.7796	0	100	1.077465
1068		705.6964	0	227.3014	0	416.4317	0	705.6964	0	0	100	1.077465
1069		855.2991	8.592527	197.0497	0	606.9232	0	863.8917	0	0	100	1.077465
1070		770.6459	32.53587	201.1214	0	543.1874	0	803.1818	0	0	100	1.077465
1071		706.6977	22.94192	230.1864	0	438.5456	0	729.6396	0	0	100	1.077465
1072		550.5751	2.086427	200.1967	0	292.038	0	552.6616	0	0	100	1.077465
1073		376.2376	0	168.3826	0	148.9928	0	376.2376	0	0	100	1.077465
1074		236.4839	0	198.969	0	0	0	236.4839	0	0	100	0.5827544
1075		0	2.957612	164.7264	38.69051	0	2.84217E-14	2.957612	0	131.5924	78.01739	0
1076		0	0	107.6341	0	0	1.42109E-14	0	0	113.2991	59.09069	0
1077		0	0	37.46715	0	0	7.10543E-15	0	0	39.43911	52.50235	0
1078		0	0	35.06538	0	0	7.10543E-15	0	0	36.91093	46.33635	0
1079		0	0	32.70122	0	0	0	0	0	34.42234	40.58607	0
1080		0	0	32.49691	0	0	7.10543E-15	0	0	34.20727	34.87172	0
1081		0	0	36.18521	0	0	0	0	0	38.0897	28.50881	0
1082		0	0	34.97345	0	0	0	0	0	36.81415	22.35898	0
1083		0	0.07616468	36.66604	0	0	23.17463	0.07616468	0	14.12131	20	0
1084		0	0	41.69036	0	0	41.69036	0	0	0	20	0
1085		0	0	32.28243	0	0	32.28243	0	0	0	20	0
1086		0	0	28.38166	0	0	28.38166	0	0	0	20	0
1087		0	0	42.38484	0	0	42.38484	0	0	0	20	0
1088		194.5801	0.3209486	86.01477	0	0	0	194.9011	104.3761	0	35.6925	0
1089		350.8664	7.869633	154.056	0	0	0	358.7361	196.986	0	65.30849	0
1090		483.2757	21.35808	185.5361	0	29.7118	0	504.6338	230.7449	0	100	1.077465
1091		669.3176	164.019	206.2347	0	574.8799	0	833.3365	0	0	100	1.077465
1092		570.2665	241.3271	201.9147	0	559.6788	0	811.5936	0	0	100	1.077465
1093		746.9407	163.7867	214.3578	0	643.7079	0	910.7274	0	0	100	1.077465
1094		688.2267	95.99225	158.4002	0	572.5342	0	784.219	0	0	100	1.077465
1095		700.1366	170.2587	199.5417	0	619.3124	0	870.3953	0	0	100	1.077465
1096		517.3379	86.64152	208.2505	0	339.3285	0	603.9794	0	0	100	1.077465
1097		398.5375	23.05571	241.485	0	118.6119	0	421.5932	0	0	100	1.077465
1098		190.3201	12.01858	199.7868	0	0	0	202.3387	0	7.330597	98.77542	0
1099		0	2.072504	176.7876	41.04628	0	0	2.072504	0	142.8644	74.90981	0
1100		0	0	63.99665	0	0	7.10543E-15	0	0	67.3649	63.65645	0
1101		0	0	33.92078	0	0	0	0	0	35.70608	57.69172	0
1102		0	0	34.54876	0	0	7.10543E-15	0	0	36.36712	51.61657	0
1103		0	0	37.11381	0	0	0	0	0	39.06717	45.09037	0
1104		0	0	31.76379	0	0	3.55271E-15	0	0	33.43557	39.50493	0
1105		0	0	25.04896	0	0	3.55271E-15	0	0	26.36732	35.10025	0
1106		0	0	31.3723	0	0	7.10543E-15	0	0	33.02347	29.58365	0
1107		0	0	11.99984	0	0	0	0	0	12.63141	27.47356	0
1108		0	0	27.90753	0	0	3.55271E-15	0	0	29.37635	22.56622	0
1109		0	7.338695	22.58319	0	0	0.6506791	7.338695	0	15.36191	20	0
1110		0	2.525438	30.81289	0	0	28.28746	2.525438	0	0	20	0
1111		0	15.06846	27.54005	0	0	12.47159	15.06846	0	0	20	0
1112		120.707	60.54214	93.08156	0	0	0	181.2491	86.45498	0	32.99813	0
1113		313.9277	92.59951	229.6941	0	0	0	406.5272	169.6176	0	58.4994	0
1114		442.4392	168.6101	183.7502	0	100.4677	0	611.0493	276.0345	0	100	1.077465
1115		717.014	223.2575	151.1674	0	739.1041	0	940.2715	0	0	100	1.077465
1116		792.8781	178.2839	124.7596	0	796.4023	0	971.1619	0	0	100	1.077465
1117		774.6362	203.3346	129.6449	0	798.3259	0	977.9708	0	0	100	1.077465
1118		758.2901	81.34625	196.2664	0	587.3215	0	839.6364	0	0	100	1.077465
1119		522.4891	283.3052	157.3026	0	598.4916	0	805.7943	0	0	100	1.077465
1120		670.1046	135.2686	257.5843	0	491.3513	0	805.3732	0	0	100	1.077465
1121		505.8369	176.0907	144.0677	0	487.8598	0	681.9276	0	0	100	1.077465
1122		248.5122	91.29617	132.0908	0	155.5705	0	339.8083	0	0	100	1.077465
1123		0	24.71521	156.0181	46.17706	0	0	24.71521	0	92.03648	84.62523	0
1124		0	27.89153	73.66553	0	0	0	27.89153	0	48.18316	76.57619	0
1125		0	0.2555154	22.83253	0	0	3.55271E-15	0.2555154	0	23.76528	72.60619	0
1126		0	6.740556	26.77426	0	0	3.55271E-15	6.740556	0	21.08811	69.0834	0
1127		0	12.04991	23.91742	0	0	3.55271E-15	12.04991	0	12.49211	66.99659	0
1128		0	43.04052	24.51913	0	0	0	43.04052	17.59532	0	69.64197	0
1129		0	61.34756	32.80106	0	0	0	61.34756	27.11917	0	73.71922	0
1130		0	36.06272	26.64066	0	0	0	36.06272	8.950963	0	75.06496	0
1131		0	79.68216	30.19016	0	0	0	79.68216	47.0174	0	82.13382	0
1132		0	17.58457	29.41362	0	0	0	17.58457	0	12.45164	80.05376	0
1133		0	11.32489	32.47547	0	0	7.10543E-15	11.32489	0	22.26377	76.33459	0
1134		0	78.64257	23.16086	0	0	0	78.64257	52.70762	0	84.25895	0
1135		0	97.42798	27.35035	0	0	0	97.42798	66.57375	0	94.26803	0
1136		107.6298	128.8898	127.0851	0	21.30915	0	236.5196	38.12527	0	100	1.077465
1137		222.1243	141.202	221.1738	0	87.94341	0	363.3263	0	0	100	1.077465
1138		561.5294	27.15578	214.5811	0	314.2395	0	588.6851	0	0	100	1.077465
1139		777.7913	64.06477	145.5598	0	642.007	0	841.856	0	0	100	1.077465
1140		822.3702	52.01153	172.1759	0	645.8813	0	874.3817	0	0	100	1.077465
1141		792.9927	24.97007	214.3994	0	543.5934	0	817.9628	0	0	100	1.077465
1142		737.712	21.38644	257.1871	0	439.5007	0	759.0984	0	0	100	1.077465
1143		735.2914	2.597915	254.9499	0	419.6577	0	737.8893	0	0	100	1.077465
1144		418.3353	5.169739	216.2421	0	146.1539	0	423.5051	0	0	100	1.077465
1145		346.3239	21.27356	256.169	0	49.06549	0	367.5974	0	0	100	1.077465
1146		96.69991	10.18216	131.7737	31.29115	0	0	106.8821	0	0	100	0
1147		0	6.343474	123.3798	0	0	1.42109E-14	6.343474	0	123.1961	79.42	0
1148		0	7.201209	72.29227	0	0	1.42109E-14	7.201209	0	68.51691	67.97419	0
1149		0	6.75463	29.5406	0	0	0	6.75463	0	23.98524	63.96744	0
1150		0	6.275586	17.01819	0	0	0	6.275586	0	11.30801	62.07843	0
1151		0	8.967563	37.75103	0	0	0	8.967563	0	30.29839	57.01706	0
1152		0	0	29.15989	0	0	3.55271E-15	0	0	30.69462	51.8895	0
1153		0	0	24.32573	0	0	3.55271E-15	0	0	25.60603	47.61199	0
1154		0	0	11.47759	0	0	1.77636E-15	0	0	12.08167	45.59374	0
1155		0	0	34.70876	0	0	7.10543E-15	0	0	36.53554	39.49045	0
1156		0	0	36.83023	0	0	0	0	0	38.76866	33.01411	0
1157		0	0	28.11006	0	0	0	0	0	29.58953	28.07116	0
1158		0	0	29.49914	0	0	3.55271E-15	0	0	31.05173	22.88394	0
1159		0	0	43.12735	20.0167	0	7.710817	0	0	17.26386	20	0
1160		140.6721	0	76.25116	0	0	0	140.6721	60.4077	0	29.08204	0
1161		314.1373	0	127.0426	0	0	0	314.1373	180.4082	0	56.20564	0
1162		619.1024	4.637602	179.2177	0	94.04281	0	623.74	291.2911	0	100	1.077465
1163		748.2648	0	119.534	0	572.4395	0	748.2648	0	0	100	1.077465
1164		765.6023	0	148.4589	0	559.3298	0	765.6023	0	0	100	1.077465
1165		886.5334	0	207.1935	0	618.435	0	886.5334	0	0	100	1.077465
1166		827.9487	0	131.8047	0	639.2069	0	827.9487	0	0	100	1.077465
1167		627.4458	0	163.0025	0	405.8642	0	627.4458	0	0	100	1.077465
1168		309.518	0	147.2172	0	104.5526	0	309.518	0	0	100	1.077465
1169		261.0547	0	171.6548	0	30.36539	0	261.0547	0	0	100	1.077465
1170		179.074	5.954584	129.6147	0	0	0	185.0285	0	0	100	1.053876
1171		0	10.28689	128.1996	46.06474	0	0	10.28689	0	78.05392	86.96103	0
1172		0	17.26302	78.43694	0	0	0	17.26302	0	64.39361	76.20403	0
1173		0	36.70575	29.51389	0	0	0	36.70575	6.832272	0	77.23123	0
1174		0	22.71075	41.39914	0	0	0	22.71075	0	19.67199	73.94501	0
1175		0	109.1968	22.49593	0	0	0	109.1968	82.36587	0	86.32837	0
1176		0	59.83174	26.06333	0	0	0	59.83174	32.07999	0	91.15145	0
1177		0	11.72821	34.80641	0	0	7.10543E-15	11.72821	0	24.29285	87.09332	0
1178		0	0.05996857	31.40299	0	0	3.55271E-15	0.05996857	0	32.99266	81.58186	0
1179		0	6.20436	32.69707	0	0	7.10543E-15	6.20436	0	27.88706	76.92331	0
1180		0	3.020132	23.22297	0	0	3.55271E-15	3.020132	0	21.26615	73.37078	0
1181		0	7.986753	40.138	0	0	0	7.986753	0	33.84341	67.71722	0
1182		0	0	27.0935	0	0	3.55271E-15	0	0	28.51947	62.95301	0
1183		0	0	31.57857	0	0	3.55271E-15	0	0	33.2406	57.40015	0
1184		94.06389	0	51.89874	0	0	0	94.06389	39.43363	0	63.32882	0
1185		279.0409	0	137.1966	0	0	0	279.0409	134.6234	0	83.56887	0
1186		353.885	0	161.1727	0	24.94057	0	353.885	109.289	0	100	1.077465
1187		706.3495	0	151.1776	0	497.2152	0	706.3495	0	0	100	1.077465
1188		797.8669	15.15231	144.88	0	611.3115	0	813.0192	0	0	100	1.077465
1189		797.1204	8.042698	153.4687	0	594.0404	0	805.1631	0	0	100	1.077465
1190		901.4622	35.70552	169.5639	0	710.5586	0	937.1677	0	0	100	1.077465
1191		606.8606	57.16766	157.943	0	450.7813	0	664.0283	0	0	100	1.077465
1192		501.9183	48.04892	173.0098	0	320.3805	0	549.9672	0	0	100	1.077465
1193		428.9097	9.311983	149.7927	0	231.0352	0	438.2216	0	0	100	1.077465
1194		183.4967	0	129.6603	0	0	0	183.4967	0	0	100	1.01308
1195		0	2.819598	105.2044	45.87047	0	0	2.819598	0	61.90303	89.65905	0
1196		0	0	97.50791	0	0	1.42109E-14	0	0	102.6399	72.51298	0
1197		0	0	32.55821	0	0	0	0	0	34.2718	66.78784	0
1198		0	0	35.22577	0	0	7.10543E-15	0	0	37.07976	60.59364	0
1199		0	0	39.0066	0	0	7.10543E-15	0	0	41.05958	53.73461	0
1200		0	0	40.51945	0	0	7.10543E-15	0	0	42.65205	46.60955	0
1201		0	0	31.45344	0	0	3.55271E-15	0	0	33.10888	41.07868	0
1202		0	0	26.22006	0	0	3.55271E-15	0	0	27.60006	36.46807	0
1203		0	0	31.84351	0	0	7.10543E-15	0	0	33.51948	30.86861	0
1204		0	0	37.25088	0	0	7.10543E-15	0	0	39.21145	24.31831	0
1205		0	0	34.13628	0	0	9.578509	0	0	25.85029	20	0
1206		0	0	31.60701	0	0	31.60701	0	0	0	20	0
1207		0	0	39.27602	0	0	39.27602	0	0	0	20	0
1208		9.533285	0	84.81569	0	0	75.75906	9.533285	0	0	20	0
1209		109.6607	9.400661	216.6613	0	0	103.0829	119.0613	0	0	20	0
1210		190.5237	54.17856	188.0197	0	0	0	244.7023	49.63836	0	27.46292	0
1211		369.4119	43.28024	197.3998	0	0	0	412.6922	207.1808	0	58.61165	0
1212		614.6069	137.0348	222.6985	0	199.1467	0	751.6417	275.2879	0	100	1.077465
1213		313.3365	74.20943	211.5391	0	118.779	0	387.5459	0	0	100	1.077465
1214		195.0919	7.080518	259.1091	0	0	0	202.1724	0	70.20135	88.27281	0
1215		188.2482	10.00882	249.321	0	0	0	198.257	0	63.65933	77.63847	0
1216		284.0558	25.08014	244.8285	0	0	0	309.1359	52.74169	0	85.56796	0
1217		241.2306	6.070801	249.1893	0	0	0	247.3014	0	14.68371	83.11503	0
1218		242.9414	0	199.1836	0	0	0	242.9414	33.27444	0	88.1177	0
1219		0	2.071581	170.8066	0	0	2.84217E-14	2.071581	0	177.6159	58.44683	0
1220		0	6.592259	98.48608	0	0	1.42109E-14	6.592259	0	96.73034	42.28795	0
1221		0	5.650688	31.20717	0	0	-3.55271E-15	5.650688	0	26.90156	37.79403	0
1222		0	39.02269	33.65969	0	0	0	39.02269	5.094847	0	38.56002	0
1223		0	48.82002	30.75468	0	0	0	48.82002	17.16207	0	41.14026	0
1224		0	29.42924	23.42611	0	0	0	29.42924	5.702976	0	41.99768	0
1225		0	67.26661	32.47071	0	0	0	67.26661	33.0561	0	46.96752	0
1226		0	7.661012	30.93036	0	0	3.55271E-15	7.661012	0	24.49405	42.87577	0
1227		0	7.159611	25.07691	0	0	0	7.159611	0	18.86031	39.72514	0
1228		0	0	29.4957	0	0	3.55271E-15	0	0	31.04811	34.53853	0
1229		0	0	38.86053	0	0	7.10543E-15	0	0	40.90583	27.70518	0
1230		0	0.03380062	19.99399	0	0	3.55271E-15	0.03380062	0	21.01073	24.19532	0
1231		0	2.449742	30.3044	10.26157	0	3.55271E-15	2.449742	0	19.05912	21.01148	0
1232		46.2901	53.82678	99.43183	0	0	0	100.1169	0	1.715218	20.72495	0
1233		318.7747	11.11653	204.8968	0	0	0	329.8912	114.7954	0	37.98394	0
1234		510.1149	7.127136	77.04546	0	0	0	517.242	412.4897	0	100	0.5177632
1235		454.5627	6.182671	147.5404	0	255.765	0	460.7453	0	0	100	1.077465
1236		750.7615	0.9372695	210.7435	0	479.9129	0	751.6988	0	0	100	1.077465
1237		728.4342	0	303.3333	0	380.8026	20.5833	728.4342	0	0	100	1.077465
1238		665.6724	0	199.3662	0	405.8132	0	665.6724	0	0	100	1.077465
1239		619.6487	21.91624	174.3455	0	409.1968	0	641.5649	0	0	100	1.077465
1240		444.4507	6.409305	195.2493	0	195.6717	0	450.86	0	0	100	1.077465
1241		195.6887	16.5273	210.8564	0	0	0	212.216	0	8.868263	98.51855	0
1242		89.94437	68.38155	140.9954	0	0	0	158.3259	9.853626	0	100	0.07876465
1243		0	21.96748	103.7995	33.62532	0	1.42109E-14	21.96748	0	52.5136	91.22756	0
1244		0	6.607488	82.67903	0	0	0	6.607488	0	80.0753	77.85092	0
1245		0	0	25.14039	0	0	3.55271E-15	0	0	26.46357	73.43016	0
1246		0	0	23.26308	0	0	3.55271E-15	0	0	24.48745	69.33951	0
1247		0	0	21.43421	0	0	3.55271E-15	0	0	22.56233	65.57046	0
1248		0	17.38179	36.52761	0	0	7.10543E-15	17.38179	0	20.15349	62.2038	0
1249		0	4.78287	23.8595	0	0	0	4.78287	0	20.08066	58.84931	0
1250		0	0	32.74559	0	0	7.10543E-15	0	0	34.46905	53.09123	0
1251		0	4.440772	26.7418	0	0	0	4.440772	0	23.47477	49.16975	0
1252		0	26.71188	34.0556	0	0	0	26.71188	0	7.730235	47.87841	0
1253		0	4.245963	38.79906	0	0	0	4.245963	0	36.37169	41.80249	0
1254		0	0	27.26496	0	0	3.55271E-15	0	0	28.69995	37.00814	0
1255		0	0	37.337	0	0	0	0	0	39.30211	30.44269	0
1256		115.1373	4.450159	102.0239	0	0	0	119.5874	12.42806	0	32.3112	0
1257		161.7582	14.56196	216.5138	0	0	2.84217E-14	176.3202	0	50.82267	23.82123	0
1258		420.3476	7.74342	273.3365	0	0	0	428.091	140.7759	0	44.98629	0
1259		722.7775	8.354895	301.4417	0	9.231107	10.33676	731.1323	365.9148	0	100	1.077465
1260		726.0655	10.66412	199.55	0	477.2382	0	736.7296	0	0	100	1.077465
1261		546.2751	63.74724	240.3353	0	310.3929	0	610.0223	0	0	100	1.077465
1262		691.7953	222.192	229.3244	0	634.2875	0	913.9873	0	0	100	1.077465
1263		757.7725	193.4232	168.896	0	732.2997	0	951.1957	0	0	100	1.077465
1264		630.5076	79.06817	251.265	0	399.2477	0	709.5757	0	0	100	1.077465
1265		414.2781	85.87495	175.9345	0	269.4786	0	500.1531	0	0	100	1.077465
1266		211.4246	10.68291	214.7063	0	0	0	222.1075	0	3.336918	99.44257	0
1267		0	0	164.567	35.91549	0	2.84217E-14	0	0	137.313	76.50433	0
1268		0	0	164.2309	0	0	0	0	0	172.8746	47.62549	0
1269		0	3.075408	43.25272	0	0	7.10543E-15	3.075408	0	42.29191	40.56059	0
1270		0	8.985916	17.14017	0	0	3.55271E-15	8.985916	0	8.583421	39.12672	0
1271		0	8.22648	38.8709	0	0	7.10543E-15	8.22648	0	32.25728	33.73812	0
1272		0	25.21924	31.46708	0	0	0	25.21924	0	6.576673	32.63948	0
1273		0	26.17705	28.80073	0	0	0	26.17705	0	2.761771	32.17812	0
1274		0	7.331657	24.68638	0	0	0	7.331657	0	18.26813	29.12642	0
1275		0	0	32.49652	0	0	0	0	0	34.20687	23.41213	0
1276		0	0.4005899	29.72586	0	0	9.920827	0.4005899	0	20.42573	20	0
1277		0	2.042517	25.23056	0	0	23.18804	2.042517	0	0	20	0
1278		0	1.484375	24.36198	0	0	22.8776	1.484375	0	0	20	0
1279		0	0	24.65707	0	0	24.65707	0	0	0	20	0
1280		133.3936	2.339772	83.26647	0	0	0	135.7334	48.20764	0	27.24781	0
1281		332.5267	2.563653	163.3921	0	0	0	335.0903	163.2336	0	51.78928	0
1282		534.1047	3.468192	198.6031	0	0	0	537.5729	320.6657	0	100	0.1731225
1283		724.2382	1.10278	305.104	0	376.6066	21.25122	725.3409	0	0	100	1.077465
1284		807.7961	0	166.916	0	582.095	0	807.7961	0	0	100	1.077465
1285		902.3669	0	209.0854	0	632.277	0	902.3669	0	0	100	1.077465
1286		789.9489	0	134.3423	0	598.536	0	789.9489	0	0	100	1.077465
1287		672.574	0	195.2378	0	417.0605	0	672.574	0	0	100	1.077465
1288		586.5601	0	211.8021	0	313.6105	0	586.5601	0	0	100	1.077465
1289		329.4669	5.044498	120.3556	0	158.0868	0	334.5114	0	0	100	1.077465
1290		113.2645	16.61541	144.8561	21.72565	0	0	129.88	0	0	100	6.12468E-16
1291		0	7.42564	153.5488	0	0	2.84217E-14	7.42564	0	153.8138	74.30528	0
1292		0	0	109.3089	0	0	1.42109E-14	0	0	115.062	55.08409	0
1293		0	0	17.4634	0	0	0	0	0	18.38253	52.01328	0
1294		0	0	35.82699	0	0	7.10543E-15	0	0	37.71262	45.71335	0
1295		0	0	28.02503	0	0	3.55271E-15	0	0	29.50003	40.78535	0
1296		0	0	24.97694	0	0	3.55271E-15	0	0	26.29152	36.39333	0
1297		0	0	28.34614	0	0	3.55271E-15	0	0	29.83804	31.40886	0
1298		0	3.873477	18.77637	0	0	0	3.873477	0	15.68726	28.78829	0
1299		0	1.515471	40.78175	0	0	7.10543E-15	1.515471	0	41.33292	21.8836	0
1300		0	2.866708	34.1109	15.01424	0	6.268855	2.866708	0	11.27559	20	0
1301		0	9.85867	28.72398	0	0	18.86531	9.85867	0	0	20	0
1302		0	6.080677	11.21237	0	0	5.131692	6.080677	0	0	20	0
1303		0	3.420374	24.83539	0	0	21.41501	3.420374	0	0	20	0
1304		138.4954	0	99.52492	0	0	0	138.4954	33.73237	0	25.07152	0
1305		384.3229	0	149.6728	0	0	0	384.3229	226.7726	0	59.1658	0
1306		541.2742	0	251.1545	0	0	0	541.2742	271.6021	0	100	0.1141889
1307		718.0789	0	199.8994	0	457.6584	0	718.0789	0	0	100	1.077465
1308		750.7282	0	255.4506	0	431.8328	0	750.7282	0	0	100	1.077465
1309		843.224	5.010765	190.3839	0	598.0944	0	848.2347	0	0	100	1.077465
1310		838.1384	7.058896	218.7299	0	565.3268	0	845.1973	0	0	100	1.077465
1311		826.554	25.17893	127.5617	0	668.7827	0	851.7329	0	0	100	1.077465
1312		715.9308	35.81297	180.6357	0	513.4858	0	751.7438	0	0	100	1.077465
1313		533.4316	45.95006	223.238	0	296.8127	0	579.3816	0	0	100	1.077465
1314		256.11	155.4872	199.0927	0	160.2095	0	411.5972	0	0	100	1.077465
1315		0	27.30708	112.8217	41.59003	0	0	27.30708	0	48.42533	91.91051	3.06234E-16
1316		0	63.24766	73.46947	0	0	0	63.24766	0	10.75981	90.11308	0
1317		0	36.85355	32.07224	0	0	0	36.85355	4.542248	0	90.79598	0
1318		0	13.5828	30.81931	0	0	-3.55271E-15	13.5828	0	18.14369	87.76507	0
1319		0	9.723343	17.70329	0	0	0	9.723343	0	8.399948	86.36185	0
1320		0	13.57587	22.71511	0	0	0	13.57587	0	9.62025	84.75478	0
1321		0	8.723536	37.86326	0	0	7.10543E-15	8.723536	0	30.67339	79.63076	0
1322		0	15.80205	29.35222	0	0	0	15.80205	0	14.26334	77.24806	0
1323		0	20.92378	26.2233	0	0	0	20.92378	0	5.578438	76.31618	0
1324		0	25.56309	28.78731	0	0	0	25.56309	0	3.393912	75.74922	0
1325		0	8.250484	29.93548	0	0	0	8.250484	0	22.82631	71.93607	0
1326		0	5.149738	29.34381	0	0	3.55271E-15	5.149738	0	25.46745	67.68172	0
1327		0	24.8107	27.15976	0	0	0	24.8107	0	2.472695	67.26865	0
1328		137.3724	52.43155	54.23915	0	0	0	189.804	135.4697	0	87.63593	0
1329		368.9843	17.82793	125.3255	0	123.5914	0	386.8123	82.23756	0	100	1.077465
1330		561.216	56.07775	173.6766	0	387.4277	0	617.2938	0	0	100	1.077465
1331		707.1785	5.26208	69.43137	0	589.6319	0	712.4406	0	0	100	1.077465
1332		789.46	8.790499	137.6621	0	603.8058	0	798.2505	0	0	100	1.077465
1333		911.2746	10.49054	131.6736	0	733.7134	0	921.7651	0	0	100	1.077465
1334		836.5266	3.125304	117.7158	0	665.905	0	839.6519	0	0	100	1.077465
1335		734.4979	10.10768	119.7203	0	569.1161	0	744.6055	0	0	100	1.077465
1336		665.0745	5.030434	118.4763	0	495.6578	0	670.1049	0	0	100	1.077465
1337		433.308	0	176.2427	0	197.7894	0	433.308	0	0	100	1.077465
1338		218.6931	0	77.23164	0	87.39661	0	218.6931	0	0	100	1.077465
1339		0	0	75.49218	50	0	1.42109E-14	0	0	29.46545	95.07777	0
1340		0	0	75.6905	0	0	1.42109E-14	0	0	79.67421	81.76814	0
1341		0	0	23.58982	0	0	3.55271E-15	0	0	24.83139	77.62003	0
1342		0	0	34.42875	0	0	0	0	0	36.24079	71.56598	0
1343		0	0	28.72579	0	0	0	0	0	30.23768	66.51475	0
1344		0	1.606381	40.2231	0	0	7.10543E-15	1.606381	0	40.64918	59.72427	0
1345		0	4.832258	38.28294	0	0	7.10543E-15	4.832258	0	35.21124	53.84221	0
1346		0	8.786219	37.51875	0	0	0	8.786219	0	30.24477	48.78979	0
1347		0	14.18684	33.74951	0	0	0	14.18684	0	20.59229	45.34984	0
1348		0	0	38.83147	0	0	0	0	0	40.87523	38.5216	0
1349		0	0	24.96122	0	0	0	0	0	26.27497	34.13234	0
1350		0	0	35.3132	0	0	7.10543E-15	0	0	37.17179	27.92277	0
1351		0	2.996675	28.07815	0	0	0	2.996675	0	26.40155	23.51237	0
1352		119.2494	11.4431	43.38821	0	0	0	130.6926	85.62301	0	36.38542	0
1353		252.4115	16.25057	155.1806	0	0	0	268.6621	106.1693	0	52.34752	0
1354		521.3841	28.03527	136.2364	0	40.53554	0	549.4194	316.9527	0	100	1.077465
1355		528.5268	1.431074	128.0984	0	345.1928	0	529.9579	0	0	100	1.077465
1356		685.6905	0	109.0471	0	520.9041	0	685.6905	0	0	100	1.077465
1357		660.8308	10.19017	125.5855	0	489.362	0	671.021	0	0	100	1.077465
1358		612.9315	0	200.2298	0	352.1632	0	612.9315	0	0	100	1.077465
1359		565.9705	8.524847	129.2777	0	388.8622	0	574.4953	0	0	100	1.077465
1360		403.6722	1.406678	103.348	0	246.3656	0	405.0789	0	0	100	1.077465
1361		242.78	41.22468	157.4801	0	70.40586	0	284.0047	0	0	100	1.077465
1362		76.10407	13.06018	101.6918	0	0	0	89.16425	0	17.19241	97.128	0
1363		0	11.29895	91.59606	42.35413	0	1.42109E-14	11.29895	0	42.16915	90.0836	0
1364		0	12.93447	72.05663	0	0	0	12.93447	0	62.23384	79.68739	0
1365		0	5.387728	27.41072	0	0	0	5.387728	0	23.1821	75.8148	0
1366		0	5.671826	36.73264	0	0	7.10543E-15	5.671826	0	32.69559	70.35298	0
1367		0	49.71556	33.31789	0	0	0	49.71556	15.57779	0	72.69503	0
1368		0	40.2362	29.25499	0	0	0	40.2362	10.43215	0	74.26347	0
1369		0	19.82243	24.58147	0	0	0	19.82243	0	5.009514	73.42662	0
1370		0	17.5608	29.7319	0	0	0	17.5608	0	12.81168	71.28642	0
1371		0	10.37102	22.85782	0	0	3.55271E-15	10.37102	0	13.144	69.09071	0
1372		0	9.756565	38.80488	0	0	7.10543E-15	9.756565	0	30.57718	63.98276	0
1373		0	11.15454	22.65754	0	0	0	11.15454	0	12.10842	61.96004	0
1374		0	10.2342	34.72211	0	0	7.10543E-15	10.2342	0	25.77674	57.65401	0
1375		0	56.79995	21.3086	0	0	0	56.79995	33.71678	0	62.72319	0
1376		139.5336	29.64159	76.94187	0	0	0	169.1752	89.74384	0	76.21579	0
1377		362.3543	20.54557	208.2728	0	0	0	382.8999	158.1968	0	100	0.1411457
1378		589.2418	20.43848	154.0692	0	398.5778	0	609.6802	0	0	100	1.077465
1379		706.2758	123.8153	211.9272	0	563.5264	0	830.0911	0	0	100	1.077465
1380		842.7894	109.1026	168.9538	0	729.7881	0	951.892	0	0	100	1.077465
1381		903.7792	70.28756	100.6248	0	821.8453	0	974.0668	0	0	100	1.077465
1382		891.2431	91.00249	214.4492	0	711.2992	0	982.2456	0	0	100	1.077465
1383		722.7944	235.6619	211.6057	0	696.8505	0	958.4562	0	0	100	1.077465
1384		657.8932	212.3852	213.8834	0	606.3162	0	870.2784	0	0	100	1.077465
1385		436.2007	293.7698	239.1319	0	440.8387	0	729.9705	0	0	100	1.077465
1386		274.4004	302.7383	187.4008	0	339.7379	0	577.1387	0	0	100	1.077465
1387		0	246.6834	93.56995	0	100.4818	0	246.6834	0	0	100	1.077465
1388		0	204.0853	100.1651	0	51.28862	0	204.0853	0	0	100	1.077465
1389		0	117.2558	25.099	0	39.52521	0	117.2558	0	0	100	1.077465
1390		0	48.45912	30.93919	0	0	0	48.45912	0	0	100	0.3586651
1391		0	1.826006	35.95727	35.92765	0	7.10543E-15	1.826006	0	0	100	0
1392		0	4.747982	22.91313	0	0	0	4.747982	0	19.1212	96.80579	7.65585E-17
1393		0	13.64114	35.39233	22.89599	0	0	13.64114	0	0	96.80579	0
1394		0	10.8906	37.75594	0	0	0	10.8906	0	28.2793	92.08171	0
1395		0	0	28.49865	0	0	3.55271E-15	0	0	29.99858	87.07042	0
1396		0	5.415876	26.51717	0	0	0	5.415876	0	22.21189	83.35991	7.65585E-17
1397		0	31.73348	30.02248	0	0	0	31.73348	1.625453	0	83.60429	0
1398		0	22.68031	30.58869	0	0	0	22.68031	0	8.324605	82.21365	0
1399		0	11.8673	18.0876	0	0	0	11.8673	0	6.547687	81.11986	0
1400		132.5678	23.40566	107.2729	0	0	0	155.9734	44.28652	0	87.77814	0
1401		383.0816	17.90508	193.3537	0	67.10715	0	400.9867	81.29166	0	100	1.077465
1402		568.5202	16.45156	168.6763	0	358.2837	0	584.9718	0	0	100	1.077465
1403		669.3199	91.05675	219.5297	0	484.0852	0	760.3766	0	0	100	1.077465
1404		829.6626	278.9684	208.3236	0	850.3074	0	1108.631	0	0	100	1.077465
1405		883.6722	269.9863	220.9727	0	882.6859	0	1153.659	0	0	100	1.077465
1406		876.3934	40.54463	206.9139	0	651.2678	0	916.938	0	0	100	1.077465
1407		769.8055	10.48797	243.2677	0	474.7742	0	780.2935	0	0	100	1.077465
1408		624.7402	44.87102	232.3317	0	377.4132	0	669.6112	0	0	100	1.077465
1409		489.7048	38.07882	182.0863	0	288.1179	0	527.7836	0	0	100	1.077465
1410		242.484	109.1896	163.5446	0	135.2681	0	351.6736	0	0	100	1.077465
1411		63.22146	140.0637	161.0001	0	0	0	203.2852	0	0	100	0.8874676
1412		0	188.4835	130.3113	0	5.540593	0	188.4835	0	0	100	1.077465
1413		0	206.4897	36.1278	0	117.7303	0	206.4897	0	0	100	1.077465
1414		0	177.0049	29.03432	0	95.33898	0	177.0049	0	0	100	1.077465
1415		0	235.3028	39.01302	0	143.6582	0	235.3028	0	0	100	1.077465
1416		0	198.0839	20.73256	0	124.7197	0	198.0839	0	0	100	1.077465
1417		0	201.9194	32.45418	0	116.8336	0	201.9194	0	0	100	1.077465
1418		0	214.716	32.47838	0	129.606	0	214.716	0	0	100	1.077465
1419		0	234.0972	25.08465	0	156.381	0	234.0972	0	0	100	1.077465
1420		0	252.01	29.89318	0	169.4853	0	252.01	0	0	100	1.077465
1421		0	144.6806	41.2818	0	50.76721	0	144.6806	0	0	100	1.077465
1422		0	33.05679	38.0287	0	0	0	33.05679	0	5.233595	99.12572	0
1423		0	97.24719	36.69275	0	1.801701	0	97.24719	5.815106	0	100	1.077465
1424		112.9329	100.3509	92.64043	0	70.64332	0	213.2837	0	0	100	1.077465
1425		296.7208	71.93008	221.9205	0	88.8361	0	368.6508	0	0	100	1.077465
1426		561.1835	84.66901	218.3865	0	370.4283	0	645.8525	0	0	100	1.077465
1427		751.7101	47.41877	222.4579	0	517.4584	0	799.1288	0	0	100	1.077465
1428		843.9824	53.60479	259.2293	0	577.5355	0	897.5872	0	0	100	1.077465
1429		844.2398	50.12544	103.1391	0	738.4359	0	894.3652	0	0	100	1.077465
1430		714.5648	148.8996	242.1883	0	566.3661	0	863.4644	0	0	100	1.077465
1431		702.8268	108.2816	174.6954	0	582.9176	0	811.1085	0	0	100	1.077465
1432		604.5433	164.6758	154.1671	0	565.052	0	769.2191	0	0	100	1.077465
1433		475.0528	12.56748	205.7446	0	221.7085	0	487.6203	0	0	100	1.077465
1434		277.0692	22.86543	164.054	0	78.44965	0	299.9346	0	0	100	1.077465
1435		60.09349	36.11812	123.2847	31.66076	0	0	96.21161	0	0	100	0
1436		0	152.0651	82.37344	0	17.0601	0	152.0651	0	0	100	1.077465
1437		0	31.49385	32.63601	0	0	0	31.49385	0	1.202273	99.79916	0
1438		0	63.48748	24.61326	0	0	0	63.48748	1.335859	0	100	0.7670395
1439		0	226.5706	19.9099	0	154.0291	0	226.5706	0	0	100	1.077465
1440		0	96.53676	21.08329	0	22.8219	0	96.53676	0	0	100	1.077465
1441		0	209.9176	34.52851	0	122.7575	0	209.9176	0	0	100	1.077465
1442		0	217.2943	25.03736	0	139.6253	0	217.2943	0	0	100	1.077465
1443		0	129.3503	17.95897	0	58.7597	0	129.3503	0	0	100	1.077465
1444		0	12.62068	26.66628	0	0	3.55271E-15	12.62068	0	14.78483	97.53018	0
1445		0	127.3825	48.61221	0	8.846481	0	127.3825	16.4276	0	100	1.077465
1446		0	90.74408	40.10318	0	0	0	90.74408	0	0	100	1.036712
1447		0	37.44799	35.44854	0	0	0	37.44799	0	0	100	0.04093247
1448		90.82803	34.86346	114.7323	0	0	0	125.6915	0	0	100	0.1455775
1449		143.769	0	183.9533	49.86609	0	0	143.769	0	0	100	0
1450		156.4847	0	238.6712	50	0	2.84217E-14	156.4847	0	44.74812	92.5248	0
1451		294.7542	0	169.2141	0	16.91396	0	294.7542	49.72013	0	100	1.077465
1452		215.4853	0	157.9534	0	0	0	215.4853	0	0	100	1.060623
1453		413.8507	0	272.9077	0	76.57942	0	413.8507	0	0	100	1.077465
1454		243.0793	4.191869	237.203	0	0	0	247.2712	0	2.195522	99.63324	0
1455		211.1366	0	232.6544	33.76277	0	0	211.1366	0	0	99.63324	0
1456		139.0565	0	191.0416	50	0	0	139.0565	0	12.03986	97.62197	0
1457		64.94004	0	176.313	0	0	2.84217E-14	64.94004	0	120.6525	77.46687	0
1458		87.48214	0	155.3101	0	0	2.84217E-14	87.48214	0	76.00216	64.77065	0
1459		108.0409	3.646409	137.9543	0	0	0	111.6873	0	33.33576	59.20188	6.12468E-16
1460		0	0	103.5591	0	0	0	0	0	109.0095	40.99175	0
1461		0	0.7973112	33.6299	0	0	0	0.7973112	0	34.56062	35.21838	0
1462		0	0	32.81451	0	0	0	0	0	34.54159	29.44818	0
1463		0	0	42.07086	0	0	0	0	0	44.28512	22.05031	0
1464		0	0	37.28259	18.95244	0	7.617857	0	0	12.27359	20	0
1465		0	0	28.9634	0	0	28.9634	0	0	0	20	0
1466		0	0	22.76402	0	0	22.76402	0	0	0	20	0
1467		0	0	31.8597	0	0	31.8597	0	0	0	20	0
1468		0	0	33.13567	0	0	33.13567	0	0	0	20	0
1469		0	0	28.01834	0	0	28.01834	0	0	0	20	0
1470		0	0	30.02488	0	0	30.02488	0	0	0	20	0
1471		0	0	22.28173	0	0	22.28173	0	0	0	20	0
1472		11.26735	4.883396	91.9623	0	0	76.37492	16.15075	0	0	20	0
1473		11.2438	0	220.9373	0	0	210.2557	11.2438	0	0	20	0
1474		105.0042	0	159.2199	0	0	59.46591	105.0042	0	0	20	0
1475		169.1664	3.076833	166.1107	0	0	2.325741	172.2432	0	0	20	0
1476		157.6597	3.472834	180.4553	0	0	27.2058	161.1325	0	0	20	0
1477		219.09	5.19329	260.0735	0	0	46.74464	224.2833	0	0	20	0
1478		360.8376	7.432271	289.9633	0	0	0	368.2699	63.43659	0	29.53742	0
1479		213.5549	19.07854	250.1808	0	0	0	232.6335	0	29.71056	24.57425	0
1480		329.1005	18.97303	182.374	0	0	0	348.0735	157.0995	0	48.19348	0
1481		133.2648	24.65479	183.9677	0	0	0	157.9195	0	34.43306	42.44141	0
1482		191.0153	35.44166	185.8977	0	0	0	226.457	32.64058	0	47.34878	0
1483		88.91179	19.96678	156.6574	0	0	0	108.8786	0	54.97308	38.16549	0
1484		0	9.735929	102.7847	0	0	1.42109E-14	9.735929	0	97.94611	21.80351	0
1485		0	32.85987	34.93169	0	0	0	32.85987	0	2.180857	21.4392	0
1486		0	7.527655	29.59261	0	0	13.88039	7.527655	0	8.615327	20	0
1487		0	0	32.30929	0	0	32.30929	0	0	0	20	0
1488		0	0	21.89726	0	0	21.89726	0	0	0	20	0
1489		0	0	29.22304	0	0	29.22304	0	0	0	20	0
1490		0	5.110331	32.57058	0	0	27.46025	5.110331	0	0	20	0
1491		0	71.48637	30.52902	0	0	0	71.48637	38.90949	0	25.84987	0
1492		0	15.31986	29.05812	0	0	0	15.31986	0	14.46133	23.4341	0
1493		0	34.30531	19.94149	0	0	0	34.30531	13.64563	0	25.48566	0
1494		0	6.237772	31.69158	0	0	3.55271E-15	6.237772	0	26.79349	21.00979	0
1495		0	5.354894	41.10675	0	0	30.00931	5.354894	0	6.044787	20	0
1496		31.11854	0.4052069	75.94606	0	0	45.97824	31.52375	0	0	20	0
1497		224.7327	6.46823	157.7492	0	0	0	231.201	65.48957	0	29.84608	0
1498		413.5883	23.45117	161.4747	0	0	0	437.0395	268.3004	0	70.18389	0
1499		319.5756	24.98718	118.6566	0	0	0	344.5628	198.317	0	100	0.48829
1500		422.7941	76.08635	131.2967	0	314.6779	0	498.8804	0	0	100	1.077465
1501		245.545	269.7185	133.5209	0	331.7426	0	515.2635	0	0	100	1.077465
1502		428.0653	67.84837	99.74013	0	344.4951	0	495.9137	0	0	100	1.077465
1503		620.381	25.83474	130.6815	0	460.0159	0	646.2157	0	0	100	1.077465
1504		594.9689	0	99.11517	0	440.6372	0	594.9689	0	0	100	1.077465
1505		200.2287	16.50352	101.0812	0	61.19954	0	216.7322	0	0	100	1.077465
1506		101.8105	8.85035	110.9037	0	0	0	110.6609	0	5.614077	99.06216	0
1507		102.5079	7.746004	63.30362	0	0	0	110.2539	6.237863	0	100	0.8143113
1508		0	49.76759	70.91093	22.25614	0	0	49.76759	0	0	100	0
1509		0	0	31.25345	0	0	7.10543E-15	0	0	32.89837	94.5043	0
1510		0	7.422749	29.99904	0	0	3.55271E-15	7.422749	0	23.76452	90.53442	0
1511		0	18.06969	32.27596	0	0	0	18.06969	0	14.95397	88.03635	0
1512		0	227.5582	27.22835	0	63.93582	0	227.5582	79.57429	0	100	1.077465
1513		0	190.9344	32.28061	0	106.0222	0	190.9344	0	0	100	1.077465
1514		0	144.3865	24.85004	0	66.90486	0	144.3865	0	0	100	1.077465
1515		0	200.0257	31.69011	0	115.704	0	200.0257	0	0	100	1.077465
1516		0	33.62781	26.07736	0	0	0	33.62781	0	0	100	0.1545717
1517		0	8.57209	39.1192	32.15486	0	7.10543E-15	8.57209	0	0	100	0
1518		0	7.835034	30.15309	0	0	7.10543E-15	7.835034	0	23.49269	96.07553	0
1519		0	7.696195	32.56006	0	0	7.10543E-15	7.696195	0	26.17249	91.70339	0
1520		39.08629	0	60.03162	0	0	7.10543E-15	39.08629	0	24.10489	87.67665	0
1521		253.1349	0	218.9035	0	0	0	253.1349	22.71009	0	91.09102	0
1522		455.1108	0	99.62864	0	240.9818	0	455.1108	59.25666	0	100	1.077465
1523		437.0156	82.4645	136.5425	0	330.0914	0	519.4801	0	0	100	1.077465
1524		621.9494	79.92409	126.4293	0	522.9965	0	701.8735	0	0	100	1.077465
1525		304.4775	19.55222	174.4066	0	91.47296	0	324.0298	0	0	100	1.077465
1526		562.8489	16.6942	213.6896	0	305.4854	0	579.5432	0	0	100	1.077465
1527		481.4274	13.31461	105.0146	0	334.9011	0	494.742	0	0	100	1.077465
1528		321.029	92.75193	134.0572	0	227.5497	0	413.7809	0	0	100	1.077465
1529		321.9135	66.05833	84.84685	0	252.1361	0	387.9718	0	0	100	1.077465
1530		142.9873	109.0349	119.3972	0	82.07951	0	252.0221	0	0	100	1.077465
1531		32.0692	5.049723	110.4552	50	0	0	37.11892	0	28.88392	95.17492	0
1532		0	8.601752	78.43394	0	0	0	8.601752	0	73.50756	82.89542	3.06234E-16
1533		0	7.83662	27.04405	0	0	3.55271E-15	7.83662	0	20.21835	79.51793	0
1534		0	32.51036	38.59339	0	0	0	32.51036	0	6.403181	78.44827	0
1535		0	69.64542	25.00246	0	0	0	69.64542	42.41081	0	84.82456	0
1536		0	19.46146	26.44644	0	0	0	19.46146	0	7.352614	83.5963	0
1537		0	46.09201	32.35716	0	0	0	46.09201	13.0481	0	85.55803	0
1538		0	21.51998	23.16497	0	0	0	21.51998	0	1.731571	85.26877	0
1539		0	22.94974	26.1147	0	0	0	22.94974	0	3.331533	84.71223	0
1540		0	8.71641	35.6321	0	0	0	8.71641	0	28.33231	79.97929	0
1541		0	4.53157	29.95259	0	0	3.55271E-15	4.53157	0	26.75897	75.50919	0
1542		0	61.43621	24.99656	0	0	0	61.43621	34.61766	0	80.71381	0
1543		0	7.897942	34.67176	0	0	0	7.897942	0	28.18297	76.00582	0
1544		68.17271	34.80423	97.43042	0	0	0	102.9769	2.250411	0	76.34416	0
1545		187.9502	26.79892	274.89	0	0	5.68434E-14	214.7491	0	73.19834	64.11632	0
1546		527.875	8.380872	193.0852	0	44.77495	0	536.2559	238.6745	0	100	1.077465
1547		771.8416	0	172.2344	0	540.5422	0	771.8416	0	0	100	1.077465
1548		855.521	0.0343834	240.8431	0	552.0382	0	855.5554	0	0	100	1.077465
1549		831.3035	0	187.0793	0	584.3779	0	831.3035	0	0	100	1.077465
1550		931.2818	6.433315	221.7596	0	654.6226	0	937.7151	0	0	100	1.077465
1551		836.2389	10.30938	205.2071	0	581.0833	0	846.5482	0	0	100	1.077465
1552		652.9089	2.181072	182.9625	0	412.6127	0	655.09	0	0	100	1.077465
1553		493.6773	0	232.4932	0	198.9477	0	493.6773	0	0	100	1.077465
1554		228.4385	0	174.7619	0	0	0	228.4385	0	0	100	0.9584816
1555		142.5144	0	120.9966	0	0	0	142.5144	0	0	100	0.3264622
1556		0	0	109.3982	47.17789	0	0	0	0	67.97811	88.6442	0
1557		0	0	28.54268	0	0	0	0	0	30.04492	83.62518	0
1558		0	4.767199	29.72851	0	0	0	4.767199	0	26.27507	79.23591	0
1559		0	3.978312	28.65582	0	0	3.55271E-15	3.978312	0	25.97632	74.89654	0
1560		0	2.602397	31.84545	0	0	3.55271E-15	2.602397	0	30.78216	69.75436	0
1561		0	2.005676	26.78024	0	0	0	2.005676	0	26.0785	65.39793	0
1562		0	5.512711	15.30379	0	0	0	5.512711	0	10.30639	63.67623	0
1563		0	126.1754	15.26789	0	0	0	126.1754	105.3621	0	79.51698	0
1564		0	11.02379	23.67659	0	0	3.55271E-15	11.02379	0	13.31874	77.29207	0
1565		0	0	28.04872	0	0	3.55271E-15	0	0	29.52497	72.3599	0
1566		0	0	18.42116	0	0	3.55271E-15	0	0	19.39069	69.12067	0
1567		0	10.82251	22.59581	0	0	0	10.82251	0	12.39295	67.05042	0
1568		72.69319	10.88722	111.1867	0	0	1.42109E-14	83.58041	0	32.88523	61.55691	0
1569		243.9579	0	204.8895	0	0	0	243.9579	28.28475	0	65.8094	0
1570		433.6227	10.5813	105.9155	0	55.85769	0	444.2039	227.4132	0	100	1.077465
1571		746.0936	10.23983	227.3897	0	467.5147	0	756.3334	0	0	100	1.077465
1572		811.5084	1.117833	218.403	0	532.7871	0	812.6262	0	0	100	1.077465
1573		894.8102	6.623412	153.267	0	690.4485	0	901.4336	0	0	100	1.077465
1574		939.0688	31.28694	188.2542	0	723.8401	0	970.3558	0	0	100	1.077465
1575		859.3291	0	148.405	0	653.1133	0	859.3291	0	0	100	1.077465
1576		584.0411	2.692415	179.7872	0	347.6255	0	586.7335	0	0	100	1.077465
1577		414.6764	7.18162	200.4758	0	161.2089	0	421.858	0	0	100	1.077465
1578		147.841	2.12759	143.907	0	0	0	149.9686	0	1.400533	99.76604	0
1579		35.76573	3.205538	137.4442	41.04628	0	2.84217E-14	38.97127	0	64.49187	88.99262	0
1580		0	0.2377148	110.2339	0	0	1.42109E-14	0.2377148	0	115.7855	69.65057	0
1581		0	0	16.42562	0	0	0	0	0	17.29012	66.76225	0
1582		0	0	39.54491	0	0	7.10543E-15	0	0	41.62622	59.80855	0
1583		0	1.372845	36.35218	0	0	0	1.372845	0	36.82035	53.65768	0
1584		0	1.274906	21.72973	0	0	0	1.274906	0	21.5314	50.06084	0
1585		0	0	33.18128	0	0	7.10543E-15	0	0	34.92766	44.22615	0
1586		0	1.125903	44.48124	0	0	7.10543E-15	1.125903	0	45.6372	36.60242	0
1587		0	15.07775	34.21112	0	0	7.10543E-15	15.07775	0	20.14038	33.23796	0
1588		0	38.36397	40.92946	0	0	0	38.36397	0	2.700516	32.78683	0
1589		0	54.48443	36.92475	0	0	0	54.48443	16.6817	0	35.29485	0
1590		0	70.15962	28.85465	0	0	0	70.15962	39.23972	0	41.19438	0
1591		0	45.96765	37.68906	0	0	0	45.96765	7.864663	0	42.3768	0
1592		122.9215	139.1063	150.3085	0	0	0	262.0277	111.1297	0	59.08467	0
1593		379.9176	267.814	258.6938	0	66.89606	0	647.7316	272.1416	0	100	1.077465
1594		589.4152	286.0483	281.5653	0	543.8982	0	875.4635	0	0	100	1.077465
1595		726.0486	295.4245	174.9897	0	796.4834	0	1021.473	0	0	100	1.077465
1596		876.4759	303	197.6179	0	931.858	0	1179.476	0	0	100	1.077465
1597		949.0583	300.3516	213.6941	0	985.7158	0	1249.41	0	0	100	1.077465
1598		927.5805	248.0245	184.807	0	940.798	0	1175.605	0	0	100	1.077465
1599		793.9864	288.2183	243.4081	0	788.7966	0	1082.205	0	0	100	1.077465
1600		664.6055	258.0222	236.2943	0	636.3334	0	922.6277	0	0	100	1.077465
1601		475.6236	299.6261	287.2022	0	438.0475	0	775.2497	0	0	100	1.077465
1602		203.2368	290.2748	162.7753	0	280.7363	0	493.5116	0	0	100	1.077465
1603		37.71866	271.0909	162.8703	0	95.29285	0	308.8096	0	0	100	1.077465
1604		0	121.8245	116.4319	0	0	0	121.8245	0	0	100	0.1103965
1605		0	86.62042	35.5155	0	0	0	86.62042	0	0	100	1.046211
1606		0	145.2424	39.11081	0	53.50003	0	145.2424	0	0	100	1.077465
1607		0	65.03751	33.95763	0	-3.55271E-15	0	65.03751	0	0	100	0.6362621
1608		0	95.29751	37.48389	0	5.182034	0	95.29751	0	0	100	1.077465
1609		0	245.6694	36.7241	0	156.3138	0	245.6694	0	0	100	1.077465
1610		0	110.2406	28.97375	0	28.6353	0	110.2406	0	0	100	1.077465
1611		0	149.8116	26.32111	0	70.85892	0	149.8116	0	0	100	1.077465
1612		0	133.2644	35.2715	0	45.36135	0	133.2644	0	0	100	1.077465
1613		0	211.9145	29.48802	0	129.7949	0	211.9145	0	0	100	1.077465
1614		0	294.5398	36.76268	0	205.1455	0	294.5398	0	0	100	1.077465
1615		0	36.88512	29.17463	0	0	0	36.88512	0	0	100	0.1578477
1616		140.1031	26.11755	84.67845	0	28.46005	0	166.2207	0	0	100	1.077465
1617		315.6818	225.1174	246.8427	0	242.813	0	540.7992	0	0	100	1.077465
1618		445.5298	123.2026	217.2129	0	296.5717	0	568.7325	0	0	100	1.077465
1619		717.1641	84.81012	285.8361	0	455.5578	0	801.9742	0	0	100	1.077465
1620		841.1054	174.0058	236.6347	0	725.1802	0	1015.111	0	0	100	1.077465
1621		937.1071	6.615142	239.8512	0	641.5954	0	943.7222	0	0	100	1.077465
1622		770.96	25.75133	220.1647	0	516.3143	0	796.7114	0	0	100	1.077465
1623		724.6566	6.254471	203.1987	0	467.3469	0	730.9111	0	0	100	1.077465
1624		608.6062	17.08603	148.0319	0	420.7685	0	625.6923	0	0	100	1.077465
1625		445.7972	13.80322	249.8264	0	147.3518	0	459.6004	0	0	100	1.077465
1626		229.3824	38.34782	136.506	0	76.05804	0	267.7302	0	0	100	1.077465
1627		33.26899	72.3082	161.2383	50	0	0	105.5772	0	10.34158	98.27243	0
1628		0	50.01009	61.0556	0	0	0	50.01009	0	11.62685	96.33015	0
1629		0	18.62049	26.29155	0	0	0	18.62049	0	8.074793	94.98125	0
1630		0	6.270953	17.73569	0	0	3.55271E-15	6.270953	0	12.06815	92.96526	0
1631		0	0.08378092	24.9409	26.16538	0	0	0.08378092	0	0	92.96526	0
1632		0	12.03314	38.73341	28.10554	0	7.10543E-15	12.03314	0	0	92.96526	0
1633		0	17.95968	24.35098	0	0	0	17.95968	0	6.72769	91.8414	0
1634		0	0.4724414	34.00246	35.29476	0	7.10543E-15	0.4724414	0	0	91.8414	0
1635		0	0	43.71877	23.64699	0	0	0	0	22.37277	88.10401	0
1636		0	0	28.50601	0	0	0	0	0	30.00632	83.09143	0
1637		0	0	36.92166	0	0	7.10543E-15	0	0	38.86491	76.59901	0
1638		0	0	22.59832	0	0	0	0	0	23.78771	72.62526	0
1639		0	0	29.15827	0	0	3.55271E-15	0	0	30.69291	67.49799	0
1640		155.8578	0	100.6727	0	0	0	155.8578	49.88654	0	74.99821	0
1641		384.1045	1.755052	281.1209	0	0	0	385.8595	90.03509	0	88.5346	0
1642		519.879	0	259.8709	0	120.0705	0	519.879	76.26023	0	100	1.077465
1643		661.4294	0	209.1723	0	391.2481	0	661.4294	0	0	100	1.077465
1644		809.4778	0	123.4569	0	629.5232	0	809.4778	0	0	100	1.077465
1645		884.4599	5.012395	240.0139	0	587.0899	0	889.4723	0	0	100	1.077465
1646		849.3314	62.68306	145.0826	0	712.595	0	912.0144	0	0	100	1.077465
1647		801.6639	17.99461	212.6252	0	546.7896	0	819.6585	0	0	100	1.077465
1648		595.8199	9.252101	223.8123	0	319.9671	0	605.072	0	0	100	1.077465
1649		384.1718	28.67416	197.0101	0	156.9761	0	412.8459	0	0	100	1.077465
1650		211.4471	39.97639	179.1809	0	14.91609	0	251.4235	0	0	100	1.077465
1651		47.3326	23.71952	49.91755	0	0	0	71.05212	0	0	100	0.4257221
1652		0	49.00778	56.30031	0	0	0	49.00778	0	7.676353	98.71766	0
1653		0	16.04924	39.51624	24.7021	0	7.10543E-15	16.04924	0	0	98.71766	0
1654		0	5.543475	29.64736	23.5022	0	0	5.543475	0	1.870306	98.40522	0
1655		0	21.11331	27.54768	0	0	0	21.11331	0	6.773013	97.27379	0
1656		0	1.751765	27.03184	0	0	3.55271E-15	1.751765	0	26.61061	92.82846	0
1657		0	2.356515	27.02158	0	0	3.55271E-15	2.356515	0	25.96322	88.49129	0
1658		0	0	37.54224	0	0	7.10543E-15	0	0	39.51814	81.88975	0
1659		0	0	36.74006	0	0	7.10543E-15	0	0	38.67375	75.42927	0
1660		0	0	28.10854	0	0	3.55271E-15	0	0	29.58793	70.48658	0
1661		0	9.072003	22.77434	0	0	0	9.072003	0	14.42352	68.07713	0
1662		0	0	35.47466	0	0	0	0	0	37.34174	61.83915	0
1663		0	0	27.61165	0	0	0	0	0	29.06489	56.98384	0
1664		129.2963	2.798566	73.64313	0	0	0	132.0949	54.7231	0	65.21123	0
1665		343.8691	2.040653	123.0313	0	0	0	345.9098	216.5106	0	97.76266	0
1666		528.4806	12.08938	107.9033	0	362.7425	0	540.5699	14.88132	0	100	1.077465
1667		535.8926	14.33951	150.4039	0	342.6669	0	550.2321	0	0	100	1.077465
1668		606.0236	22.48509	134.7493	0	437.8507	0	628.5087	0	0	100	1.077465
1669		761.6438	3.802915	99.38348	0	611.0327	0	765.4467	0	0	100	1.077465
1670		822.0812	10.05599	178.9709	0	594.2759	0	832.1371	0	0	100	1.077465
1671		814.6821	25.7484	111.8639	0	674.0342	0	840.4305	0	0	100	1.077465
1672		638.1313	0	166.5169	0	412.8504	0	638.1313	0	0	100	1.077465
1673		488.9039	0	110.8651	0	322.2038	0	488.9039	0	0	100	1.077465
1674		252.9486	0	88.36195	0	109.936	0	252.9486	0	0	100	1.077465
1675		43.08588	0.1440421	110.2871	46.17706	0	0	43.22992	0	26.67716	95.54356	0
1676		0	13.40466	77.91685	0	0	0	13.40466	0	67.90757	84.19955	0
1677		0	4.566412	33.51585	0	0	7.10543E-15	4.566412	0	30.4731	79.10899	0
1678		0	80.11652	24.38336	0	0	0	80.11652	52.94651	0	87.06927	0
1679		0	256.5039	23.74333	0	89.59566	0	256.5039	86.00664	0	100	1.077465
1680		0	135.98	44.87323	0	38.47518	0	135.98	0	0	100	1.077465
1681		0	180.9818	25.31845	0	103.0318	0	180.9818	0	0	100	1.077465
1682		0	193.2395	21.86099	0	118.7469	0	193.2395	0	0	100	1.077465
1683		0	291.8188	33.06716	0	206.1201	0	291.8188	0	0	100	1.077465
1684		0	259.9337	29.87874	0	177.4233	0	259.9337	0	0	100	1.077465
1685		0	182.311	25.87951	0	103.7999	0	182.311	0	0	100	1.077465
1686		0	252.7278	38.88003	0	161.2162	0	252.7278	0	0	100	1.077465
1687		0	173.2089	21.24312	0	99.33419	0	173.2089	0	0	100	1.077465
1688		151.4606	27.32756	48.7297	0	78.93208	0	178.7882	0	0	100	1.077465
1689		374.3476	43.62764	154.5242	0	207.6144	0	417.9752	0	0	100	1.077465
1690		570.5865	14.99493	178.9385	0	348.0143	0	585.5814	0	0	100	1.077465
1691		738.3986	24.3547	135.8443	0	571.0411	0	762.7533	0	0	100	1.077465
1692		863.1478	38.90747	123.5132	0	724.0892	0	902.0553	0	0	100	1.077465
1693		856.1399	46.23854	165.3852	0	680.7224	0	902.3784	0	0	100	1.077465
1694		857.4802	11.58073	118.872	0	694.5419	0	869.0609	0	0	100	1.077465
1695		822.4636	24.33701	100.2241	0	692.5825	0	846.8007	0	0	100	1.077465
1696		551.509	28.31398	111.3551	0	414.0972	0	579.8229	0	0	100	1.077465
1697		398.5043	62.49051	186.2278	0	218.2546	0	460.9948	0	0	100	1.077465
1698		250.7897	35.09449	130.3227	0	100.5495	0	285.8841	0	0	100	1.077465
1699		67.43063	41.99416	72.79935	0	0	0	109.4248	0	0	100	0.7543139
1700		0	45.27833	55.50053	0	0	0	45.27833	0	10.76021	98.2025	0
1701		0	31.95006	30.29379	0	0	0	31.95006	1.573458	0	98.43906	0
1702		0	165.6269	19.50077	0	82.56579	0	165.6269	10.38233	0	100	1.077465
1703		0	134.9754	20.3965	0	61.9473	0	134.9754	0	0	100	1.077465
1704		0	84.17926	25.39326	0	6.154425	0	84.17926	0	0	100	1.077465
1705		0	62.17904	32.512	0	0	0	62.17904	0	0	100	0.6073386
1706		0	56.22552	44.66482	0	0	0	56.22552	0	0	100	0.2366689
1707		0	9.481628	30.17245	21.77981	0	0	9.481628	0	0	100	0
1708		0	2.041682	33.59602	33.21509	0	0	2.041682	0	0	100	0
1709		0	17.38356	29.38363	0	0	3.55271E-15	17.38356	0	12.63165	97.88987	0
1710		0	18.44753	29.24186	0	0	3.55271E-15	18.44753	0	11.36245	95.99177	0
1711		0	40.17214	31.91657	0	0	0	40.17214	7.842789	0	97.1709	0
1712		130.3926	199.6992	127.9593	0	133.3153	0	330.0919	18.81732	0	100	1.077465
1713		346.0567	242.702	235.2159	0	303.5428	0	588.7587	0	0	100	1.077465
1714		569.5465	120.9995	199.4517	0	436.9652	0	690.546	0	0	100	1.077465
1715		748.762	55.19275	200.5845	0	545.718	0	803.9548	0	0	100	1.077465
1716		884.7682	53.54014	193.9895	0	686.9268	0	938.3083	0	0	100	1.077465
1717		902.002	19.57058	211.2602	0	650.2234	0	921.5726	0	0	100	1.077465
1718		924.305	60.56518	257.9463	0	666.5353	0	984.8702	0	0	100	1.077465
1719		678.6125	149.7917	222.1659	0	552.4292	0	828.4043	0	0	100	1.077465
1720		615.3412	129.8297	187.34	0	504.804	0	745.1708	0	0	100	1.077465
1721		487.2969	28.89154	181.9255	0	276.2085	0	516.1884	0	0	100	1.077465
1722		217.8725	107.5867	88.76015	0	186.699	0	325.4592	0	0	100	1.077465
1723		62.16882	8.789043	140.515	50	0	0	70.95786	0	26.49006	95.57481	0
1724		0	5.52176	117.8166	50	0	1.42109E-14	5.52176	0	68.20504	84.18111	0
1725		0	0	32.1157	27.06284	0	7.10543E-15	0	0	6.743166	83.05466	0
1726		0	0	35.11452	0	0	7.10543E-15	0	0	36.96266	76.88002	0
1727		0	0	37.35728	0	0	7.10543E-15	0	0	39.32346	70.311	0
1728		0	0.6524493	22.77961	0	0	3.55271E-15	0.6524493	0	23.29175	66.4201	0
1729		0	1.21345	16.67288	0	0	3.55271E-15	1.21345	0	16.27309	63.70167	0
1730		0	0	34.20034	0	0	7.10543E-15	0	0	36.00036	57.68778	0
1731		0	5.875284	20.3893	0	0	3.55271E-15	5.875284	0	15.27791	55.13559	0
1732		0	37.20174	25.17747	0	0	0	37.20174	11.42306	0	56.853	0
1733		0	4.008584	23.73142	0	0	0	4.008584	0	20.76088	53.38488	0
1734		0	0	27.20737	0	0	3.55271E-15	0	0	28.63934	48.60065	0
1735		0	1.752747	22.82541	0	0	3.55271E-15	1.752747	0	22.18175	44.89518	0
1736		44.40707	0	60.22952	0	0	0	44.40707	0	18.99242	41.72248	1.53117E-16
1737		142.2765	11.78668	177.1022	0	0	2.84217E-14	154.0632	0	31.73987	36.42031	0
1738		471.6396	22.21427	233.8548	0	0	0	493.8538	248.86	0	73.83534	0
1739		521.8655	31.3946	161.9857	0	160.3712	0	553.2601	174.03	0	100	1.077465
1740		780.0132	48.69439	149.5115	0	623.89	0	828.7076	0	0	100	1.077465
1741		811.6514	8.902258	265.3929	0	491.6612	0	820.5536	0	0	100	1.077465
1742		877.0182	8.862664	179.3211	0	647.5883	0	885.8809	0	0	100	1.077465
1743		758.3533	27.47025	130.7418	0	599.6464	0	785.8236	0	0	100	1.077465
1744		606.2493	95.46831	170.9377	0	476.8078	0	701.7176	0	0	100	1.077465
1745		393.4182	29.63713	191.633	0	172.8962	0	423.0553	0	0	100	1.077465
1746		180.4736	47.12722	135.9686	0	36.95642	0	227.6009	0	0	100	1.077465
1747		31.52147	8.044842	87.49207	41.04628	0	0	39.56631	0	11.06092	98.15227	0
1748		0	11.72756	43.74699	0	0	7.10543E-15	11.72756	0	33.70465	92.52187	0
1749		0	4.349811	10.71675	0	0	0	4.349811	0	6.702039	91.4023	0
1750		0	6.851238	24.35192	0	0	3.55271E-15	6.851238	0	18.42177	88.32492	0
1751		0	0	11.40152	0	0	0	0	0	12.0016	86.32005	0
1752		0	0	31.87317	0	0	7.10543E-15	0	0	33.5507	80.71538	0
1753		0	0	38.41989	0	0	0	0	0	40.44199	73.95951	0
1754		0	0	29.68703	0	0	3.55271E-15	0	0	31.2495	68.73926	0
1755		0	0	40.44485	0	0	7.10543E-15	0	0	42.57353	61.62732	0
1756		0	0	44.41103	0	0	7.10543E-15	0	0	46.74846	53.81795	0
1757		0	0	26.94906	0	0	0	0	0	28.36744	49.07915	0
1758		0	0	31.3647	0	0	0	0	0	33.01548	43.56388	0
1759		0	18.36528	39.13599	0	0	7.10543E-15	18.36528	0	21.8639	39.9115	0
1760		136.1906	0	100.5743	0	0	0	136.1906	30.32294	0	44.47042	0
1761		266.2491	0	179.7848	0	0	0	266.2491	77.00195	0	56.04734	0
1762		312.3246	0	193.5793	0	0	0	312.3246	108.5569	0	72.36841	0
1763		478.5324	7.856941	198.3174	0	44.26065	0	486.3893	183.787	0	100	1.077465
1764		509.5918	8.833782	228.5419	0	228.3201	0	518.4256	0	0	100	1.077465
1765		494.9926	97.51706	256.6809	0	277.4517	0	592.5096	0	0	100	1.077465
1766		732.7822	150.844	223.9677	0	605.8098	0	883.6262	0	0	100	1.077465
1767		667.0753	213.3965	201.6942	0	628.7775	0	880.4717	0	0	100	1.077465
1768		334.896	206.0349	298.4406	0	187.6269	0	540.931	0	0	100	1.077465
1769		227.3114	103.659	213.3634	0	61.83311	0	330.9704	0	0	100	1.077465
1770		156.6689	84.70082	165.3362	0	21.7895	0	241.3697	0	0	100	1.077465
1771		44.18853	56.40854	150.7116	41.04628	0	2.84217E-14	100.5971	0	14.03155	97.65602	0
1772		0	12.60254	68.63931	0	0	0	12.60254	0	58.98608	87.80235	0
1773		0	25.43299	34.00779	0	0	0	25.43299	0	9.026106	86.29453	0
1774		0	11.57004	30.27792	0	0	0	11.57004	0	19.6925	83.00488	0
1775		0	8.718625	28.47414	0	0	0	8.718625	0	20.79528	79.53101	0
1776		0	10.63881	26.88789	0	0	0	10.63881	0	17.10429	76.67373	0
1777		0	0	15.93507	0	0	0	0	0	16.77375	73.87166	0
1778		0	3.885495	18.78902	0	0	3.55271E-15	3.885495	0	15.68792	71.25098	0
1779		0	6.864743	22.32642	0	0	3.55271E-15	6.864743	0	16.27545	68.53216	0
1780		0	3.739834	33.30147	0	0	0	3.739834	0	31.11751	63.33395	0
1781		0	12.22439	32.46685	0	0	0	12.22439	0	21.30785	59.77446	0
1782		0	60.78508	14.23926	0	0	0	60.78508	44.21853	0	66.42252	0
1783		0	28.41878	29.30951	0	0	0	28.41878	0	0.9376092	66.26589	0
1784		10.84313	23.62983	102.9261	0	0	0	34.47295	0	72.62661	54.13356	0
1785		68.21006	27.84245	177.3939	0	0	0	96.05251	0	89.21249	39.23055	0
1786		31.7817	86.10511	185.1941	0	0	2.84217E-14	117.8868	0	72.52246	27.11561	0
1787		84.11166	166.3999	196.6204	0	0	0	250.5115	52.30053	0	34.97877	0
1788		199.7009	95.84015	167.7974	0	0	0	295.5411	123.9565	0	53.6151	0
1789		244.585	43.12399	185.0536	0	0	0	287.709	95.18546	0	67.92582	0
1790		269.9791	10.18597	220.6158	0	0	0	280.1651	48.47409	0	75.21369	0
1791		32.23383	0	173.3275	0	0	2.84217E-14	32.23383	0	150.2162	50.11997	0
1792		86.43967	0	174.894	0	0	0	86.43967	0	97.65932	33.8059	0
1793		99.68569	0	165.28	0	0	0	99.68569	0	74.29323	21.39516	0
1794		44.91961	0	91.236	0	0	40.62824	44.91961	0	8.351722	20	0
1795		17.69823	0	89.25091	0	0	72.4376	17.69823	0	0	20	0
1796		0	0	99.73603	0	0	99.73603	0	0	0	20	0
1797		0	0	30.46298	0	0	30.46298	0	0	0	20	0
1798		0	0	25.36593	0	0	25.36593	0	0	0	20	0
1799		0	0	19.30319	0	0	19.30319	0	0	0	20	0
1800		0	0	21.56337	0	0	21.56337	0	0	0	20	0
1801		0	0	24.89782	0	0	24.89782	0	0	0	20	0
1802		0	0	38.35993	0	0	38.35993	0	0	0	20	0
1803		0	0	35.90638	0	0	35.90638	0	0	0	20	0
1804		0	0.6549182	28.5131	0	0	27.85818	0.6549182	0	0	20	0
1805		0	0	23.45888	0	0	23.45888	0	0	0	20	0
1806		0	0	37.67339	0	0	37.67339	0	0	0	20	0
1807		0	0	29.41606	0	0	29.41606	0	0	0	20	0
1808		142.8247	4.412112	95.21992	0	0	0	147.2368	47.23758	0	27.10197	0
1809		283.7616	59.06545	192.2986	0	0	0	342.8271	143.5162	0	48.67902	0
1810		442.8408	159.6274	120.1742	0	90.94083	0	602.4682	341.3532	0	100	1.077465
1811		513.7428	90.90745	178.3746	0	371.6722	0	604.6503	0	0	100	1.077465
1812		679.8124	148.8431	211.9154	0	563.4206	0	828.6555	0	0	100	1.077465
1813		734.0344	72.26908	209.4924	0	539.5887	0	806.3035	0	0	100	1.077465
1814		358.6784	177.9765	151.3988	0	335.2561	0	536.6549	0	0	100	1.077465
1815		461.6138	139.0903	85.57809	0	465.126	0	600.7041	0	0	100	1.077465
1816		578.7639	111.7093	203.5425	0	432.0974	0	690.4731	0	0	100	1.077465
1817		233.3544	18.17301	216.4346	0	0	0	251.5275	0	0	100	0.5313625
1818		123.501	32.58772	152.8806	0	0	2.84217E-14	156.0887	0	3.123039	99.47829	0
1819		30.90444	19.13426	139.7839	38.44579	0	2.84217E-14	50.0387	0	57.64936	89.84792	0
1820		0	100.4649	111.4007	0	0	0	100.4649	0	11.51139	87.92493	0
1821		0	111.6204	26.88767	0	0	0	111.6204	80.31532	0	100	0.003894996
1822		0	141.9843	29.84949	0	59.50325	0	141.9843	0	0	100	1.077465
1823		0	47.3507	37.21352	0	0	0	47.3507	0	0	100	0.2075265
1824		0	57.62204	33.44165	0	0	0	57.62204	0	0	100	0.4950167
1825		0	9.375505	38.71724	0	0	0	9.375505	0	30.88604	94.84046	0
1826		0	10.81839	41.51093	0	0	7.10543E-15	10.81839	0	32.30794	89.4434	0
1827		0	5.249805	29.33836	0	0	3.55271E-15	5.249805	0	25.35637	85.2076	0
1828		0	2.633763	37.28684	0	0	0	2.633763	0	36.47692	79.1141	0
1829		0	0	39.93797	0	0	7.10543E-15	0	0	42.03997	72.09129	0
1830		0	0	33.30546	0	0	7.10543E-15	0	0	35.05838	66.23476	0
1831		0	1.694645	42.55017	0	0	7.10543E-15	1.694645	0	43.00581	59.0506	0
1832		96.1805	11.42461	94.25448	0	0	0	107.6051	8.991167	0	60.40239	0
1833		298.2035	34.14482	200.9115	0	0	0	332.3484	122.6597	0	78.84375	0
1834		467.8443	2.681857	141.8234	0	130.6621	0	470.5261	140.7174	0	100	1.077465
1835		438.2753	0	157.603	0	222.3774	0	438.2753	0	0	100	1.077465
1836		553.7381	0	146.05	0	350.0013	0	553.7381	0	0	100	1.077465
1837		352.2608	0	142.0364	0	152.7488	0	352.2608	0	0	100	1.077465
1838		390.7854	0	135.4118	0	198.2467	0	390.7854	0	0	100	1.077465
1839		380.555	0	162.1436	0	159.8774	0	380.555	0	0	100	1.077465
1840		450.7791	0	114.6279	0	280.1181	0	450.7791	0	0	100	1.077465
1841		413.9741	0.119244	164.1608	0	191.2988	0	414.0934	0	0	100	1.077465
1842		205.2809	1.263514	127.3448	0	22.56373	0	206.5444	0	0	100	1.077465
1843		39.89818	15.47035	90.73492	39.32768	0	1.42109E-14	55.36853	0	0	100	0
1844		0	6.369392	76.18417	0	0	1.42109E-14	6.369392	0	73.48924	87.72356	0
1845		0	14.83244	40.39966	0	0	0	14.83244	0	26.91286	83.22775	0
1846		0	21.6639	35.50229	0	0	0	21.6639	0	14.56672	80.79436	0
1847		0	115.5251	34.21228	0	0	0	115.5251	77.24714	0	92.40814	0
1848		0	212.1746	36.27626	0	70.11304	0	212.1746	50.49601	0	100	1.077465
1849		0	232.7183	22.35135	0	157.7354	0	232.7183	0	0	100	1.077465
1850		0	267.8073	30.25249	0	184.9233	0	267.8073	0	0	100	1.077465
1851		0	274.7542	33.37459	0	188.748	0	274.7542	0	0	100	1.077465
1852		0	170.7705	32.71985	0	85.4191	0	170.7705	0	0	100	1.077465
1853		0	295.3932	20.66891	0	222.0927	0	295.3932	0	0	100	1.077465
1854		0	184.0216	31.94601	0	99.44405	0	184.0216	0	0	100	1.077465
1855		0	258.1221	23.37465	0	182.1158	0	258.1221	0	0	100	1.077465
1856		155.3706	277.5849	67.43646	0	315.519	0	432.9555	0	0	100	1.077465
1857		339.3685	300.5266	122.0403	0	467.8547	0	639.895	0	0	100	1.077465
1858		439.2867	283.006	92.76871	0	579.5241	0	722.2928	0	0	100	1.077465
1859		751.0568	177.3216	132.8868	0	745.4915	0	928.3783	0	0	100	1.077465
1860		793.088	292.7748	121.0976	0	914.7652	0	1085.863	0	0	100	1.077465
1861		890.1172	280.6199	143.8212	0	976.916	0	1170.737	0	0	100	1.077465
1862		705.0343	241.738	87.96117	0	808.811	0	946.7722	0	0	100	1.077465
1863		627.9142	244.1642	89.99952	0	732.079	0	872.0785	0	0	100	1.077465
1864		556.8389	33.5266	65.27993	0	473.4144	0	590.3655	0	0	100	1.077465
1865		378.4267	63.23429	131.4839	0	256.5849	0	441.6609	0	0	100	1.077465
1866		282.3497	57.06725	40.97332	0	248.4436	0	339.4169	0	0	100	1.077465
1867		64.06742	11.9723	94.56651	22.87385	0	0	76.03972	0	0	100	0
1868		0	50.95977	77.11977	27.53683	0	0	50.95977	0	0	100	0
1869		0	44.83142	36.22192	0	0	0	44.83142	0	0	100	0.1762522
1870		0	27.44121	40.94332	0	0	0	27.44121	0	14.21274	97.62575	0
1871		0	13.49818	23.96377	0	0	0	13.49818	0	11.01641	95.78545	0
1872		0	3.405102	30.46815	28.48741	0	3.55271E-15	3.405102	0	0	95.78545	0
1873		0	18.26891	40.81213	23.7297	0	7.10543E-15	18.26891	0	0	95.78545	0
1874		0	40.76155	44.91963	0	0	0	40.76155	0	4.376926	95.05428	0
1875		0	13.13603	42.40179	0	0	7.10543E-15	13.13603	0	30.80606	89.9081	0
1876		0	9.390696	42.27636	0	0	0	9.390696	0	34.61649	84.1254	0
1877		0	3.330527	30.19631	0	0	3.55271E-15	3.330527	0	28.27977	79.40124	0
1878		0	4.285498	36.29485	0	0	0	4.285498	0	33.69406	73.77261	0
1879		0	0	37.40062	0	0	0	0	0	39.36907	67.19598	0
1880		86.43616	0	72.4361	0	0	0	86.43616	10.18764	0	68.72765	0
1881		314.1801	0.7178392	182.7864	0	0	0	314.8979	122.5289	0	87.14935	0
1882		385.0262	7.602601	188.7024	0	58.92081	0	392.6288	85.47402	0	100	1.077465
1883		649.6788	9.270697	182.2962	0	417.5466	0	658.9495	0	0	100	1.077465
1884		515.2325	6.838021	250.8351	0	208.3935	0	522.0705	0	0	100	1.077465
1885		798.1514	0	208.04	0	529.1619	0	798.1514	0	0	100	1.077465
1886		665.3209	1.11291	271.4328	0	330.7737	0	666.4338	0	0	100	1.077465
1887		521.7335	9.309902	256.5388	0	211.4926	0	531.0435	0	0	100	1.077465
1888		572.0394	0.9223977	241.4481	0	268.8544	0	572.9617	0	0	100	1.077465
1889		412.6967	4.347389	184.584	0	172.974	0	417.044	0	0	100	1.077465
1890		261.311	6.859627	169.8029	0	39.7918	0	268.1707	0	0	100	1.077465
1891		48.34207	3.585617	167.465	50	0	0	51.92769	0	74.16257	87.61108	0
1892		0	41.55321	126.2227	0	0	1.42109E-14	41.55321	0	89.12579	72.72255	0
1893		0	160.5581	37.29037	0	0	0	160.5581	117.1044	0	90.32869	0
1894		0	207.6972	28.80655	0	58.54622	0	207.6972	64.32716	0	100	1.077465
1895		0	165.5809	24.83971	0	88.1096	0	165.5809	0	0	100	1.077465
1896		0	110.4649	30.60216	0	27.23112	0	110.4649	0	0	100	1.077465
1897		0	19.62977	45.1372	22.60998	0	0	19.62977	0	4.23995	99.29171	0
1898		0	0	36.83274	0	0	7.10543E-15	0	0	38.7713	92.81493	0
1899		0	0.8460979	27.87405	0	0	3.55271E-15	0.8460979	0	28.45047	88.06226	0
1900		0	11.62399	34.1143	0	0	0	11.62399	0	23.674	84.1075	0
1901		0	13.48064	21.51877	0	0	3.55271E-15	13.48064	0	8.461194	82.69405	0
1902		0	190.3134	38.62186	0	0	0	190.3134	115.1077	0	100	0.6249134
1903		0	164.2111	37.50061	0	74.0789	0	164.2111	0	0	100	1.077465
1904		158.342	272.9121	112.3646	0	268.8895	0	431.2541	0	0	100	1.077465
1905		373.0102	181.3496	217.1367	0	285.3396	0	554.3598	0	0	100	1.077465
1906		596.4453	34.55095	198.9666	0	373.3761	0	630.9962	0	0	100	1.077465
1907		791.1447	56.45018	232.4998	0	555.8292	0	847.5948	0	0	100	1.077465
1908		785.0196	87.19389	217.0579	0	598.3207	0	872.2135	0	0	100	1.077465
1909		814.3854	203.168	261.3648	0	703.1256	0	1017.553	0	0	100	1.077465
1910		748.1158	126.9114	250.1996	0	568.3389	0	875.0273	0	0	100	1.077465
1911		661.3865	286.9026	209.8102	0	688.4789	0	948.2891	0	0	100	1.077465
1912		542.9208	290.7661	331.6918	0	449.8411	0	833.6869	0	0	100	1.077465
1913		401.1745	298.4796	281.8709	0	367.7831	0	699.6541	0	0	100	1.077465
1914		259.3464	226.4757	205.1896	0	230.6325	0	485.8221	0	0	100	1.077465
1915		42.39635	168.8248	136.7019	0	24.119	0	211.2211	0	0	100	1.077465
1916		0	73.97635	103.2603	30.82521	0	0	73.97635	0	0	100	0
1917		0	26.46896	39.94958	0	0	0	26.46896	0	14.19013	97.62952	0
1918		0	13.10722	31.77106	0	0	-3.55271E-15	13.10722	0	19.64615	94.34763	0
1919		0	0	36.31971	38.23128	0	7.10543E-15	0	0	0	94.34763	0
1920		0	0	40.69597	0	0	7.10543E-15	0	0	42.83786	87.19153	0
1921		0	0	27.43148	0	0	3.55271E-15	0	0	28.87524	82.36789	0
1922		0	0	36.94192	0	0	7.10543E-15	0	0	38.88623	75.87192	0
1923		0	0	33.98432	0	0	7.10543E-15	0	0	35.77297	69.89601	0
1924		0	0	35.12502	0	0	7.10543E-15	0	0	36.97371	63.71953	0
1925		0	10.0058	26.52048	0	0	0	10.0058	0	17.38387	60.81554	0
1926		0	4.607615	29.46207	0	0	0	4.607615	0	26.16258	56.44506	0
1927		0	0	36.74719	0	0	0	0	0	38.68126	49.98333	0
1928		69.71893	6.820083	88.86549	0	0	0	76.53901	0	16.64467	47.20282	3.06234E-16
1929		282.8281	4.933933	143.1814	0	0	0	287.762	137.3044	0	67.84595	0
1930		419.7964	9.414096	207.4247	0	0	0	429.2105	211.3642	0	99.62365	0
1931		617.2313	5.112285	288.9302	0	267.0965	1.067946	622.3436	2.503258	0	100	1.077465
1932		743.2015	0	244.4439	0	435.8922	0	743.2015	0	0	100	1.077465
1933		887.2797	11.17723	288.9203	0	544.9185	0	898.4568	0	0	100	1.077465
1934		885.4651	5.074582	276.4022	0	549.8571	0	890.5397	0	0	100	1.077465
1935		538.6593	6.634233	123.0532	0	366.113	0	545.2935	0	0	100	1.077465
1936		500.5524	7.486976	239.0468	0	206.8052	0	508.0394	0	0	100	1.077465
1937		351.1252	40.54723	186.9548	0	147.0119	0	391.6724	0	0	100	1.077465
1938		156.8338	43.56166	205.341	0	0	2.84217E-14	200.3955	0	13.46024	97.75146	0
1939		47.72379	6.816823	124.0499	36.53499	0	1.42109E-14	54.54062	0	39.14447	91.21234	0
1940		0	57.30215	136.1104	0	0	0	57.30215	0	82.95599	77.35448	0
1941		0	17.64406	33.4744	0	0	0	17.64406	0	16.66352	74.57082	0
1942		0	9.970246	34.55738	0	0	0	9.970246	0	25.88119	70.24735	0
1943		0	2.415341	27.57144	0	0	3.55271E-15	2.415341	0	26.48011	65.82383	0
1944		0	9.483869	31.49429	0	0	0	9.483869	0	23.16887	61.95345	0
1945		0	19.67819	31.56506	0	0	3.55271E-15	19.67819	0	12.51249	59.86323	0
1946		0	25.15715	35.91771	0	0	0	25.15715	0	11.32691	57.97106	0
1947		0	24.24289	30.31581	0	0	0	24.24289	0	6.392552	56.90318	0
1948		0	54.78835	36.47842	0	0	0	54.78835	17.39443	0	59.51836	0
1949		0	32.60004	33.41628	0	0	0	32.60004	0	0.8592018	59.37483	0
1950		0	45.80233	37.06587	0	0	0	45.80233	8.299638	0	60.62264	0
1951		0	8.277404	30.37061	0	0	3.55271E-15	8.277404	0	23.256	56.73771	0
1952		141.5054	2.64889	100.7652	0	0	0	144.1543	38.22511	0	62.48469	0
1953		344.6246	11.63914	160.4096	0	0	0	356.2637	188.0241	0	90.7533	0
1954		347.5166	13.99241	265.0002	0	0	0	361.509	61.50289	0	100	0.4696657
1955		375.5865	53.51998	195.1593	0	176.4925	0	429.1064	0	0	100	1.077465
1956		609.4488	0.9056817	243.2698	0	304.3286	0	610.3545	0	0	100	1.077465
1957		732.2974	5.419027	210.4717	0	466.4525	0	737.7164	0	0	100	1.077465
1958		751.4659	5.309883	262.0302	0	431.2341	0	756.7759	0	0	100	1.077465
1959		727.5544	10.06141	220.085	0	456.4769	0	737.6158	0	0	100	1.077465
1960		595.9225	10.96282	192.0948	0	355.2574	0	606.8854	0	0	100	1.077465
1961		349.6103	124.9706	189.8019	0	231.3668	0	474.5809	0	0	100	1.077465
1962		145.2908	37.20541	115.857	0	12.49967	0	182.4962	0	0	100	1.077465
1963		43.35793	40.32169	127.9207	43.28278	0	0	83.67963	0	5.568814	99.06973	3.06234E-16
1964		0	9.99585	102.6037	0	0	0	9.99585	0	97.48199	82.78529	0
1965		0	0	25.88259	0	0	0	0	0	27.24483	78.23402	0
1966		0	11.41634	36.48256	0	0	7.10543E-15	11.41634	0	26.38549	73.82629	0
1967		0	8.53714	32.58532	0	0	0	8.53714	0	25.31387	69.5976	0
1968		0	11.89701	38.58147	0	0	0	11.89701	0	28.08891	64.90532	0
1969		0	8.878732	38.99096	0	0	7.10543E-15	8.878732	0	31.69708	59.6103	0
1970		0	9.777388	31.88186	0	0	0	9.777388	0	23.26787	55.72338	0
1971		0	9.820311	21.37751	0	0	0	9.820311	0	12.16547	53.69113	0
1972		0	3.427266	30.73784	0	0	3.55271E-15	3.427266	0	28.74798	48.88876	0
1973		0	33.49323	22.17591	0	0	0	33.49323	10.75145	0	50.50519	0
1974		0	80.40207	44.09998	0	0	0	80.40207	34.48699	0	55.69016	0
1975		0	21.78447	25.18021	0	0	0	21.78447	0	3.57447	55.09304	0
1976		151.0358	84.76986	89.32125	0	0	0	235.8057	146.2449	0	77.08034	0
1977		279.8887	158.6002	191.5991	0	42.70667	0	438.489	152.4464	0	100	1.077465
1978		454.1578	151.4331	177.5717	0	376.6435	0	605.5909	0	0	100	1.077465
1979		655.7177	20.6245	209.0845	0	407.3387	0	676.3422	0	0	100	1.077465
1980		765.1323	6.433762	146.1777	0	568.0334	0	771.566	0	0	100	1.077465
1981		865.8997	16.01967	182.6048	0	640.5469	0	881.9194	0	0	100	1.077465
1982		876.7017	11.45952	244.7621	0	581.1201	0	888.1612	0	0	100	1.077465
1983		830.8069	8.81272	262.4517	0	513.8185	0	839.6196	0	0	100	1.077465
1984		677.3699	68.0717	269.3779	0	415.4687	0	745.4417	0	0	100	1.077465
1985		416.4124	47.65566	169.3141	0	238.3509	0	464.068	0	0	100	1.077465
1986		186.0853	53.68455	172.6344	0	10.87488	0	239.7698	0	0	100	1.077465
1987		51.33432	108.6357	129.803	0	0	0	159.97	0	0	100	0.6260707
1988		0	18.85401	103.2785	50	0	0	18.85401	0	38.86784	93.5071	0
1989		0	59.46199	22.01764	0	0	0	59.46199	35.57213	0	98.85521	0
1990		0	179.7552	38.5314	0	80.5771	0	179.7552	7.614366	0	100	1.077465
1991		0	98.46172	39.26569	0	6.56446	0	98.46172	0	0	100	1.077465
1992		0	75.62734	33.3275	0	0	0	75.62734	0	0	100	0.8659552
1993		0	80.31175	29.66776	0	0	0	80.31175	0	0	100	1.036775
1994		0	1.403178	37.10703	23.61133	0	7.10543E-15	1.403178	0	13.97168	97.66602	0
1995		0	9.870182	38.3762	0	0	0	9.870182	0	30.00633	92.65343	0
1996		0	0	34.06062	0	0	7.10543E-15	0	0	35.85328	86.66412	0
1997		0	5.956781	39.14268	0	0	1.42109E-14	5.956781	0	34.93252	80.82861	0
1998		0	72.75642	37.21365	0	0	0	72.75642	33.76564	0	85.90514	0
1999		0	15.74757	32.31374	0	0	0	15.74757	0	17.43808	82.99209	0
[truncated: 6,761 more rows]
